# Supplementary material for: Molecular-level insight into the multiple mechanistic pathways in iron-catalysed alkene dimerisation
Source: Chem Sci. 2025 Oct 29;16(47):22394–406. doi: 10.1039/d5sc07490h (PMC12571196; doi:10.1039/d5sc07490h)
Supplement: SC-016-D5SC07490H-s002 [file SC-016-D5SC07490H-s002.cif]

# Supplementary Information (SI) for Chemical Science.
# This journal is © The Royal Society of Chemistry 2025

####################################################################### 
# 
# This file contains crystal structure data downloaded from the 
# Cambridge Structural Database (CSD) hosted by the Cambridge 
# Crystallographic Data Centre (CCDC).
# 
# Full information about CCDC data access policies and citation 
# guidelines are available at http://www.ccdc.cam.ac.uk/access/V1 
# 
# Audit and citation data items may have been added by the CCDC. 
# Please retain this information to preserve the provenance of 
# this file and to allow appropriate attribution of the data. 
# 
#######################################################################

data_15
_database_code_depnum_ccdc_archive 'CCDC 2453128'
loop_
_audit_author_name
_audit_author_address
'Gary S. Nichol'
;The University of Edinburgh
United Kingdom
;
_audit_update_record             
;
2025-05-21 deposited with the CCDC.	2025-10-23 downloaded from the CCDC.
;
# se24015
_audit_creation_date             2025-01-07
_audit_creation_method           
;
Olex2 1.5-beta
(compiled 2024.02.16 svn.r378c4104 for OlexSys, GUI svn.r6928)
;
_shelx_SHELXL_version_number     2018/3
loop_
_audit_author_email
''
g.s.nichol@ed.ac.uk
_chemical_name_common            ?
_chemical_name_systematic        ?
_chemical_formula_moiety         'C22 H42 Fe O2 P4'
_chemical_formula_sum            'C22 H42 Fe O2 P4'
_chemical_formula_weight         518.28
_chemical_melting_point          ?
_chemical_oxdiff_formula         'C22 H42 O2 P4 Fe1 '
_chemical_oxdiff_usercomment     '@ 100 K JHPC313'
loop_
_atom_type_symbol
_atom_type_description
_atom_type_scat_dispersion_real
_atom_type_scat_dispersion_imag
_atom_type_scat_source
C C 0.0181 0.0091 'International Tables Vol C Tables 4.2.6.8 and 6.1.1.4'
H H 0.0000 0.0000 'International Tables Vol C Tables 4.2.6.8 and 6.1.1.4'
O O 0.0492 0.0322 'International Tables Vol C Tables 4.2.6.8 and 6.1.1.4'
P P 0.2955 0.4335 'International Tables Vol C Tables 4.2.6.8 and 6.1.1.4'
Fe Fe -1.1336 3.1974 'International Tables Vol C Tables 4.2.6.8 and 6.1.1.4'

_shelx_space_group_comment       
;
The symmetry employed for this shelxl refinement is uniquely defined
by the following loop, which should always be used as a source of
symmetry information in preference to the above space-group names.
They are only intended as comments.
;
_space_group_crystal_system      monoclinic
_space_group_IT_number           14
_space_group_name_H-M_alt        'P 1 21/c 1'
_space_group_name_Hall           '-P 2ybc'
loop_
_space_group_symop_operation_xyz
'x, y, z'
'-x, y+1/2, -z+1/2'
'-x, -y, -z'
'x, -y-1/2, z-1/2'

_cell_length_a                   9.1635(6)
_cell_length_b                   15.4314(11)
_cell_length_c                   18.7645(13)
_cell_angle_alpha                90
_cell_angle_beta                 99.482(6)
_cell_angle_gamma                90
_cell_volume                     2617.1(3)
_cell_formula_units_Z            4
_cell_measurement_reflns_used    8541
_cell_measurement_temperature    100.00(10)
_cell_measurement_theta_max      76.8940
_cell_measurement_theta_min      3.6960
_shelx_estimated_absorpt_T_max   0.884
_shelx_estimated_absorpt_T_min   0.613
_exptl_absorpt_coefficient_mu    7.051
_exptl_absorpt_correction_T_max  0.942
_exptl_absorpt_correction_T_min  0.675
_exptl_absorpt_correction_type   gaussian
_exptl_absorpt_process_details   
;
CrysAlisPro 1.171.43.135a (Rigaku Oxford Diffraction, 2024)
Numerical absorption correction based on gaussian integration over
a multifaceted crystal model
Empirical absorption correction using spherical harmonics,
implemented in SCALE3 ABSPACK scaling algorithm.
;
_exptl_absorpt_special_details   ?
_exptl_crystal_colour            'translucent dark orange'
_exptl_crystal_density_diffrn    1.315
_exptl_crystal_density_meas      ?
_exptl_crystal_density_method    ?
_exptl_crystal_description       plate
_exptl_crystal_F_000             1104
loop_
_exptl_crystal_face_index_h
_exptl_crystal_face_index_k
_exptl_crystal_face_index_l
_exptl_crystal_face_perp_dist
0 2 1 0.0203
0 -2 -1 0.0166
1 -2 -1 0.0229
1 2 1 0.0309
-2 -2 -1 0.0327
-2 2 1 0.0313
0 0 -1 0.0069
0 0 1 0.0107
2 1 -1 0.0341

_exptl_crystal_recrystallization_method 
'The material was recrystallised from a mixture of THF-d8 and pentane  by slow evaporation'
_exptl_crystal_size_max          0.077
_exptl_crystal_size_mid          0.047
_exptl_crystal_size_min          0.018
loop_
_exptl_oxdiff_crystal_face_indexfrac_h
_exptl_oxdiff_crystal_face_indexfrac_k
_exptl_oxdiff_crystal_face_indexfrac_l
_exptl_oxdiff_crystal_face_x
_exptl_oxdiff_crystal_face_y
_exptl_oxdiff_crystal_face_z
0.0017 1.9993 0.9997 0.0716 0.0519 -0.1974
-0.0017 -1.9993 -0.9997 -0.0716 -0.0519 0.1974
0.9994 -1.9999 -0.9992 0.0592 0.0399 0.2569
1.0028 1.9987 1.0002 0.2025 0.1437 -0.1379
-2.0040 -1.9981 -1.0007 -0.3333 -0.2355 0.0783
-2.0005 2.0005 0.9986 -0.1900 -0.1318 -0.3164
0.0002 0.0003 -0.9992 0.0245 -0.0758 0.0240
-0.0002 -0.0003 0.9992 -0.0245 0.0758 -0.0240
2.0034 0.9989 -0.9979 0.3342 0.0959 0.0563

_exptl_transmission_factor_max   ?
_exptl_transmission_factor_min   ?
_diffrn_reflns_av_R_equivalents  0.0929
_diffrn_reflns_av_unetI/netI     0.0367
_diffrn_reflns_Laue_measured_fraction_full 1.000
_diffrn_reflns_Laue_measured_fraction_max 1.000
_diffrn_reflns_limit_h_max       9
_diffrn_reflns_limit_h_min       -9
_diffrn_reflns_limit_k_max       13
_diffrn_reflns_limit_k_min       -15
_diffrn_reflns_limit_l_max       18
_diffrn_reflns_limit_l_min       -18
_diffrn_reflns_number            19769
_diffrn_reflns_point_group_measured_fraction_full 1.000
_diffrn_reflns_point_group_measured_fraction_max 1.000
_diffrn_reflns_theta_full        50.433
_diffrn_reflns_theta_max         50.433
_diffrn_reflns_theta_min         3.729
_diffrn_ambient_environment      N~2~
_diffrn_ambient_temperature      100.00(10)
_diffrn_detector                 'Hybrid Pixel Array Detector'
_diffrn_detector_area_resol_mean 10.0000
_diffrn_detector_type            'HyPix-Arc 100'
_diffrn_measured_fraction_theta_full 1.000
_diffrn_measured_fraction_theta_max 1.000
_diffrn_measurement_details      
;
List of Runs (angles in degrees, time in seconds):

  # Type    Start    End  Width  t~exp~   \w     \q     \k     \f   Frames
#--------------------------------------------------------------------------
  1  \w     42.00 124.00   0.50    1.00    --   47.67  39.00  63.00  164
  2  \w   -124.00 -43.00   0.50    1.00    --  -48.55 -39.00 -91.00  162
  3  \w    -17.00  27.00   0.50    1.00    --  -48.55  39.00  63.00   88
  4  \w   -164.00 -83.00   0.50    4.00    --  -88.15 -39.00 -91.00  162
  5  \w   -163.00-131.00   0.50    4.00    --  -88.15 -39.00 -91.00   64
  6  \w    105.00 173.00   0.50    4.00    --  108.29  39.00  63.00  136
  7  \w    -42.00 -13.00   0.50    1.00    --    6.00 130.00 -97.41   58
  8  \w    -19.00   7.00   0.50    1.00    --   10.00  96.00 174.33   52
  9  \w     -7.00  18.00   0.50    1.00    --   14.00  83.00   9.60   50
 10  \w     22.00  47.00   0.50    1.00    --   34.00  67.00 106.80   50
 11  \w    -20.00   7.00   0.50    1.00    --   47.67 -39.00 -91.00   54
 12  \w     91.00 124.00   0.50    1.00    --   47.67  39.00  63.00   66
 13  \w   -143.00-111.00   0.50    4.00    --  -88.15 -77.00  30.00   64
 14  \w    -72.00 -29.00   0.50    4.00    --  -88.15  77.00-150.00   86
 15  \w    -46.00 -19.00   0.50    4.00    --  -88.15  61.00  30.00   54
 16  \w    -47.00 -22.00   0.50    4.00    --  -88.15  61.00   0.00   50
 17  \w    -45.00 -18.00   0.50    4.00    --  -88.15  61.00  60.00   54
 18  \w    -46.00 -17.00   0.50    4.00    --  -88.15  61.00 -90.00   58
 19  \w    -45.00 -16.00   0.50    4.00    --  -88.15  61.00-120.00   58
 20  \w    -46.00 -16.00   0.50    4.00    --  -88.15  61.00-180.00   60
 21  \w   -151.00-106.00   0.50    4.00    --  -88.15 -77.00-180.00   90
 22  \w    -43.00 -16.00   0.50    4.00    --  -88.15  61.00 150.00   54
 23  \w    116.00 150.00   0.50    4.00    --  108.29  45.00  90.00   68
 24  \w    111.00 146.00   0.50    4.00    --  108.29  77.00 -90.00   70
 25  \w     43.00  89.00   0.50    4.00    --  108.29 -95.00 150.00   92
 26  \w     99.00 126.00   0.50    4.00    --  108.29  61.00  90.00   54
 27  \w     92.00 131.00   0.50    4.00    --  108.29  15.00-120.00   78
 28  \w     50.00  77.00   0.50    4.00    --  108.29 -77.00 150.00   54
 29  \w     52.00  87.00   0.50    4.00    --  108.29 -95.00-180.00   70
 30  \w     60.00  87.00   0.50    4.00    --  108.29 -95.00-150.00   54
 31  \w     46.00  74.00   0.50    4.00    --  108.29 -77.00  60.00   56
 32  \w     95.00 138.00   0.50    4.00    --  108.29  15.00  60.00   86
 33  \w     39.00  68.00   0.50    4.00    --  108.29-125.00   0.00   58
 34  \w     44.00  71.00   0.50    4.00    --  108.29 -77.00 120.00   54
 35  \w    108.00 157.00   0.50    4.00    --  108.29  45.00-150.00   98
 36  \w     43.00  68.00   0.50    4.00    --  108.29 -77.00 -30.00   50
 37  \w     43.00  72.00   0.50    4.00    --  108.29 -77.00-150.00   58
 38  \w     96.00 148.00   0.50    4.00    --  108.29 125.00 120.00  104
 39  \w    111.00 176.00   0.50    4.00    --  108.29  45.00 120.00  130
 40  \w     43.00  68.00   0.50    4.00    --  108.29 -95.00  30.00   50
 41  \w     99.00 139.00   0.50    4.00    --  108.29  15.00  30.00   80
 42  \w     46.00  72.00   0.50    4.00    --  108.29 -95.00-120.00   52
 43  \w    100.00 137.00   0.50    4.00    --  108.29  61.00 150.00   74
 44  \w    140.00 167.00   0.50    4.00    --  108.29  30.00  90.00   54
 45  \w    110.00 137.00   0.50    4.00    --  108.29  30.00  90.00   54
 46  \w    138.00 165.00   0.50    4.00    --  108.29 125.00   0.00   54
 47  \w    106.00 139.00   0.50    4.00    --  108.29  15.00-180.00   66
 48  \w    116.00 145.00   0.50    4.00    --  108.29  77.00-150.00   58
 49  \w    100.00 127.00   0.50    4.00    --  108.29  61.00-180.00   54
 50  \w     45.00  70.00   0.50    4.00    --  108.29 -77.00-180.00   50
;
_diffrn_measurement_device       'four-circle diffractometer'
_diffrn_measurement_device_type  'XtaLAB Synergy R, HyPix-Arc 100'
_diffrn_measurement_method       '\w scans'
_diffrn_orient_matrix_type       
'CrysAlisPro convention (1999,Acta A55,543-557)'
_diffrn_orient_matrix_UB_11      0.1307096000
_diffrn_orient_matrix_UB_12      0.0479546000
_diffrn_orient_matrix_UB_13      -0.0244615000
_diffrn_orient_matrix_UB_21      0.0916764000
_diffrn_orient_matrix_UB_22      -0.0120665000
_diffrn_orient_matrix_UB_23      0.0758761000
_diffrn_orient_matrix_UB_31      0.0593967000
_diffrn_orient_matrix_UB_32      -0.0867433000
_diffrn_orient_matrix_UB_33      -0.0240408000
_diffrn_radiation_monochromator  mirror
_diffrn_radiation_probe          x-ray
_diffrn_radiation_type           'Cu K\a'
_diffrn_radiation_wavelength     1.54184
_diffrn_source                   'Rotating-anode X-ray tube'
_diffrn_source_current           30.0
_diffrn_source_type              'PhotonJet R (Cu) X-ray Source'
_diffrn_source_voltage           40.0
_reflns_Friedel_coverage         0.000
_reflns_Friedel_fraction_full    .
_reflns_Friedel_fraction_max     .
_reflns_number_gt                2446
_reflns_number_total             2737
_reflns_special_details          
;
 Reflections were merged by SHELXL according to the crystal
 class for the calculation of statistics and refinement.
 
 _reflns_Friedel_fraction is defined as the number of unique
 Friedel pairs measured divided by the number that would be
 possible theoretically, ignoring centric projections and
 systematic absences.
;
_reflns_threshold_expression     'I > 2\s(I)'
_computing_cell_refinement       'CrysAlisPro 1.171.43.135a (Rigaku OD, 2024)'
_computing_data_collection       
'CrysAlisPro system (CCD 43.135a 64-bit (release 19-08-2024))'
_computing_data_reduction        'CrysAlisPro 1.171.43.135a (Rigaku OD, 2024)'
_computing_molecular_graphics    'Olex2 1.5-beta (Dolomanov et al., 2009)'
_computing_publication_material  'Olex2 1.5-beta (Dolomanov et al., 2009)'
_computing_structure_refinement  'SHELXL 2018/3 (Sheldrick, 2015)'
_computing_structure_solution    'SHELXS  (Sheldrick, 2008)'
_refine_diff_density_max         0.412
_refine_diff_density_min         -0.507
_refine_diff_density_rms         0.087
_refine_ls_extinction_coef       .
_refine_ls_extinction_method     none
_refine_ls_goodness_of_fit_ref   1.145
_refine_ls_hydrogen_treatment    constr
_refine_ls_matrix_type           full
_refine_ls_number_parameters     271
_refine_ls_number_reflns         2737
_refine_ls_number_restraints     0
_refine_ls_R_factor_all          0.0822
_refine_ls_R_factor_gt           0.0762
_refine_ls_restrained_S_all      1.145
_refine_ls_shift/su_max          0.000
_refine_ls_shift/su_mean         0.000
_refine_ls_structure_factor_coef Fsqd
_refine_ls_weighting_details     
'w=1/[\s^2^(Fo^2^)+(0.0723P)^2^+16.9421P] where P=(Fo^2^+2Fc^2^)/3'
_refine_ls_weighting_scheme      calc
_refine_ls_wR_factor_gt          0.1989
_refine_ls_wR_factor_ref         0.2024
_refine_special_details          
'The data set resolution was cut at 1 \%A during final refinement due to large values of R(merge) at high angle.  A disorder model was attempted for the benzyl ring'
_olex2_refinement_description    
;
1. Fixed Uiso
 At 1.2 times of:
  All C(H) groups, All C(H,H) groups
 At 1.5 times of:
  All C(H,H,H) groups
2.a Ternary CH refined with riding coordinates:
 C7(H7), C8(H8)
2.b Secondary CH2 refined with riding coordinates:
 C11(H11A,H11B), C12(H12A,H12B), C17(H17A,H17B), C18(H18A,H18B)
2.c Aromatic/amide H refined with riding coordinates:
 C1(H1), C2(H2), C3(H3), C4(H4), C5(H5)
2.d Idealised Me refined as rotating group:
 C10(H10A,H10B,H10C), C13(H13A,H13B,H13C), C14(H14A,H14B,H14C), C15(H15A,H15B,
 H15C), C16(H16A,H16B,H16C), C19(H19A,H19B,H19C), C20(H20A,H20B,H20C), C21(H21A,
 H21B,H21C), C22(H22A,H22B,H22C)
;
_atom_sites_solution_hydrogens   geom
_atom_sites_solution_primary     heavy
_atom_sites_solution_secondary   ?
loop_
_atom_site_label
_atom_site_type_symbol
_atom_site_fract_x
_atom_site_fract_y
_atom_site_fract_z
_atom_site_U_iso_or_equiv
_atom_site_adp_type
_atom_site_occupancy
_atom_site_site_symmetry_order
_atom_site_calc_flag
_atom_site_refinement_flags_posn
_atom_site_refinement_flags_adp
_atom_site_refinement_flags_occupancy
_atom_site_disorder_assembly
_atom_site_disorder_group
Fe1 Fe 0.73782(13) 0.52610(9) 0.25350(6) 0.0354(5) Uani 1 1 d . . . . .
P1 P 0.5820(2) 0.43069(15) 0.19647(12) 0.0417(7) Uani 1 1 d . . . . .
P2 P 0.6015(2) 0.51054(15) 0.34220(12) 0.0407(6) Uani 1 1 d . . . . .
P3 P 0.9190(3) 0.4525(2) 0.31704(14) 0.0611(8) Uani 1 1 d . . . . .
P4 P 0.8782(3) 0.51759(17) 0.16727(13) 0.0506(7) Uani 1 1 d . . . . .
O1 O 0.7175(8) 0.7021(5) 0.3821(3) 0.069(2) Uani 1 1 d . . . . .
O2 O 0.9543(9) 0.7101(6) 0.3631(4) 0.093(3) Uani 1 1 d . . . . .
C1 C 0.4354(14) 0.6747(6) 0.1288(5) 0.060(3) Uani 1 1 d . . . . .
H1 H 0.372700 0.649407 0.158628 0.073 Uiso 1 1 calc R U . . .
C2 C 0.3719(18) 0.7048(7) 0.0608(7) 0.095(5) Uani 1 1 d . . . . .
H2 H 0.268299 0.700642 0.044741 0.114 Uiso 1 1 calc R U . . .
C3 C 0.463(3) 0.7405(10) 0.0177(7) 0.116(7) Uani 1 1 d . . . . .
H3 H 0.423534 0.760436 -0.029414 0.140 Uiso 1 1 calc R U . . .
C4 C 0.611(2) 0.7472(8) 0.0430(8) 0.102(5) Uani 1 1 d . . . . .
H4 H 0.672730 0.774647 0.013491 0.123 Uiso 1 1 calc R U . . .
C5 C 0.6775(14) 0.7146(6) 0.1117(5) 0.067(3) Uani 1 1 d . . . . .
H5 H 0.781429 0.716647 0.127550 0.081 Uiso 1 1 calc R U . . .
C6 C 0.5819(12) 0.6798(5) 0.1543(5) 0.047(2) Uani 1 1 d . . . . .
C7 C 0.6396(9) 0.6472(5) 0.2286(4) 0.041(2) Uani 1 1 d . . . . .
H7 H 0.565644 0.658993 0.261105 0.049 Uiso 1 1 calc R U . . .
C8 C 0.7865(11) 0.6582(6) 0.2680(4) 0.052(3) Uani 1 1 d . . . . .
H8 H 0.859101 0.680209 0.237947 0.063 Uiso 1 1 calc R U . . .
C9 C 0.8092(12) 0.6924(7) 0.3408(6) 0.064(3) Uani 1 1 d . . . . .
C10 C 0.9897(18) 0.7372(11) 0.4399(6) 0.134(7) Uani 1 1 d . . . . .
H10A H 0.923896 0.784670 0.448782 0.201 Uiso 1 1 calc R U . . .
H10B H 1.092683 0.756852 0.450503 0.201 Uiso 1 1 calc R U . . .
H10C H 0.975836 0.688019 0.471131 0.201 Uiso 1 1 calc R U . . .
C11 C 0.4402(10) 0.3982(6) 0.2502(5) 0.055(3) Uani 1 1 d . . . . .
H11A H 0.352505 0.436260 0.238885 0.066 Uiso 1 1 calc R U . . .
H11B H 0.408664 0.337744 0.238510 0.066 Uiso 1 1 calc R U . . .
C12 C 0.5043(10) 0.4053(6) 0.3284(5) 0.055(3) Uani 1 1 d . . . . .
H12A H 0.574358 0.357183 0.342804 0.066 Uiso 1 1 calc R U . . .
H12B H 0.424709 0.402363 0.358224 0.066 Uiso 1 1 calc R U . . .
C13 C 0.4608(10) 0.4526(6) 0.1114(5) 0.058(3) Uani 1 1 d . . . . .
H13A H 0.518517 0.451272 0.071830 0.088 Uiso 1 1 calc R U . . .
H13B H 0.415729 0.509956 0.113494 0.088 Uiso 1 1 calc R U . . .
H13C H 0.383037 0.408473 0.103079 0.088 Uiso 1 1 calc R U . . .
C14 C 0.6408(11) 0.3213(6) 0.1737(6) 0.061(3) Uani 1 1 d . . . . .
H14A H 0.553326 0.284773 0.159418 0.092 Uiso 1 1 calc R U . . .
H14B H 0.703308 0.295865 0.215885 0.092 Uiso 1 1 calc R U . . .
H14C H 0.696831 0.325092 0.133595 0.092 Uiso 1 1 calc R U . . .
C15 C 0.4397(9) 0.5783(6) 0.3472(5) 0.046(2) Uani 1 1 d . . . . .
H15A H 0.383840 0.553837 0.382691 0.069 Uiso 1 1 calc R U . . .
H15B H 0.376589 0.580326 0.299726 0.069 Uiso 1 1 calc R U . . .
H15C H 0.472142 0.637108 0.361953 0.069 Uiso 1 1 calc R U . . .
C16 C 0.6746(11) 0.5083(7) 0.4388(5) 0.064(3) Uani 1 1 d . . . . .
H16A H 0.593598 0.497715 0.465910 0.096 Uiso 1 1 calc R U . . .
H16B H 0.721294 0.564028 0.453457 0.096 Uiso 1 1 calc R U . . .
H16C H 0.748062 0.461840 0.448880 0.096 Uiso 1 1 calc R U . . .
C17 C 1.0668(10) 0.4253(9) 0.2649(5) 0.077(4) Uani 1 1 d . . . . .
H17A H 1.145744 0.469713 0.272849 0.092 Uiso 1 1 calc R U . . .
H17B H 1.111011 0.368438 0.280603 0.092 Uiso 1 1 calc R U . . .
C18 C 0.9981(10) 0.4219(7) 0.1849(5) 0.063(3) Uani 1 1 d . . . . .
H18A H 0.939544 0.368143 0.174251 0.076 Uiso 1 1 calc R U . . .
H18B H 1.076316 0.423118 0.154275 0.076 Uiso 1 1 calc R U . . .
C19 C 1.0354(11) 0.5042(10) 0.3941(6) 0.094(4) Uani 1 1 d . . . . .
H19A H 1.081149 0.556344 0.377771 0.142 Uiso 1 1 calc R U . . .
H19B H 1.112741 0.463722 0.415528 0.142 Uiso 1 1 calc R U . . .
H19C H 0.974361 0.520189 0.430367 0.142 Uiso 1 1 calc R U . . .
C20 C 0.8946(11) 0.3456(8) 0.3566(6) 0.088(4) Uani 1 1 d . . . . .
H20A H 0.822180 0.349864 0.389460 0.132 Uiso 1 1 calc R U . . .
H20B H 0.989476 0.325551 0.383413 0.132 Uiso 1 1 calc R U . . .
H20C H 0.859110 0.304221 0.317944 0.132 Uiso 1 1 calc R U . . .
C21 C 1.0256(12) 0.5979(7) 0.1629(6) 0.073(3) Uani 1 1 d . . . . .
H21A H 0.982067 0.650935 0.139760 0.109 Uiso 1 1 calc R U . . .
H21B H 1.097246 0.574119 0.134706 0.109 Uiso 1 1 calc R U . . .
H21C H 1.075701 0.611281 0.211915 0.109 Uiso 1 1 calc R U . . .
C22 C 0.8120(12) 0.5051(7) 0.0701(5) 0.063(3) Uani 1 1 d . . . . .
H22A H 0.753432 0.451867 0.061561 0.094 Uiso 1 1 calc R U . . .
H22B H 0.896901 0.501748 0.044548 0.094 Uiso 1 1 calc R U . . .
H22C H 0.750469 0.554980 0.052325 0.094 Uiso 1 1 calc R U . . .

loop_
_atom_site_aniso_label
_atom_site_aniso_U_11
_atom_site_aniso_U_22
_atom_site_aniso_U_33
_atom_site_aniso_U_23
_atom_site_aniso_U_13
_atom_site_aniso_U_12
Fe1 0.0299(8) 0.0404(9) 0.0350(8) 0.0041(6) 0.0029(6) -0.0052(6)
P1 0.0340(13) 0.0387(14) 0.0525(14) -0.0055(11) 0.0077(11) -0.0027(10)
P2 0.0368(13) 0.0457(14) 0.0391(13) 0.0077(11) 0.0051(10) 0.0039(11)
P3 0.0326(14) 0.097(2) 0.0528(16) 0.0204(15) 0.0052(11) 0.0084(14)
P4 0.0436(14) 0.0642(17) 0.0454(15) 0.0014(12) 0.0119(11) -0.0120(12)
O1 0.088(5) 0.079(5) 0.041(4) -0.009(4) 0.010(4) -0.021(4)
O2 0.098(6) 0.131(7) 0.049(4) -0.005(4) 0.005(4) -0.071(6)
C1 0.103(9) 0.027(5) 0.045(6) -0.002(4) -0.005(6) 0.001(5)
C2 0.179(14) 0.037(6) 0.056(8) -0.011(6) -0.022(9) 0.012(8)
C3 0.24(2) 0.067(9) 0.037(8) -0.004(7) 0.019(12) 0.034(13)
C4 0.194(18) 0.056(8) 0.068(10) -0.009(7) 0.055(11) 0.006(10)
C5 0.134(10) 0.037(6) 0.037(6) 0.005(5) 0.035(6) 0.000(6)
C6 0.080(7) 0.023(5) 0.039(5) -0.012(4) 0.012(5) -0.007(5)
C7 0.049(6) 0.048(5) 0.023(4) 0.005(4) -0.001(4) -0.006(4)
C8 0.070(7) 0.060(6) 0.027(5) -0.003(4) 0.006(5) -0.028(5)
C9 0.061(7) 0.071(7) 0.055(7) 0.005(6) -0.002(6) -0.027(6)
C10 0.162(14) 0.176(16) 0.050(7) -0.004(9) -0.022(8) -0.108(13)
C11 0.046(6) 0.057(6) 0.066(7) -0.011(5) 0.020(5) -0.010(5)
C12 0.051(6) 0.045(6) 0.076(7) 0.011(5) 0.034(5) -0.005(5)
C13 0.054(6) 0.047(6) 0.068(7) -0.008(5) -0.011(5) -0.004(5)
C14 0.058(6) 0.050(6) 0.077(7) -0.010(5) 0.014(5) -0.001(5)
C15 0.049(6) 0.038(5) 0.054(6) 0.003(4) 0.018(5) 0.007(4)
C16 0.061(7) 0.092(8) 0.039(6) 0.019(5) 0.012(5) 0.016(6)
C17 0.035(6) 0.134(11) 0.062(7) 0.025(7) 0.005(5) 0.013(6)
C18 0.043(6) 0.086(8) 0.066(7) 0.014(6) 0.027(5) 0.008(5)
C19 0.042(6) 0.177(14) 0.059(7) 0.010(8) -0.007(5) -0.001(7)
C20 0.049(6) 0.120(11) 0.097(9) 0.049(8) 0.017(6) 0.040(7)
C21 0.065(7) 0.085(8) 0.073(7) 0.004(6) 0.023(6) -0.031(6)
C22 0.071(7) 0.073(7) 0.045(6) -0.005(5) 0.013(5) -0.008(6)

_geom_special_details            
;
 All esds (except the esd in the dihedral angle between two l.s. planes)
 are estimated using the full covariance matrix.  The cell esds are taken
 into account individually in the estimation of esds in distances, angles
 and torsion angles; correlations between esds in cell parameters are only
 used when they are defined by crystal symmetry.  An approximate (isotropic)
 treatment of cell esds is used for estimating esds involving l.s. planes.
;
loop_
_geom_bond_atom_site_label_1
_geom_bond_atom_site_label_2
_geom_bond_distance
_geom_bond_site_symmetry_2
_geom_bond_publ_flag
Fe1 P1 2.202(2) . ?
Fe1 P2 2.252(2) . ?
Fe1 P3 2.195(3) . ?
Fe1 P4 2.230(3) . ?
Fe1 C7 2.093(9) . ?
Fe1 C8 2.095(9) . ?
P1 C11 1.842(9) . ?
P1 C13 1.820(9) . ?
P1 C14 1.843(9) . ?
P2 C12 1.850(9) . ?
P2 C15 1.830(8) . ?
P2 C16 1.826(9) . ?
P3 C17 1.845(10) . ?
P3 C19 1.832(12) . ?
P3 C20 1.838(12) . ?
P4 C18 1.838(10) . ?
P4 C21 1.845(10) . ?
P4 C22 1.834(9) . ?
O1 C9 1.241(12) . ?
O2 C9 1.355(12) . ?
O2 C10 1.484(13) . ?
C1 H1 0.9500 . ?
C1 C2 1.391(15) . ?
C1 C6 1.352(14) . ?
C2 H2 0.9500 . ?
C2 C3 1.37(2) . ?
C3 H3 0.9500 . ?
C3 C4 1.37(2) . ?
C4 H4 0.9500 . ?
C4 C5 1.423(18) . ?
C5 H5 0.9500 . ?
C5 C6 1.389(13) . ?
C6 C7 1.494(12) . ?
C7 H7 1.0000 . ?
C7 C8 1.436(12) . ?
C8 H8 1.0000 . ?
C8 C9 1.447(13) . ?
C10 H10A 0.9800 . ?
C10 H10B 0.9800 . ?
C10 H10C 0.9800 . ?
C11 H11A 0.9900 . ?
C11 H11B 0.9900 . ?
C11 C12 1.492(13) . ?
C12 H12A 0.9900 . ?
C12 H12B 0.9900 . ?
C13 H13A 0.9800 . ?
C13 H13B 0.9800 . ?
C13 H13C 0.9800 . ?
C14 H14A 0.9800 . ?
C14 H14B 0.9800 . ?
C14 H14C 0.9800 . ?
C15 H15A 0.9800 . ?
C15 H15B 0.9800 . ?
C15 H15C 0.9800 . ?
C16 H16A 0.9800 . ?
C16 H16B 0.9800 . ?
C16 H16C 0.9800 . ?
C17 H17A 0.9900 . ?
C17 H17B 0.9900 . ?
C17 C18 1.530(13) . ?
C18 H18A 0.9900 . ?
C18 H18B 0.9900 . ?
C19 H19A 0.9800 . ?
C19 H19B 0.9800 . ?
C19 H19C 0.9800 . ?
C20 H20A 0.9800 . ?
C20 H20B 0.9800 . ?
C20 H20C 0.9800 . ?
C21 H21A 0.9800 . ?
C21 H21B 0.9800 . ?
C21 H21C 0.9800 . ?
C22 H22A 0.9800 . ?
C22 H22B 0.9800 . ?
C22 H22C 0.9800 . ?

loop_
_geom_angle_atom_site_label_1
_geom_angle_atom_site_label_2
_geom_angle_atom_site_label_3
_geom_angle
_geom_angle_site_symmetry_1
_geom_angle_site_symmetry_3
_geom_angle_publ_flag
P1 Fe1 P2 83.91(9) . . ?
P1 Fe1 P4 90.75(10) . . ?
P3 Fe1 P1 106.86(12) . . ?
P3 Fe1 P2 90.31(9) . . ?
P3 Fe1 P4 83.60(10) . . ?
P4 Fe1 P2 170.41(11) . . ?
C7 Fe1 P1 105.5(2) . . ?
C7 Fe1 P2 89.4(2) . . ?
C7 Fe1 P3 147.4(2) . . ?
C7 Fe1 P4 99.7(2) . . ?
C7 Fe1 C8 40.1(3) . . ?
C8 Fe1 P1 145.2(3) . . ?
C8 Fe1 P2 98.0(3) . . ?
C8 Fe1 P3 107.9(3) . . ?
C8 Fe1 P4 90.9(3) . . ?
C11 P1 Fe1 112.1(3) . . ?
C11 P1 C14 97.9(5) . . ?
C13 P1 Fe1 123.7(3) . . ?
C13 P1 C11 98.5(5) . . ?
C13 P1 C14 97.2(5) . . ?
C14 P1 Fe1 122.3(3) . . ?
C12 P2 Fe1 107.7(3) . . ?
C15 P2 Fe1 122.0(3) . . ?
C15 P2 C12 97.6(4) . . ?
C16 P2 Fe1 125.3(3) . . ?
C16 P2 C12 102.2(5) . . ?
C16 P2 C15 97.3(4) . . ?
C17 P3 Fe1 112.7(3) . . ?
C19 P3 Fe1 119.6(5) . . ?
C19 P3 C17 97.8(5) . . ?
C19 P3 C20 99.5(6) . . ?
C20 P3 Fe1 123.5(4) . . ?
C20 P3 C17 99.1(5) . . ?
C18 P4 Fe1 108.4(3) . . ?
C18 P4 C21 97.3(5) . . ?
C21 P4 Fe1 120.4(4) . . ?
C22 P4 Fe1 126.3(3) . . ?
C22 P4 C18 100.6(5) . . ?
C22 P4 C21 98.7(5) . . ?
C9 O2 C10 113.8(10) . . ?
C2 C1 H1 118.4 . . ?
C6 C1 H1 118.4 . . ?
C6 C1 C2 123.2(12) . . ?
C1 C2 H2 120.9 . . ?
C3 C2 C1 118.1(15) . . ?
C3 C2 H2 120.9 . . ?
C2 C3 H3 120.2 . . ?
C4 C3 C2 119.6(14) . . ?
C4 C3 H3 120.2 . . ?
C3 C4 H4 118.7 . . ?
C3 C4 C5 122.5(14) . . ?
C5 C4 H4 118.7 . . ?
C4 C5 H5 121.8 . . ?
C6 C5 C4 116.4(13) . . ?
C6 C5 H5 121.8 . . ?
C1 C6 C5 120.1(10) . . ?
C1 C6 C7 119.3(8) . . ?
C5 C6 C7 120.5(10) . . ?
Fe1 C7 H7 109.7 . . ?
C6 C7 Fe1 125.6(6) . . ?
C6 C7 H7 109.7 . . ?
C8 C7 Fe1 70.0(5) . . ?
C8 C7 C6 126.7(8) . . ?
C8 C7 H7 109.7 . . ?
Fe1 C8 H8 113.8 . . ?
C7 C8 Fe1 69.9(5) . . ?
C7 C8 H8 113.8 . . ?
C7 C8 C9 120.4(9) . . ?
C9 C8 Fe1 118.1(7) . . ?
C9 C8 H8 113.8 . . ?
O1 C9 O2 120.9(9) . . ?
O1 C9 C8 128.8(9) . . ?
O2 C9 C8 110.2(10) . . ?
O2 C10 H10A 109.5 . . ?
O2 C10 H10B 109.5 . . ?
O2 C10 H10C 109.5 . . ?
H10A C10 H10B 109.5 . . ?
H10A C10 H10C 109.5 . . ?
H10B C10 H10C 109.5 . . ?
P1 C11 H11A 110.0 . . ?
P1 C11 H11B 110.0 . . ?
H11A C11 H11B 108.3 . . ?
C12 C11 P1 108.6(6) . . ?
C12 C11 H11A 110.0 . . ?
C12 C11 H11B 110.0 . . ?
P2 C12 H12A 110.2 . . ?
P2 C12 H12B 110.2 . . ?
C11 C12 P2 107.7(6) . . ?
C11 C12 H12A 110.2 . . ?
C11 C12 H12B 110.2 . . ?
H12A C12 H12B 108.5 . . ?
P1 C13 H13A 109.5 . . ?
P1 C13 H13B 109.5 . . ?
P1 C13 H13C 109.5 . . ?
H13A C13 H13B 109.5 . . ?
H13A C13 H13C 109.5 . . ?
H13B C13 H13C 109.5 . . ?
P1 C14 H14A 109.5 . . ?
P1 C14 H14B 109.5 . . ?
P1 C14 H14C 109.5 . . ?
H14A C14 H14B 109.5 . . ?
H14A C14 H14C 109.5 . . ?
H14B C14 H14C 109.5 . . ?
P2 C15 H15A 109.5 . . ?
P2 C15 H15B 109.5 . . ?
P2 C15 H15C 109.5 . . ?
H15A C15 H15B 109.5 . . ?
H15A C15 H15C 109.5 . . ?
H15B C15 H15C 109.5 . . ?
P2 C16 H16A 109.5 . . ?
P2 C16 H16B 109.5 . . ?
P2 C16 H16C 109.5 . . ?
H16A C16 H16B 109.5 . . ?
H16A C16 H16C 109.5 . . ?
H16B C16 H16C 109.5 . . ?
P3 C17 H17A 110.1 . . ?
P3 C17 H17B 110.1 . . ?
H17A C17 H17B 108.4 . . ?
C18 C17 P3 108.0(6) . . ?
C18 C17 H17A 110.1 . . ?
C18 C17 H17B 110.1 . . ?
P4 C18 H18A 110.4 . . ?
P4 C18 H18B 110.4 . . ?
C17 C18 P4 106.6(8) . . ?
C17 C18 H18A 110.4 . . ?
C17 C18 H18B 110.4 . . ?
H18A C18 H18B 108.6 . . ?
P3 C19 H19A 109.5 . . ?
P3 C19 H19B 109.5 . . ?
P3 C19 H19C 109.5 . . ?
H19A C19 H19B 109.5 . . ?
H19A C19 H19C 109.5 . . ?
H19B C19 H19C 109.5 . . ?
P3 C20 H20A 109.5 . . ?
P3 C20 H20B 109.5 . . ?
P3 C20 H20C 109.5 . . ?
H20A C20 H20B 109.5 . . ?
H20A C20 H20C 109.5 . . ?
H20B C20 H20C 109.5 . . ?
P4 C21 H21A 109.5 . . ?
P4 C21 H21B 109.5 . . ?
P4 C21 H21C 109.5 . . ?
H21A C21 H21B 109.5 . . ?
H21A C21 H21C 109.5 . . ?
H21B C21 H21C 109.5 . . ?
P4 C22 H22A 109.5 . . ?
P4 C22 H22B 109.5 . . ?
P4 C22 H22C 109.5 . . ?
H22A C22 H22B 109.5 . . ?
H22A C22 H22C 109.5 . . ?
H22B C22 H22C 109.5 . . ?

loop_
_geom_torsion_atom_site_label_1
_geom_torsion_atom_site_label_2
_geom_torsion_atom_site_label_3
_geom_torsion_atom_site_label_4
_geom_torsion
_geom_torsion_site_symmetry_1
_geom_torsion_site_symmetry_2
_geom_torsion_site_symmetry_3
_geom_torsion_site_symmetry_4
_geom_torsion_publ_flag
Fe1 P1 C11 C12 -29.2(8) . . . . ?
Fe1 P2 C12 C11 -45.6(7) . . . . ?
Fe1 P3 C17 C18 -26.3(10) . . . . ?
Fe1 P4 C18 C17 -47.8(7) . . . . ?
Fe1 C7 C8 C9 -111.6(9) . . . . ?
Fe1 C8 C9 O1 -68.9(14) . . . . ?
Fe1 C8 C9 O2 107.7(9) . . . . ?
P1 C11 C12 P2 45.9(8) . . . . ?
P3 C17 C18 P4 44.9(9) . . . . ?
C1 C2 C3 C4 -1.4(19) . . . . ?
C1 C6 C7 Fe1 98.8(9) . . . . ?
C1 C6 C7 C8 -170.6(9) . . . . ?
C2 C1 C6 C5 -1.4(14) . . . . ?
C2 C1 C6 C7 178.9(8) . . . . ?
C2 C3 C4 C5 3(2) . . . . ?
C3 C4 C5 C6 -3.7(17) . . . . ?
C4 C5 C6 C1 2.8(13) . . . . ?
C4 C5 C6 C7 -177.5(9) . . . . ?
C5 C6 C7 Fe1 -80.9(10) . . . . ?
C5 C6 C7 C8 9.6(13) . . . . ?
C6 C1 C2 C3 0.6(16) . . . . ?
C6 C7 C8 Fe1 -120.1(9) . . . . ?
C6 C7 C8 C9 128.4(10) . . . . ?
C7 C8 C9 O1 13.2(17) . . . . ?
C7 C8 C9 O2 -170.3(9) . . . . ?
C10 O2 C9 O1 2.6(16) . . . . ?
C10 O2 C9 C8 -174.2(10) . . . . ?
C13 P1 C11 C12 -161.0(7) . . . . ?
C14 P1 C11 C12 100.4(7) . . . . ?
C15 P2 C12 C11 81.6(7) . . . . ?
C16 P2 C12 C11 -179.2(6) . . . . ?
C19 P3 C17 C18 -153.0(9) . . . . ?
C20 P3 C17 C18 106.0(9) . . . . ?
C21 P4 C18 C17 77.7(7) . . . . ?
C22 P4 C18 C17 178.0(7) . . . . ?

_shelx_res_file                  
;
TITL 15 in P21/c #14
    15.res
    created by SHELXL-2018/3 at 16:19:05 on 07-Jan-2025
CELL 1.54184 9.163464 15.431364 18.764516 90 99.4816 90
ZERR 4 0.000627 0.001091 0.001266 0 0.0063 0
LATT 1
SYMM -X,0.5+Y,0.5-Z
SFAC C H O P Fe
UNIT 88 168 8 16 4

L.S. 16
PLAN  5
SIZE 0.018 0.047 0.077
TEMP -173.15
CONF
BOND
MORE -1
BOND $H
fmap 2
acta
SHEL 1 999
REM <olex2.extras>
REM <HklSrc "%.\\15.hkl">
REM </olex2.extras>

WGHT    0.072300   16.942101
FVAR       2.53096
FE1   5    0.737821    0.526102    0.253503    11.00000    0.02990    0.04043 =
         0.03501    0.00406    0.00294   -0.00518
P1    4    0.582049    0.430691    0.196474    11.00000    0.03399    0.03872 =
         0.05245   -0.00551    0.00768   -0.00271
P2    4    0.601549    0.510540    0.342199    11.00000    0.03682    0.04570 =
         0.03910    0.00769    0.00515    0.00390
P3    4    0.919049    0.452505    0.317035    11.00000    0.03255    0.09743 =
         0.05285    0.02037    0.00524    0.00835
P4    4    0.878158    0.517595    0.167273    11.00000    0.04364    0.06417 =
         0.04543    0.00142    0.01185   -0.01195
O1    3    0.717541    0.702105    0.382113    11.00000    0.08805    0.07924 =
         0.04051   -0.00910    0.01024   -0.02091
O2    3    0.954286    0.710143    0.363128    11.00000    0.09764    0.13064 =
         0.04912   -0.00510    0.00507   -0.07111
C1    1    0.435369    0.674709    0.128755    11.00000    0.10307    0.02742 =
         0.04517   -0.00224   -0.00455    0.00079
AFIX  43
H1    2    0.372700    0.649407    0.158628    11.00000   -1.20000
AFIX   0
C2    1    0.371932    0.704755    0.060823    11.00000    0.17933    0.03679 =
         0.05579   -0.01094   -0.02209    0.01242
AFIX  43
H2    2    0.268299    0.700642    0.044741    11.00000   -1.20000
AFIX   0
C3    1    0.463123    0.740478    0.017704    11.00000    0.24343    0.06672 =
         0.03718   -0.00390    0.01867    0.03446
AFIX  43
H3    2    0.423534    0.760436   -0.029414    11.00000   -1.20000
AFIX   0
C4    1    0.611470    0.747199    0.042957    11.00000    0.19387    0.05639 =
         0.06821   -0.00911    0.05488    0.00556
AFIX  43
H4    2    0.672730    0.774647    0.013491    11.00000   -1.20000
AFIX   0
C5    1    0.677536    0.714638    0.111695    11.00000    0.13434    0.03700 =
         0.03722    0.00463    0.03518   -0.00013
AFIX  43
H5    2    0.781429    0.716647    0.127550    11.00000   -1.20000
AFIX   0
C6    1    0.581922    0.679769    0.154340    11.00000    0.08036    0.02280 =
         0.03865   -0.01185    0.01242   -0.00673
C7    1    0.639578    0.647178    0.228615    11.00000    0.04947    0.04767 =
         0.02334    0.00502   -0.00050   -0.00594
AFIX  13
H7    2    0.565644    0.658993    0.261105    11.00000   -1.20000
AFIX   0
C8    1    0.786514    0.658212    0.268030    11.00000    0.06985    0.06009 =
         0.02682   -0.00311    0.00585   -0.02833
AFIX  13
H8    2    0.859101    0.680209    0.237947    11.00000   -1.20000
AFIX   0
C9    1    0.809159    0.692372    0.340844    11.00000    0.06131    0.07052 =
         0.05526    0.00459   -0.00162   -0.02665
C10   1    0.989679    0.737219    0.439901    11.00000    0.16177    0.17619 =
         0.04960   -0.00371   -0.02247   -0.10789
AFIX 137
H10A  2    0.923896    0.784670    0.448782    11.00000   -1.50000
H10B  2    1.092683    0.756852    0.450503    11.00000   -1.50000
H10C  2    0.975836    0.688019    0.471131    11.00000   -1.50000
AFIX   0
C11   1    0.440182    0.398162    0.250231    11.00000    0.04648    0.05669 =
         0.06610   -0.01115    0.02015   -0.01014
AFIX  23
H11A  2    0.352505    0.436260    0.238885    11.00000   -1.20000
H11B  2    0.408664    0.337744    0.238510    11.00000   -1.20000
AFIX   0
C12   1    0.504269    0.405330    0.328443    11.00000    0.05149    0.04543 =
         0.07649    0.01105    0.03358   -0.00534
AFIX  23
H12A  2    0.574358    0.357183    0.342804    11.00000   -1.20000
H12B  2    0.424709    0.402363    0.358224    11.00000   -1.20000
AFIX   0
C13   1    0.460849    0.452629    0.111404    11.00000    0.05372    0.04677 =
         0.06787   -0.00769   -0.01052   -0.00366
AFIX 137
H13A  2    0.518517    0.451272    0.071830    11.00000   -1.50000
H13B  2    0.415729    0.509956    0.113494    11.00000   -1.50000
H13C  2    0.383037    0.408473    0.103079    11.00000   -1.50000
AFIX   0
C14   1    0.640752    0.321296    0.173673    11.00000    0.05777    0.04969 =
         0.07684   -0.01020    0.01440   -0.00104
AFIX 137
H14A  2    0.553326    0.284773    0.159418    11.00000   -1.50000
H14B  2    0.703308    0.295865    0.215885    11.00000   -1.50000
H14C  2    0.696831    0.325092    0.133595    11.00000   -1.50000
AFIX   0
C15   1    0.439746    0.578321    0.347226    11.00000    0.04885    0.03842 =
         0.05356    0.00324    0.01844    0.00743
AFIX 137
H15A  2    0.383840    0.553837    0.382691    11.00000   -1.50000
H15B  2    0.376589    0.580326    0.299726    11.00000   -1.50000
H15C  2    0.472142    0.637108    0.361953    11.00000   -1.50000
AFIX   0
C16   1    0.674587    0.508268    0.438803    11.00000    0.06093    0.09221 =
         0.03939    0.01945    0.01158    0.01572
AFIX 137
H16A  2    0.593598    0.497715    0.465910    11.00000   -1.50000
H16B  2    0.721294    0.564028    0.453457    11.00000   -1.50000
H16C  2    0.748062    0.461840    0.448880    11.00000   -1.50000
AFIX   0
C17   1    1.066841    0.425257    0.264901    11.00000    0.03468    0.13351 =
         0.06166    0.02541    0.00522    0.01282
AFIX  23
H17A  2    1.145744    0.469713    0.272849    11.00000   -1.20000
H17B  2    1.111011    0.368438    0.280603    11.00000   -1.20000
AFIX   0
C18   1    0.998103    0.421876    0.184905    11.00000    0.04306    0.08627 =
         0.06630    0.01367    0.02670    0.00824
AFIX  23
H18A  2    0.939544    0.368143    0.174251    11.00000   -1.20000
H18B  2    1.076316    0.423118    0.154275    11.00000   -1.20000
AFIX   0
C19   1    1.035350    0.504202    0.394142    11.00000    0.04198    0.17670 =
         0.05920    0.01047   -0.00745   -0.00097
AFIX 137
H19A  2    1.081149    0.556344    0.377771    11.00000   -1.50000
H19B  2    1.112741    0.463722    0.415528    11.00000   -1.50000
H19C  2    0.974361    0.520189    0.430367    11.00000   -1.50000
AFIX   0
C20   1    0.894600    0.345551    0.356579    11.00000    0.04908    0.11958 =
         0.09743    0.04926    0.01684    0.03956
AFIX 137
H20A  2    0.822180    0.349864    0.389460    11.00000   -1.50000
H20B  2    0.989476    0.325551    0.383413    11.00000   -1.50000
H20C  2    0.859110    0.304221    0.317944    11.00000   -1.50000
AFIX   0
C21   1    1.025568    0.597893    0.162901    11.00000    0.06511    0.08488 =
         0.07271    0.00390    0.02327   -0.03089
AFIX 137
H21A  2    0.982067    0.650935    0.139760    11.00000   -1.50000
H21B  2    1.097246    0.574119    0.134706    11.00000   -1.50000
H21C  2    1.075701    0.611281    0.211915    11.00000   -1.50000
AFIX   0
C22   1    0.812043    0.505092    0.070115    11.00000    0.07089    0.07331 =
         0.04462   -0.00467    0.01261   -0.00768
AFIX 137
H22A  2    0.753432    0.451867    0.061561    11.00000   -1.50000
H22B  2    0.896901    0.501748    0.044548    11.00000   -1.50000
H22C  2    0.750469    0.554980    0.052325    11.00000   -1.50000
AFIX   0
HKLF 4


REM  15 in P21/c #14
REM wR2 = 0.2024, GooF = S = 1.145, Restrained GooF = 1.145 for all data
REM R1 = 0.0762 for 2446 Fo > 4sig(Fo) and 0.0822 for all 2737 data
REM 271 parameters refined using 0 restraints

END

WGHT      0.0722     16.9658

REM Highest difference peak  0.412,  deepest hole -0.507,  1-sigma level  0.087
Q1    1   0.7830  0.6727  0.1062  11.00000  0.05    0.41
Q2    1   0.5937  0.3818  0.1773  11.00000  0.05    0.40
Q3    1   0.8197  0.7589  0.4392  11.00000  0.05    0.39
Q4    1   1.1270  0.7080  0.4352  11.00000  0.05    0.37
Q5    1   0.6964  0.6662  0.1405  11.00000  0.05    0.37
;
_shelx_res_checksum              32211
_olex2_diffrn_ambient_temperature_device 'Oxford Cryosystems Cryostream 1000'
_olex2_exptl_crystal_mounting_method 
'The crystal was mounted on a MITIGEN holder in Paratone oil'
_olex2_submission_original_sample_id 'JHPC 313'
_olex2_submission_special_instructions 'No special instructions were received'
_oxdiff_exptl_absorpt_empirical_details 
;
Empirical correction (ABSPACK) includes:
- Absorption correction using spherical harmonics
- Frame scaling
;
_oxdiff_exptl_absorpt_empirical_full_max 2.686
_oxdiff_exptl_absorpt_empirical_full_min 0.508
_vrf_PLAT341_15                  
;
PROBLEM: Low Bond Precision on  C-C Bonds ...............    0.01718 Ang.  
RESPONSE: Data resolution cut at 1.0 \%A.  See _refine_special_details.
;
_vrf_THETM01_15                  
;
PROBLEM: The value of sine(theta_max)/wavelength is less than 0.550
RESPONSE: Data resolution cut at 1.0 \%A.  See _refine_special_details.
;
####################################################################### 
# 
# This file contains crystal structure data downloaded from the 
# Cambridge Structural Database (CSD) hosted by the Cambridge 
# Crystallographic Data Centre (CCDC).
# 
# Full information about CCDC data access policies and citation 
# guidelines are available at http://www.ccdc.cam.ac.uk/access/V1 
# 
# Audit and citation data items may have been added by the CCDC. 
# Please retain this information to preserve the provenance of 
# this file and to allow appropriate attribution of the data. 
# 
#######################################################################

data_16
_database_code_depnum_ccdc_archive 'CCDC 2453130'
loop_
_audit_author_name
_audit_author_address
'Gary S. Nichol'
;The University of Edinburgh
United Kingdom
;
_audit_update_record             
;
2025-05-21 deposited with the CCDC.	2025-10-23 downloaded from the CCDC.
;
# mo_se24013x1_0m
_audit_creation_date             2024-10-11
_audit_creation_method           
;
Olex2 1.5-beta
(compiled 2024.02.16 svn.r378c4104 for OlexSys, GUI svn.r6928)
;
_shelx_SHELXL_version_number     2019/3
loop_
_audit_author_email
''
g.s.nichol@ed.ac.uk
_chemical_name_common            ?
_chemical_name_systematic        ?
_chemical_formula_moiety         'C16 H38 Fe O2 P4'
_chemical_formula_sum            'C16 H38 Fe O2 P4'
_chemical_formula_weight         442.19
_chemical_melting_point          ?
loop_
_atom_type_symbol
_atom_type_description
_atom_type_scat_dispersion_real
_atom_type_scat_dispersion_imag
_atom_type_scat_source
C C 0.0033 0.0016 'International Tables Vol C Tables 4.2.6.8 and 6.1.1.4'
H H 0.0000 0.0000 'International Tables Vol C Tables 4.2.6.8 and 6.1.1.4'
Fe Fe 0.3463 0.8444 'International Tables Vol C Tables 4.2.6.8 and 6.1.1.4'
O O 0.0106 0.0060 'International Tables Vol C Tables 4.2.6.8 and 6.1.1.4'
P P 0.1023 0.0942 'International Tables Vol C Tables 4.2.6.8 and 6.1.1.4'

_shelx_space_group_comment       
;
The symmetry employed for this shelxl refinement is uniquely defined
by the following loop, which should always be used as a source of
symmetry information in preference to the above space-group names.
They are only intended as comments.
;
_space_group_crystal_system      monoclinic
_space_group_IT_number           14
_space_group_name_H-M_alt        'P 1 21/c 1'
_space_group_name_Hall           '-P 2ybc'
loop_
_space_group_symop_operation_xyz
'x, y, z'
'-x, y+1/2, -z+1/2'
'-x, -y, -z'
'x, -y-1/2, z-1/2'

_cell_length_a                   14.5261(4)
_cell_length_b                   8.9654(3)
_cell_length_c                   17.4240(5)
_cell_angle_alpha                90
_cell_angle_beta                 90.007(2)
_cell_angle_gamma                90
_cell_volume                     2269.17(12)
_cell_formula_units_Z            4
_cell_measurement_reflns_used    9827
_cell_measurement_temperature    100.00
_cell_measurement_theta_max      28.171
_cell_measurement_theta_min      2.555
_shelx_estimated_absorpt_T_max   0.777
_shelx_estimated_absorpt_T_min   0.662
_exptl_absorpt_coefficient_mu    0.952
_exptl_absorpt_correction_T_max  0.7457
_exptl_absorpt_correction_T_min  0.6771
_exptl_absorpt_correction_type   multi-scan
_exptl_absorpt_process_details   
;
SADABS-2016/2 (Bruker,2016/2) was used for absorption correction.
wR2(int) was 0.0878 before and 0.0646 after correction.
The Ratio of minimum to maximum transmission is 0.9080.
The \l/2 correction factor is Not present.
;
_exptl_absorpt_special_details   ?
_exptl_crystal_colour            orange
_exptl_crystal_colour_primary    orange
_exptl_crystal_density_diffrn    1.294
_exptl_crystal_density_meas      ?
_exptl_crystal_density_method    ?
_exptl_crystal_description       block
_exptl_crystal_F_000             944
_exptl_crystal_recrystallization_method 
'The material was recrystallised from pentane by slow evaporation'
_exptl_crystal_size_max          0.472
_exptl_crystal_size_mid          0.287
_exptl_crystal_size_min          0.279
_exptl_transmission_factor_max   ?
_exptl_transmission_factor_min   ?
_diffrn_reflns_av_R_equivalents  0.0495
_diffrn_reflns_av_unetI/netI     0.0157
_diffrn_reflns_Laue_measured_fraction_full 1.000
_diffrn_reflns_Laue_measured_fraction_max 1.000
_diffrn_reflns_limit_h_max       19
_diffrn_reflns_limit_h_min       -19
_diffrn_reflns_limit_k_max       11
_diffrn_reflns_limit_k_min       -11
_diffrn_reflns_limit_l_max       23
_diffrn_reflns_limit_l_min       -23
_diffrn_reflns_number            133142
_diffrn_reflns_point_group_measured_fraction_full 1.000
_diffrn_reflns_point_group_measured_fraction_max 1.000
_diffrn_reflns_theta_full        25.242
_diffrn_reflns_theta_max         28.298
_diffrn_reflns_theta_min         2.272
_diffrn_ambient_temperature      100.00
_diffrn_detector_area_resol_mean ?
_diffrn_measured_fraction_theta_full 1.000
_diffrn_measured_fraction_theta_max 1.000
_diffrn_measurement_device_type  'Bruker D8 Venture'
_diffrn_measurement_method       '\f and \w scans'
_diffrn_radiation_type           MoK\a
_diffrn_radiation_wavelength     0.71073
_diffrn_source                   ImuS-Mo
_diffrn_source_current           1.4
_diffrn_source_power             0.07
_diffrn_source_voltage           50.0
_diffrn_standards_number         0
_reflns_Friedel_coverage         0.000
_reflns_Friedel_fraction_full    .
_reflns_Friedel_fraction_max     .
_reflns_number_gt                5395
_reflns_number_total             5639
_reflns_special_details          
;
 Reflections were merged by SHELXL according to the crystal
 class for the calculation of statistics and refinement.
 
 _reflns_Friedel_fraction is defined as the number of unique
 Friedel pairs measured divided by the number that would be
 possible theoretically, ignoring centric projections and
 systematic absences. Completness statistics refer to single and
 composite reflections containing twin component 1 only.
;
_reflns_threshold_expression     'I > 2\s(I)'
_computing_cell_refinement       'SAINT V8.40B (?, 2016)'
_computing_data_collection       APEX5
_computing_data_reduction        'SAINT V8.40B (?, 2016)'
_computing_molecular_graphics    'Olex2 1.5-beta (Dolomanov et al., 2009)'
_computing_publication_material  'Olex2 1.5-beta (Dolomanov et al., 2009)'
_computing_structure_refinement  'SHELXL 2019/3 (Sheldrick, 2015)'
_computing_structure_solution    'SHELXT 2018/2 (Sheldrick, 2018)'
_refine_diff_density_max         0.614
_refine_diff_density_min         -0.453
_refine_diff_density_rms         0.060
_refine_ls_extinction_coef       .
_refine_ls_extinction_method     none
_refine_ls_goodness_of_fit_ref   1.093
_refine_ls_hydrogen_treatment    mixed
_refine_ls_matrix_type           full
_refine_ls_number_parameters     403
_refine_ls_number_reflns         5639
_refine_ls_number_restraints     956
_refine_ls_R_factor_all          0.0384
_refine_ls_R_factor_gt           0.0359
_refine_ls_restrained_S_all      1.068
_refine_ls_shift/su_max          0.001
_refine_ls_shift/su_mean         0.000
_refine_ls_structure_factor_coef Fsqd
_refine_ls_weighting_details     
'w=1/[\s^2^(Fo^2^)+(0.0432P)^2^+1.9669P] where P=(Fo^2^+2Fc^2^)/3'
_refine_ls_weighting_scheme      calc
_refine_ls_wR_factor_gt          0.0949
_refine_ls_wR_factor_ref         0.0974
_refine_special_details          
;
The clean diffraction pattern has apparent orthorhombic metric symmetry.  However, systematic absence exceptions for 2(1) screw axes do not umabigously fit any common orthorhombic space group in the sense that the third, necessary twofold axis is not clear.  Solution in with ShelXT, with the -y -a switches set to allow the software to explore the full range of orthorhombic space groups, does not yield a clean solution (space group P2(1)2(1)2(1) is chosen, but the structure is not stable).

With this in mind, the crystal system symmetry was reduced and the data set re-integrated.  The beta angle refines to 90.007(2) degrees.  Space group determination is quite clear and the initial ShelXT solution identifies the iron centre and the phosphorus atoms. Successive difference maps established that the all ligands (apart from hydride) are disordered over two positions.  Refinement of the occupancies with different free variable established that the equatorial phospine ligand disorder ratio (approx 3:1) is different from the axial ligand disorder ratio (approx 1:1).  Only the iron centre and the hydride are not disordered.  Twin law -1 0 0 / 0 -1 0 / 0 0 1 and refined twin scale factor 0.4632(13) handles the pseudo-orthorhombic metric symmetry.  Geometric and displacement ellipsoid restraints were applied globally.
;
_olex2_refinement_description    
;
1. Twinned data refinement
 Scales: 0.5368(13)
 0.4632(13)
2. Fixed Uiso
 At 1.2 times of:
  All C(H) groups, All C(H,H) groups, All Fe(H) groups
 At 1.5 times of:
  All C(H,H,H) groups
3. Shared sites
{P3, P4A}
4. Restrained distances
 Fe1-P1 \\sim Fe1-P4A
 with sigma of 0.02
 P4-C16 \\sim P1A-C8A
 with sigma of 0.02
 Fe1-C16 \\sim Fe1-C8A
 with sigma of 0.04
 Fe1-P3 \\sim Fe1-P2A
 with sigma of 0.02
 Fe1-P4 \\sim Fe1-P1A
 with sigma of 0.02
 C12-C16 \\sim C5A-C8A
 with sigma of 0.04
 Fe1-P2 \\sim Fe1-P3A
 with sigma of 0.02
 C15-C16 \\sim C7A-C8A
 with sigma of 0.04
 P1-C7 \\sim P4A-C15A
 with sigma of 0.02
 P1-C8 \\sim P4A-C16A
 with sigma of 0.02
 P1-C5 \\sim P4A-C12A
 with sigma of 0.02
 P3-C11 \\sim P2A-C6A
 with sigma of 0.02
 P3-C13 \\sim P2A-C9A
 with sigma of 0.02
 P3-C14 \\sim P2A-C10A
 with sigma of 0.02
 P4-C12 \\sim P1A-C5A
 with sigma of 0.02
 P4-C15 \\sim P1A-C7A
 with sigma of 0.02
 P2-C9 \\sim P3A-C13A
 with sigma of 0.02
 P2-C10 \\sim P3A-C14A
 with sigma of 0.02
 P2-C6 \\sim P3A-C11A
 with sigma of 0.02
 C12-C11 \\sim C5A-C6A
 with sigma of 0.02
 C5-C6 \\sim C12A-C11A
 with sigma of 0.02
 Fe1-C7 \\sim Fe1-C15A
 with sigma of 0.04
 Fe1-C8 \\sim Fe1-C16A
 with sigma of 0.04
 Fe1-C9 \\sim Fe1-C13A
 with sigma of 0.04
 Fe1-C12 \\sim Fe1-C5A
 with sigma of 0.04
 Fe1-C11 \\sim Fe1-C6A
 with sigma of 0.04
 Fe1-C15 \\sim Fe1-C7A
 with sigma of 0.04
 Fe1-C5 \\sim Fe1-C12A
 with sigma of 0.04
 Fe1-C13 \\sim Fe1-C9A
 with sigma of 0.04
 Fe1-C14 \\sim Fe1-C10A
 with sigma of 0.04
 Fe1-C10 \\sim Fe1-C14A
 with sigma of 0.04
 Fe1-C6 \\sim Fe1-C11A
 with sigma of 0.04
 P1-C6 \\sim P4A-C11A
 with sigma of 0.04
 P3-C12 \\sim P2A-C5A
 with sigma of 0.04
 P4-C11 \\sim P1A-C6A
 with sigma of 0.04
 P2-C5 \\sim P3A-C12A
 with sigma of 0.04
 C7-C8 \\sim C15A-C16A
 with sigma of 0.04
 C7-C5 \\sim C15A-C12A
 with sigma of 0.04
 C8-C5 \\sim C16A-C12A
 with sigma of 0.04
 C9-C10 \\sim C13A-C14A
 with sigma of 0.04
 C9-C6 \\sim C13A-C11A
 with sigma of 0.04
 C12-C15 \\sim C5A-C7A
 with sigma of 0.04
 C11-C13 \\sim C6A-C9A
 with sigma of 0.04
 C11-C14 \\sim C6A-C10A
 with sigma of 0.04
 C13-C14 \\sim C9A-C10A
 with sigma of 0.04
 C10-C6 \\sim C14A-C11A
 with sigma of 0.04
5. Uiso/Uaniso restraints and constraints
All non-hydrogen atoms have similar U: within 2A with sigma of 0.02 and sigma
for terminal atoms of 0.04 within 2A
Uanis(P3) = Uanis(P4A)
6. Rigid body (RIGU) restrains
 All non-hydrogen atoms
 with sigma for 1-2 distances of 0.002 and sigma for 1-3 distances of 0.002
7. Others
 Sof(O1A)=Sof(O2A)=Sof(C1A)=Sof(C2A)=Sof(H2A)=Sof(C3A)=Sof(H3A)=Sof(C4A)=
 Sof(H4AA)=Sof(H4AB)=Sof(H4AC)=1-FVAR(1)
 Sof(O1)=Sof(O2)=Sof(C1)=Sof(C2)=Sof(H2)=Sof(C3)=Sof(H3)=Sof(C4)=Sof(H4A)=
 Sof(H4B)=Sof(H4C)=FVAR(1)
 Sof(P1A)=Sof(P2A)=Sof(P3A)=Sof(P4A)=Sof(C5A)=Sof(H5AA)=Sof(H5AB)=Sof(C6A)=
 Sof(H6AA)=Sof(H6AB)=Sof(C7A)=Sof(H7AA)=Sof(H7AB)=Sof(H7AC)=Sof(C8A)=Sof(H8AA)=
 Sof(H8AB)=Sof(H8AC)=Sof(C9A)=Sof(H9AA)=Sof(H9AB)=Sof(H9AC)=Sof(C10A)=Sof(H10D)=
 Sof(H10E)=Sof(H10F)=Sof(C11A)=Sof(H11C)=Sof(H11D)=Sof(C12A)=Sof(H12C)=
 Sof(H12D)=Sof(C13A)=Sof(H13D)=Sof(H13E)=Sof(H13F)=Sof(C14A)=Sof(H14D)=
 Sof(H14E)=Sof(H14F)=Sof(C15A)=Sof(H15D)=Sof(H15E)=Sof(H15F)=Sof(C16A)=
 Sof(H16D)=Sof(H16E)=Sof(H16F)=1-FVAR(2)
 Sof(P1)=Sof(P2)=Sof(P3)=Sof(P4)=Sof(C5)=Sof(H5A)=Sof(H5B)=Sof(C6)=Sof(H6A)=
 Sof(H6B)=Sof(C7)=Sof(H7A)=Sof(H7B)=Sof(H7C)=Sof(C8)=Sof(H8A)=Sof(H8B)=Sof(H8C)=
 Sof(C9)=Sof(H9A)=Sof(H9B)=Sof(H9C)=Sof(C10)=Sof(H10A)=Sof(H10B)=Sof(H10C)=
 Sof(C11)=Sof(H11A)=Sof(H11B)=Sof(C12)=Sof(H12A)=Sof(H12B)=Sof(C13)=Sof(H13A)=
 Sof(H13B)=Sof(H13C)=Sof(C14)=Sof(H14A)=Sof(H14B)=Sof(H14C)=Sof(C15)=Sof(H15A)=
 Sof(H15B)=Sof(H15C)=Sof(C16)=Sof(H16A)=Sof(H16B)=Sof(H16C)=FVAR(2)
8.a Secondary CH2 refined with riding coordinates:
 C5(H5A,H5B), C5A(H5AA,H5AB), C6(H6A,H6B), C6A(H6AA,H6AB), C11(H11A,H11B),
 C11A(H11C,H11D), C12(H12A,H12B), C12A(H12C,H12D)
8.b Me refined with riding coordinates:
 C4(H4A,H4B,H4C), C4A(H4AA,H4AB,H4AC), C7(H7A,H7B,H7C), C7A(H7AA,H7AB,H7AC),
 C8(H8A,H8B,H8C), C8A(H8AA,H8AB,H8AC), C9(H9A,H9B,H9C), C9A(H9AA,H9AB,H9AC),
 C10(H10A,H10B,H10C), C10A(H10D,H10E,H10F), C13(H13A,H13B,H13C), C13A(H13D,H13E,
 H13F), C14(H14A,H14B,H14C), C14A(H14D,H14E,H14F), C15(H15A,H15B,H15C),
 C15A(H15D,H15E,H15F), C16(H16A,H16B,H16C), C16A(H16D,H16E,H16F)
8.c Aromatic/amide H refined with riding coordinates:
 C2(H2), C2A(H2A), C3(H3), C3A(H3A)
;
_atom_sites_solution_hydrogens   mixed
_atom_sites_solution_primary     dual
_atom_sites_solution_secondary   ?
loop_
_atom_site_label
_atom_site_type_symbol
_atom_site_fract_x
_atom_site_fract_y
_atom_site_fract_z
_atom_site_U_iso_or_equiv
_atom_site_adp_type
_atom_site_occupancy
_atom_site_site_symmetry_order
_atom_site_calc_flag
_atom_site_refinement_flags_posn
_atom_site_refinement_flags_adp
_atom_site_refinement_flags_occupancy
_atom_site_disorder_assembly
_atom_site_disorder_group
Fe1 Fe 0.25198(3) 0.18150(3) 0.86521(2) 0.02282(9) Uani 1 1 d D . . . .
H H 0.243(2) 0.076(3) 0.9261(15) 0.027 Uiso 1 1 d . U . . .
P1 P 0.13309(13) 0.2793(3) 0.92072(14) 0.0331(4) Uani 0.781(3) 1 d D U P A 1
P1A P 0.1398(8) 0.0459(14) 0.8214(6) 0.057(3) Uani 0.219(3) 1 d D U P A 2
P2 P 0.15683(19) 0.0339(3) 0.80446(14) 0.0365(4) Uani 0.781(3) 1 d D U P A 1
P2A P 0.3499(7) 0.0405(14) 0.8114(8) 0.059(3) Uani 0.219(3) 1 d D U P A 2
P3 P 0.35116(7) 0.31281(11) 0.92976(6) 0.0468(2) Uani 0.781(3) 1 d D U P A 1
P3A P 0.1495(8) 0.2982(14) 0.9372(6) 0.060(3) Uani 0.219(3) 1 d D U P A 2
P4 P 0.37269(16) 0.0626(3) 0.82050(17) 0.0413(5) Uani 0.781(3) 1 d D U P A 1
P4A P 0.35116(7) 0.31281(11) 0.92976(6) 0.0468(2) Uani 0.219(3) 1 d D U P A 2
O1 O 0.2291(4) 0.3428(5) 0.7806(3) 0.0370(10) Uani 0.585(6) 1 d . U P A 1
O1A O 0.2741(6) 0.3250(9) 0.7775(4) 0.0461(16) Uani 0.415(6) 1 d . U P A 2
O2 O 0.3608(3) 0.3543(7) 0.7137(3) 0.0712(18) Uani 0.585(6) 1 d . U P A 1
O2A O 0.1431(5) 0.4308(10) 0.7532(5) 0.079(3) Uani 0.415(6) 1 d . U P A 2
C1 C 0.2791(5) 0.3926(7) 0.7262(4) 0.0384(12) Uani 0.585(6) 1 d . U P A 1
C1A C 0.2253(7) 0.4006(11) 0.7378(6) 0.0436(18) Uani 0.415(6) 1 d . U P A 2
C2 C 0.2378(6) 0.5089(11) 0.6780(6) 0.0365(16) Uani 0.585(6) 1 d . U P A 1
H2 H 0.179961 0.548620 0.693267 0.044 Uiso 0.585(6) 1 calc R U P A 1
C2A C 0.2686(8) 0.4990(17) 0.6784(9) 0.036(2) Uani 0.415(6) 1 d . U P A 2
H2A H 0.333742 0.493915 0.674522 0.043 Uiso 0.415(6) 1 calc R U P A 2
C3 C 0.2759(5) 0.5623(7) 0.6144(3) 0.0384(12) Uani 0.585(6) 1 d . U P A 1
H3 H 0.333214 0.519320 0.600132 0.046 Uiso 0.585(6) 1 calc R U P A 1
C3A C 0.2291(7) 0.5874(11) 0.6331(6) 0.049(2) Uani 0.415(6) 1 d . U P A 2
H3A H 0.164347 0.595320 0.639705 0.059 Uiso 0.415(6) 1 calc R U P A 2
C4 C 0.2397(9) 0.6826(17) 0.5619(9) 0.061(4) Uani 0.585(6) 1 d . U P A 1
H4A H 0.282955 0.698044 0.519553 0.091 Uiso 0.585(6) 1 calc R U P A 1
H4B H 0.179735 0.652249 0.541348 0.091 Uiso 0.585(6) 1 calc R U P A 1
H4C H 0.232718 0.775673 0.590866 0.091 Uiso 0.585(6) 1 calc R U P A 1
C4A C 0.2677(14) 0.681(2) 0.5715(9) 0.050(4) Uani 0.415(6) 1 d . U P A 2
H4AA H 0.218065 0.737059 0.546825 0.076 Uiso 0.415(6) 1 calc R U P A 2
H4AB H 0.312798 0.750010 0.593246 0.076 Uiso 0.415(6) 1 calc R U P A 2
H4AC H 0.297854 0.616770 0.533408 0.076 Uiso 0.415(6) 1 calc R U P A 2
C5 C 0.0280(3) 0.2222(7) 0.8689(4) 0.0658(14) Uani 0.781(3) 1 d D U P A 1
H5A H -0.026558 0.234802 0.902313 0.079 Uiso 0.781(3) 1 calc R U P A 1
H5B H 0.019638 0.284686 0.822607 0.079 Uiso 0.781(3) 1 calc R U P A 1
C5A C 0.1918(13) -0.059(2) 0.7342(10) 0.076(4) Uani 0.219(3) 1 d D U P A 2
H5AA H 0.152674 -0.145352 0.719998 0.091 Uiso 0.219(3) 1 calc R U P A 2
H5AB H 0.196780 0.008069 0.689347 0.091 Uiso 0.219(3) 1 calc R U P A 2
C6 C 0.0383(3) 0.0630(7) 0.8467(4) 0.0688(14) Uani 0.781(3) 1 d D U P A 1
H6A H -0.009308 0.036043 0.808423 0.083 Uiso 0.781(3) 1 calc R U P A 1
H6B H 0.030131 -0.001561 0.892264 0.083 Uiso 0.781(3) 1 calc R U P A 1
C6A C 0.2844(12) -0.111(2) 0.7586(12) 0.081(4) Uani 0.219(3) 1 d D U P A 2
H6AA H 0.319996 -0.141708 0.712879 0.097 Uiso 0.219(3) 1 calc R U P A 2
H6AB H 0.277704 -0.198667 0.792510 0.097 Uiso 0.219(3) 1 calc R U P A 2
C7 C 0.1145(4) 0.4807(6) 0.9266(4) 0.0595(14) Uani 0.781(3) 1 d D U P A 1
H7A H 0.126583 0.526031 0.876403 0.089 Uiso 0.781(3) 1 calc R U P A 1
H7B H 0.050607 0.500430 0.941590 0.089 Uiso 0.781(3) 1 calc R U P A 1
H7C H 0.156230 0.523520 0.964855 0.089 Uiso 0.781(3) 1 calc R U P A 1
C7A C 0.0480(16) 0.132(3) 0.7608(16) 0.095(6) Uani 0.219(3) 1 d D U P A 2
H7AA H 0.071929 0.222994 0.736738 0.142 Uiso 0.219(3) 1 calc R U P A 2
H7AB H 0.029233 0.061376 0.720820 0.142 Uiso 0.219(3) 1 calc R U P A 2
H7AC H -0.005138 0.156982 0.792891 0.142 Uiso 0.219(3) 1 calc R U P A 2
C8 C 0.1072(5) 0.2177(8) 1.0185(3) 0.0674(18) Uani 0.781(3) 1 d D U P A 1
H8A H 0.115156 0.109342 1.022016 0.101 Uiso 0.781(3) 1 calc R U P A 1
H8B H 0.149182 0.266891 1.054567 0.101 Uiso 0.781(3) 1 calc R U P A 1
H8C H 0.043559 0.243801 1.031302 0.101 Uiso 0.781(3) 1 calc R U P A 1
C8A C 0.0922(16) -0.115(2) 0.8623(14) 0.082(5) Uani 0.219(3) 1 d D U P A 2
H8AA H 0.138351 -0.164212 0.894744 0.123 Uiso 0.219(3) 1 calc R U P A 2
H8AB H 0.038686 -0.088178 0.893519 0.123 Uiso 0.219(3) 1 calc R U P A 2
H8AC H 0.073057 -0.183784 0.821448 0.123 Uiso 0.219(3) 1 calc R U P A 2
C9 C 0.1320(5) 0.0738(7) 0.7043(3) 0.080(2) Uani 0.781(3) 1 d D U P A 1
H9A H 0.125905 0.181832 0.697180 0.119 Uiso 0.781(3) 1 calc R U P A 1
H9B H 0.182270 0.036404 0.672119 0.119 Uiso 0.781(3) 1 calc R U P A 1
H9C H 0.074331 0.024804 0.689502 0.119 Uiso 0.781(3) 1 calc R U P A 1
C9A C 0.417(2) 0.115(3) 0.7299(15) 0.099(7) Uani 0.219(3) 1 d D U P A 2
H9AA H 0.378389 0.182362 0.699459 0.149 Uiso 0.219(3) 1 calc R U P A 2
H9AB H 0.470520 0.170477 0.749458 0.149 Uiso 0.219(3) 1 calc R U P A 2
H9AC H 0.438401 0.032714 0.697550 0.149 Uiso 0.219(3) 1 calc R U P A 2
C10 C 0.1667(6) -0.1692(5) 0.8110(4) 0.0818(18) Uani 0.781(3) 1 d D U P A 1
H10A H 0.180138 -0.197724 0.864076 0.123 Uiso 0.781(3) 1 calc R U P A 1
H10B H 0.108572 -0.215160 0.794819 0.123 Uiso 0.781(3) 1 calc R U P A 1
H10C H 0.216511 -0.203560 0.777436 0.123 Uiso 0.781(3) 1 calc R U P A 1
C10A C 0.4312(19) -0.075(4) 0.8578(18) 0.096(8) Uani 0.219(3) 1 d D U P A 2
H10D H 0.402633 -0.121842 0.902798 0.144 Uiso 0.219(3) 1 calc R U P A 2
H10E H 0.451896 -0.152971 0.822227 0.144 Uiso 0.219(3) 1 calc R U P A 2
H10F H 0.484015 -0.015208 0.874135 0.144 Uiso 0.219(3) 1 calc R U P A 2
C11 C 0.4687(3) 0.2406(8) 0.9166(4) 0.0687(13) Uani 0.781(3) 1 d D U P A 1
H11A H 0.513726 0.322584 0.922892 0.082 Uiso 0.781(3) 1 calc R U P A 1
H11B H 0.481866 0.163713 0.955873 0.082 Uiso 0.781(3) 1 calc R U P A 1
C11A C 0.2184(11) 0.3988(18) 1.0162(9) 0.065(4) Uani 0.219(3) 1 d D U P A 2
H11C H 0.181442 0.483168 1.036077 0.078 Uiso 0.219(3) 1 calc R U P A 2
H11D H 0.229146 0.328771 1.059242 0.078 Uiso 0.219(3) 1 calc R U P A 2
C12 C 0.4778(3) 0.1738(7) 0.8375(4) 0.0661(15) Uani 0.781(3) 1 d D U P A 1
H12A H 0.533064 0.109509 0.834661 0.079 Uiso 0.781(3) 1 calc R U P A 1
H12B H 0.483401 0.253548 0.798488 0.079 Uiso 0.781(3) 1 calc R U P A 1
C12A C 0.3073(12) 0.4555(18) 0.9890(10) 0.067(3) Uani 0.219(3) 1 d D U P A 2
H12C H 0.349259 0.474869 1.032676 0.080 Uiso 0.219(3) 1 calc R U P A 2
H12D H 0.299073 0.549007 0.959614 0.080 Uiso 0.219(3) 1 calc R U P A 2
C13 C 0.3684(4) 0.5102(5) 0.8955(3) 0.0535(11) Uani 0.781(3) 1 d D U P A 1
H13A H 0.373528 0.510988 0.839368 0.080 Uiso 0.781(3) 1 calc R U P A 1
H13B H 0.315835 0.571406 0.911167 0.080 Uiso 0.781(3) 1 calc R U P A 1
H13C H 0.424962 0.550775 0.917974 0.080 Uiso 0.781(3) 1 calc R U P A 1
C13A C 0.0941(19) 0.452(3) 0.8882(13) 0.085(6) Uani 0.219(3) 1 d D U P A 2
H13D H 0.139358 0.504759 0.856490 0.127 Uiso 0.219(3) 1 calc R U P A 2
H13E H 0.044496 0.414007 0.855524 0.127 Uiso 0.219(3) 1 calc R U P A 2
H13F H 0.068326 0.521351 0.926169 0.127 Uiso 0.219(3) 1 calc R U P A 2
C14 C 0.3444(5) 0.3443(8) 1.0305(3) 0.0792(18) Uani 0.781(3) 1 d D U P A 1
H14A H 0.283351 0.383420 1.043415 0.119 Uiso 0.781(3) 1 calc R U P A 1
H14B H 0.354548 0.250082 1.057763 0.119 Uiso 0.781(3) 1 calc R U P A 1
H14C H 0.391569 0.416569 1.045735 0.119 Uiso 0.781(3) 1 calc R U P A 1
C14A C 0.0654(17) 0.200(3) 0.9963(15) 0.085(6) Uani 0.219(3) 1 d D U P A 2
H14D H 0.095494 0.117133 1.022712 0.127 Uiso 0.219(3) 1 calc R U P A 2
H14E H 0.039697 0.269407 1.034235 0.127 Uiso 0.219(3) 1 calc R U P A 2
H14F H 0.015867 0.162064 0.963590 0.127 Uiso 0.219(3) 1 calc R U P A 2
C15 C 0.3871(5) 0.0157(8) 0.7186(4) 0.0815(19) Uani 0.781(3) 1 d D U P A 1
H15A H 0.371726 0.102716 0.687112 0.122 Uiso 0.781(3) 1 calc R U P A 1
H15B H 0.451082 -0.013513 0.709083 0.122 Uiso 0.781(3) 1 calc R U P A 1
H15C H 0.346119 -0.067250 0.705320 0.122 Uiso 0.781(3) 1 calc R U P A 1
C15A C 0.4559(12) 0.391(3) 0.8874(13) 0.083(5) Uani 0.219(3) 1 d D U P A 2
H15D H 0.484144 0.316669 0.853389 0.124 Uiso 0.219(3) 1 calc R U P A 2
H15E H 0.440308 0.480212 0.857746 0.124 Uiso 0.219(3) 1 calc R U P A 2
H15F H 0.499257 0.417178 0.928240 0.124 Uiso 0.219(3) 1 calc R U P A 2
C16 C 0.4038(6) -0.1097(9) 0.8698(6) 0.093(3) Uani 0.781(3) 1 d D U P A 1
H16A H 0.398104 -0.095382 0.925394 0.139 Uiso 0.781(3) 1 calc R U P A 1
H16B H 0.362454 -0.190071 0.853427 0.139 Uiso 0.781(3) 1 calc R U P A 1
H16C H 0.467416 -0.136333 0.857190 0.139 Uiso 0.781(3) 1 calc R U P A 1
C16A C 0.4180(14) 0.204(2) 1.0063(12) 0.077(5) Uani 0.219(3) 1 d D U P A 2
H16D H 0.447885 0.117550 0.982571 0.115 Uiso 0.219(3) 1 calc R U P A 2
H16E H 0.464811 0.268820 1.029247 0.115 Uiso 0.219(3) 1 calc R U P A 2
H16F H 0.375396 0.169927 1.046261 0.115 Uiso 0.219(3) 1 calc R U P A 2

loop_
_atom_site_aniso_label
_atom_site_aniso_U_11
_atom_site_aniso_U_22
_atom_site_aniso_U_33
_atom_site_aniso_U_23
_atom_site_aniso_U_13
_atom_site_aniso_U_12
Fe1 0.02211(15) 0.02033(14) 0.02602(15) -0.00012(11) 0.0013(3) -0.00004(15)
P1 0.0261(6) 0.0357(7) 0.0374(9) 0.0101(6) 0.0113(6) 0.0106(5)
P1A 0.064(5) 0.048(4) 0.059(5) 0.000(3) -0.023(4) -0.021(3)
P2 0.0482(9) 0.0296(7) 0.0317(8) 0.0011(6) -0.0061(6) -0.0161(6)
P2A 0.071(5) 0.049(4) 0.056(4) -0.010(3) 0.014(4) 0.008(4)
P3 0.0435(5) 0.0506(5) 0.0464(5) -0.0027(4) -0.0130(4) -0.0164(4)
P3A 0.069(5) 0.057(4) 0.056(5) -0.001(3) 0.015(4) 0.021(4)
P4 0.0403(8) 0.0369(9) 0.0466(10) 0.0109(8) 0.0184(7) 0.0189(8)
P4A 0.0435(5) 0.0506(5) 0.0464(5) -0.0027(4) -0.0130(4) -0.0164(4)
O1 0.025(2) 0.0339(19) 0.052(2) 0.0180(18) 0.0071(18) 0.0034(16)
O1A 0.037(3) 0.057(4) 0.045(3) 0.028(3) -0.002(3) -0.002(3)
O2 0.052(2) 0.095(4) 0.067(3) 0.038(3) 0.022(2) 0.030(3)
O2A 0.042(3) 0.097(6) 0.100(6) 0.037(5) 0.010(3) 0.013(3)
C1 0.037(2) 0.038(3) 0.041(3) 0.009(2) 0.0061(19) 0.003(2)
C1A 0.035(3) 0.050(4) 0.045(4) 0.023(3) 0.000(3) -0.002(3)
C2 0.039(4) 0.030(3) 0.041(3) 0.003(2) 0.002(3) 0.001(3)
C2A 0.035(4) 0.035(4) 0.038(4) 0.009(3) -0.002(4) 0.001(4)
C3 0.048(3) 0.040(3) 0.027(2) -0.0005(18) -0.0035(19) 0.001(2)
C3A 0.045(4) 0.055(4) 0.047(4) 0.023(4) 0.001(3) 0.004(4)
C4 0.067(8) 0.045(5) 0.070(7) 0.025(4) 0.010(5) 0.015(4)
C4A 0.084(11) 0.042(6) 0.025(4) 0.009(3) 0.010(5) 0.011(6)
C5 0.0203(16) 0.085(3) 0.093(4) 0.028(3) -0.004(2) -0.002(2)
C5A 0.106(8) 0.063(8) 0.059(7) -0.019(7) -0.012(6) -0.022(7)
C6 0.037(2) 0.080(3) 0.089(4) 0.027(3) -0.012(2) -0.025(2)
C6A 0.117(8) 0.066(8) 0.059(8) -0.040(7) -0.006(7) 0.007(7)
C7 0.071(4) 0.041(2) 0.067(3) 0.009(2) 0.028(3) 0.022(2)
C7A 0.093(11) 0.082(11) 0.110(13) -0.002(9) -0.072(10) -0.005(8)
C8 0.069(4) 0.086(4) 0.047(3) 0.025(3) 0.031(3) 0.029(3)
C8A 0.099(12) 0.051(8) 0.096(11) 0.010(8) 0.000(9) -0.058(8)
C9 0.116(5) 0.078(4) 0.045(2) 0.009(2) -0.035(3) -0.048(4)
C9A 0.112(14) 0.086(13) 0.100(14) -0.010(11) 0.041(13) 0.016(10)
C10 0.118(5) 0.038(2) 0.089(4) -0.005(2) -0.005(4) -0.029(3)
C10A 0.087(13) 0.104(17) 0.097(14) -0.010(11) -0.006(11) 0.026(13)
C11 0.031(2) 0.094(4) 0.081(3) 0.026(3) -0.013(2) -0.010(2)
C11A 0.113(8) 0.036(7) 0.047(7) -0.014(6) 0.025(6) 0.003(6)
C12 0.0215(18) 0.089(4) 0.088(3) 0.031(3) 0.004(2) 0.015(2)
C12A 0.100(7) 0.053(7) 0.047(7) -0.003(6) -0.006(6) -0.010(6)
C13 0.061(3) 0.046(2) 0.053(2) -0.0019(19) -0.003(2) -0.033(2)
C13A 0.099(13) 0.079(12) 0.077(11) -0.002(10) 0.022(9) 0.053(11)
C14 0.103(4) 0.097(4) 0.038(2) -0.002(2) -0.013(3) -0.045(4)
C14A 0.086(13) 0.106(13) 0.062(13) -0.011(10) 0.038(11) -0.007(10)
C15 0.103(5) 0.076(4) 0.065(3) -0.006(3) 0.040(3) 0.033(4)
C15A 0.057(8) 0.105(13) 0.087(11) -0.003(9) -0.009(7) -0.034(9)
C16 0.090(5) 0.064(4) 0.125(6) 0.043(4) 0.040(5) 0.049(4)
C16A 0.051(9) 0.111(12) 0.069(10) 0.001(9) -0.036(8) 0.002(8)

_geom_special_details            
;
 All esds (except the esd in the dihedral angle between two l.s. planes)
 are estimated using the full covariance matrix.  The cell esds are taken
 into account individually in the estimation of esds in distances, angles
 and torsion angles; correlations between esds in cell parameters are only
 used when they are defined by crystal symmetry.  An approximate (isotropic)
 treatment of cell esds is used for estimating esds involving l.s. planes.
;
loop_
_geom_bond_atom_site_label_1
_geom_bond_atom_site_label_2
_geom_bond_distance
_geom_bond_site_symmetry_2
_geom_bond_publ_flag
Fe1 H 1.43(3) . ?
Fe1 P1 2.165(2) . ?
Fe1 P1A 2.172(11) . ?
Fe1 P2 2.187(3) . ?
Fe1 P2A 2.121(11) . ?
Fe1 P3 2.1739(9) . ?
Fe1 P3A 2.210(11) . ?
Fe1 P4 2.195(2) . ?
Fe1 P4A 2.1739(9) . ?
Fe1 O1 2.092(5) . ?
Fe1 O1A 2.024(7) . ?
P1 C5 1.845(6) . ?
P1 C7 1.828(5) . ?
P1 C8 1.830(5) . ?
P1A C5A 1.942(15) . ?
P1A C7A 1.868(16) . ?
P1A C8A 1.753(14) . ?
P2 C6 1.891(6) . ?
P2 C9 1.818(6) . ?
P2 C10 1.830(6) . ?
P2A C6A 1.894(15) . ?
P2A C9A 1.851(17) . ?
P2A C10A 1.768(17) . ?
P3 C11 1.840(5) . ?
P3 C13 1.885(4) . ?
P3 C14 1.780(5) . ?
P3A C11A 1.926(15) . ?
P3A C13A 1.813(16) . ?
P3A C14A 1.821(16) . ?
P4 C12 1.847(6) . ?
P4 C15 1.836(6) . ?
P4 C16 1.825(6) . ?
P4A C12A 1.763(13) . ?
P4A C15A 1.830(14) . ?
P4A C16A 1.916(13) . ?
O1 C1 1.274(8) . ?
O1A C1A 1.200(13) . ?
O2 C1 1.255(8) . ?
O2A C1A 1.253(12) . ?
C1 C2 1.467(11) . ?
C1A C2A 1.498(15) . ?
C2 H2 0.9500 . ?
C2 C3 1.329(11) . ?
C2A H2A 0.9500 . ?
C2A C3A 1.257(14) . ?
C3 H3 0.9500 . ?
C3 C4 1.509(13) . ?
C3A H3A 0.9500 . ?
C3A C4A 1.471(18) . ?
C4 H4A 0.9800 . ?
C4 H4B 0.9800 . ?
C4 H4C 0.9800 . ?
C4A H4AA 0.9800 . ?
C4A H4AB 0.9800 . ?
C4A H4AC 0.9800 . ?
C5 H5A 0.9900 . ?
C5 H5B 0.9900 . ?
C5 C6 1.486(9) . ?
C5A H5AA 0.9900 . ?
C5A H5AB 0.9900 . ?
C5A C6A 1.484(18) . ?
C6 H6A 0.9900 . ?
C6 H6B 0.9900 . ?
C6A H6AA 0.9900 . ?
C6A H6AB 0.9900 . ?
C7 H7A 0.9800 . ?
C7 H7B 0.9800 . ?
C7 H7C 0.9800 . ?
C7A H7AA 0.9800 . ?
C7A H7AB 0.9800 . ?
C7A H7AC 0.9800 . ?
C8 H8A 0.9800 . ?
C8 H8B 0.9800 . ?
C8 H8C 0.9800 . ?
C8A H8AA 0.9800 . ?
C8A H8AB 0.9800 . ?
C8A H8AC 0.9800 . ?
C9 H9A 0.9800 . ?
C9 H9B 0.9800 . ?
C9 H9C 0.9800 . ?
C9A H9AA 0.9800 . ?
C9A H9AB 0.9800 . ?
C9A H9AC 0.9800 . ?
C10 H10A 0.9800 . ?
C10 H10B 0.9800 . ?
C10 H10C 0.9800 . ?
C10A H10D 0.9800 . ?
C10A H10E 0.9800 . ?
C10A H10F 0.9800 . ?
C11 H11A 0.9900 . ?
C11 H11B 0.9900 . ?
C11 C12 1.508(9) . ?
C11A H11C 0.9900 . ?
C11A H11D 0.9900 . ?
C11A C12A 1.466(17) . ?
C12 H12A 0.9900 . ?
C12 H12B 0.9900 . ?
C12A H12C 0.9900 . ?
C12A H12D 0.9900 . ?
C13 H13A 0.9800 . ?
C13 H13B 0.9800 . ?
C13 H13C 0.9800 . ?
C13A H13D 0.9800 . ?
C13A H13E 0.9800 . ?
C13A H13F 0.9800 . ?
C14 H14A 0.9800 . ?
C14 H14B 0.9800 . ?
C14 H14C 0.9800 . ?
C14A H14D 0.9800 . ?
C14A H14E 0.9800 . ?
C14A H14F 0.9800 . ?
C15 H15A 0.9800 . ?
C15 H15B 0.9800 . ?
C15 H15C 0.9800 . ?
C15A H15D 0.9800 . ?
C15A H15E 0.9800 . ?
C15A H15F 0.9800 . ?
C16 H16A 0.9800 . ?
C16 H16B 0.9800 . ?
C16 H16C 0.9800 . ?
C16A H16D 0.9800 . ?
C16A H16E 0.9800 . ?
C16A H16F 0.9800 . ?

loop_
_geom_angle_atom_site_label_1
_geom_angle_atom_site_label_2
_geom_angle_atom_site_label_3
_geom_angle
_geom_angle_site_symmetry_1
_geom_angle_site_symmetry_3
_geom_angle_publ_flag
P1 Fe1 H 82.2(13) . . ?
P1 Fe1 P2 87.55(9) . . ?
P1 Fe1 P3 94.48(7) . . ?
P1 Fe1 P4 173.00(10) . . ?
P1A Fe1 H 79.8(13) . . ?
P1A Fe1 P3A 87.6(4) . . ?
P1A Fe1 P4A 169.2(3) . . ?
P2 Fe1 H 84.4(12) . . ?
P2 Fe1 P4 92.24(10) . . ?
P2A Fe1 H 89.6(13) . . ?
P2A Fe1 P1A 90.8(4) . . ?
P2A Fe1 P3A 169.9(5) . . ?
P2A Fe1 P4A 96.2(3) . . ?
P3 Fe1 H 91.9(12) . . ?
P3 Fe1 P2 175.53(9) . . ?
P3 Fe1 P4 85.26(8) . . ?
P3A Fe1 H 80.3(13) . . ?
P4 Fe1 H 90.8(13) . . ?
P4A Fe1 H 91.9(12) . . ?
P4A Fe1 P3A 84.1(3) . . ?
O1 Fe1 H 165.5(14) . . ?
O1 Fe1 P1 84.74(16) . . ?
O1 Fe1 P2 88.68(17) . . ?
O1 Fe1 P3 95.47(15) . . ?
O1 Fe1 P4 102.25(16) . . ?
O1A Fe1 H 175.7(14) . . ?
O1A Fe1 P1A 102.1(4) . . ?
O1A Fe1 P2A 86.5(5) . . ?
O1A Fe1 P3A 103.6(4) . . ?
O1A Fe1 P4A 86.6(2) . . ?
C5 P1 Fe1 109.2(2) . . ?
C7 P1 Fe1 122.9(2) . . ?
C7 P1 C5 100.3(3) . . ?
C7 P1 C8 102.5(3) . . ?
C8 P1 Fe1 117.2(2) . . ?
C8 P1 C5 101.6(3) . . ?
C5A P1A Fe1 104.7(7) . . ?
C7A P1A Fe1 120.2(9) . . ?
C7A P1A C5A 92.0(11) . . ?
C8A P1A Fe1 128.0(9) . . ?
C8A P1A C5A 94.1(11) . . ?
C8A P1A C7A 106.8(12) . . ?
C6 P2 Fe1 107.7(2) . . ?
C9 P2 Fe1 118.1(2) . . ?
C9 P2 C6 99.5(4) . . ?
C9 P2 C10 105.7(3) . . ?
C10 P2 Fe1 121.5(3) . . ?
C10 P2 C6 100.6(3) . . ?
C6A P2A Fe1 107.7(7) . . ?
C9A P2A Fe1 118.5(10) . . ?
C9A P2A C6A 98.7(12) . . ?
C10A P2A Fe1 126.6(13) . . ?
C10A P2A C6A 97.9(13) . . ?
C10A P2A C9A 102.2(14) . . ?
C11 P3 Fe1 111.1(2) . . ?
C11 P3 C13 99.6(3) . . ?
C13 P3 Fe1 115.64(16) . . ?
C14 P3 Fe1 124.0(2) . . ?
C14 P3 C11 103.3(3) . . ?
C14 P3 C13 99.9(3) . . ?
C11A P3A Fe1 106.1(6) . . ?
C13A P3A Fe1 113.1(9) . . ?
C13A P3A C11A 102.1(12) . . ?
C13A P3A C14A 109.6(13) . . ?
C14A P3A Fe1 123.0(11) . . ?
C14A P3A C11A 99.8(11) . . ?
C12 P4 Fe1 109.9(2) . . ?
C15 P4 Fe1 123.1(3) . . ?
C15 P4 C12 100.6(4) . . ?
C16 P4 Fe1 116.2(3) . . ?
C16 P4 C12 100.2(4) . . ?
C16 P4 C15 103.5(4) . . ?
C12A P4A Fe1 117.2(6) . . ?
C12A P4A C15A 105.1(9) . . ?
C12A P4A C16A 98.3(9) . . ?
C15A P4A Fe1 123.3(7) . . ?
C15A P4A C16A 93.1(9) . . ?
C16A P4A Fe1 114.8(7) . . ?
C1 O1 Fe1 132.6(5) . . ?
C1A O1A Fe1 134.4(8) . . ?
O1 C1 C2 116.2(7) . . ?
O2 C1 O1 124.9(6) . . ?
O2 C1 C2 118.8(6) . . ?
O1A C1A O2A 124.1(10) . . ?
O1A C1A C2A 118.8(10) . . ?
O2A C1A C2A 114.9(9) . . ?
C1 C2 H2 117.9 . . ?
C3 C2 C1 124.3(8) . . ?
C3 C2 H2 117.9 . . ?
C1A C2A H2A 116.1 . . ?
C3A C2A C1A 127.8(11) . . ?
C3A C2A H2A 116.1 . . ?
C2 C3 H3 115.9 . . ?
C2 C3 C4 128.1(9) . . ?
C4 C3 H3 115.9 . . ?
C2A C3A H3A 115.0 . . ?
C2A C3A C4A 130.0(13) . . ?
C4A C3A H3A 115.0 . . ?
C3 C4 H4A 109.5 . . ?
C3 C4 H4B 109.5 . . ?
C3 C4 H4C 109.5 . . ?
H4A C4 H4B 109.5 . . ?
H4A C4 H4C 109.5 . . ?
H4B C4 H4C 109.5 . . ?
C3A C4A H4AA 109.5 . . ?
C3A C4A H4AB 109.5 . . ?
C3A C4A H4AC 109.5 . . ?
H4AA C4A H4AB 109.5 . . ?
H4AA C4A H4AC 109.5 . . ?
H4AB C4A H4AC 109.5 . . ?
P1 C5 H5A 110.1 . . ?
P1 C5 H5B 110.1 . . ?
H5A C5 H5B 108.4 . . ?
C6 C5 P1 108.1(3) . . ?
C6 C5 H5A 110.1 . . ?
C6 C5 H5B 110.1 . . ?
P1A C5A H5AA 110.5 . . ?
P1A C5A H5AB 110.5 . . ?
H5AA C5A H5AB 108.7 . . ?
C6A C5A P1A 106.2(11) . . ?
C6A C5A H5AA 110.5 . . ?
C6A C5A H5AB 110.5 . . ?
P2 C6 H6A 109.9 . . ?
P2 C6 H6B 109.9 . . ?
C5 C6 P2 109.0(3) . . ?
C5 C6 H6A 109.9 . . ?
C5 C6 H6B 109.9 . . ?
H6A C6 H6B 108.3 . . ?
P2A C6A H6AA 109.2 . . ?
P2A C6A H6AB 109.2 . . ?
C5A C6A P2A 111.8(12) . . ?
C5A C6A H6AA 109.2 . . ?
C5A C6A H6AB 109.2 . . ?
H6AA C6A H6AB 107.9 . . ?
P1 C7 H7A 109.5 . . ?
P1 C7 H7B 109.5 . . ?
P1 C7 H7C 109.5 . . ?
H7A C7 H7B 109.5 . . ?
H7A C7 H7C 109.5 . . ?
H7B C7 H7C 109.5 . . ?
P1A C7A H7AA 109.5 . . ?
P1A C7A H7AB 109.5 . . ?
P1A C7A H7AC 109.5 . . ?
H7AA C7A H7AB 109.5 . . ?
H7AA C7A H7AC 109.5 . . ?
H7AB C7A H7AC 109.5 . . ?
P1 C8 H8A 109.5 . . ?
P1 C8 H8B 109.5 . . ?
P1 C8 H8C 109.5 . . ?
H8A C8 H8B 109.5 . . ?
H8A C8 H8C 109.5 . . ?
H8B C8 H8C 109.5 . . ?
P1A C8A H8AA 109.5 . . ?
P1A C8A H8AB 109.5 . . ?
P1A C8A H8AC 109.5 . . ?
H8AA C8A H8AB 109.5 . . ?
H8AA C8A H8AC 109.5 . . ?
H8AB C8A H8AC 109.5 . . ?
P2 C9 H9A 109.5 . . ?
P2 C9 H9B 109.5 . . ?
P2 C9 H9C 109.5 . . ?
H9A C9 H9B 109.5 . . ?
H9A C9 H9C 109.5 . . ?
H9B C9 H9C 109.5 . . ?
P2A C9A H9AA 109.5 . . ?
P2A C9A H9AB 109.5 . . ?
P2A C9A H9AC 109.5 . . ?
H9AA C9A H9AB 109.5 . . ?
H9AA C9A H9AC 109.5 . . ?
H9AB C9A H9AC 109.5 . . ?
P2 C10 H10A 109.5 . . ?
P2 C10 H10B 109.5 . . ?
P2 C10 H10C 109.5 . . ?
H10A C10 H10B 109.5 . . ?
H10A C10 H10C 109.5 . . ?
H10B C10 H10C 109.5 . . ?
P2A C10A H10D 109.5 . . ?
P2A C10A H10E 109.5 . . ?
P2A C10A H10F 109.5 . . ?
H10D C10A H10E 109.5 . . ?
H10D C10A H10F 109.5 . . ?
H10E C10A H10F 109.5 . . ?
P3 C11 H11A 109.8 . . ?
P3 C11 H11B 109.8 . . ?
H11A C11 H11B 108.2 . . ?
C12 C11 P3 109.6(3) . . ?
C12 C11 H11A 109.8 . . ?
C12 C11 H11B 109.8 . . ?
P3A C11A H11C 109.0 . . ?
P3A C11A H11D 109.0 . . ?
H11C C11A H11D 107.8 . . ?
C12A C11A P3A 112.9(11) . . ?
C12A C11A H11C 109.0 . . ?
C12A C11A H11D 109.0 . . ?
P4 C12 H12A 110.4 . . ?
P4 C12 H12B 110.4 . . ?
C11 C12 P4 106.8(4) . . ?
C11 C12 H12A 110.4 . . ?
C11 C12 H12B 110.4 . . ?
H12A C12 H12B 108.6 . . ?
P4A C12A H12C 110.8 . . ?
P4A C12A H12D 110.8 . . ?
C11A C12A P4A 104.8(10) . . ?
C11A C12A H12C 110.8 . . ?
C11A C12A H12D 110.8 . . ?
H12C C12A H12D 108.9 . . ?
P3 C13 H13A 109.5 . . ?
P3 C13 H13B 109.5 . . ?
P3 C13 H13C 109.5 . . ?
H13A C13 H13B 109.5 . . ?
H13A C13 H13C 109.5 . . ?
H13B C13 H13C 109.5 . . ?
P3A C13A H13D 109.5 . . ?
P3A C13A H13E 109.5 . . ?
P3A C13A H13F 109.5 . . ?
H13D C13A H13E 109.5 . . ?
H13D C13A H13F 109.5 . . ?
H13E C13A H13F 109.5 . . ?
P3 C14 H14A 109.5 . . ?
P3 C14 H14B 109.5 . . ?
P3 C14 H14C 109.5 . . ?
H14A C14 H14B 109.5 . . ?
H14A C14 H14C 109.5 . . ?
H14B C14 H14C 109.5 . . ?
P3A C14A H14D 109.5 . . ?
P3A C14A H14E 109.5 . . ?
P3A C14A H14F 109.5 . . ?
H14D C14A H14E 109.5 . . ?
H14D C14A H14F 109.5 . . ?
H14E C14A H14F 109.5 . . ?
P4 C15 H15A 109.5 . . ?
P4 C15 H15B 109.5 . . ?
P4 C15 H15C 109.5 . . ?
H15A C15 H15B 109.5 . . ?
H15A C15 H15C 109.5 . . ?
H15B C15 H15C 109.5 . . ?
P4A C15A H15D 109.5 . . ?
P4A C15A H15E 109.5 . . ?
P4A C15A H15F 109.5 . . ?
H15D C15A H15E 109.5 . . ?
H15D C15A H15F 109.5 . . ?
H15E C15A H15F 109.5 . . ?
P4 C16 H16A 109.5 . . ?
P4 C16 H16B 109.5 . . ?
P4 C16 H16C 109.5 . . ?
H16A C16 H16B 109.5 . . ?
H16A C16 H16C 109.5 . . ?
H16B C16 H16C 109.5 . . ?
P4A C16A H16D 109.5 . . ?
P4A C16A H16E 109.5 . . ?
P4A C16A H16F 109.5 . . ?
H16D C16A H16E 109.5 . . ?
H16D C16A H16F 109.5 . . ?
H16E C16A H16F 109.5 . . ?

loop_
_geom_torsion_atom_site_label_1
_geom_torsion_atom_site_label_2
_geom_torsion_atom_site_label_3
_geom_torsion_atom_site_label_4
_geom_torsion
_geom_torsion_site_symmetry_1
_geom_torsion_site_symmetry_2
_geom_torsion_site_symmetry_3
_geom_torsion_site_symmetry_4
_geom_torsion_publ_flag
Fe1 P1 C5 C6 40.0(5) . . . . ?
Fe1 P2 C6 C5 34.5(5) . . . . ?
Fe1 P2A C6A C5A 28.2(18) . . . . ?
Fe1 P3 C11 C12 31.4(5) . . . . ?
Fe1 P4 C12 C11 40.4(4) . . . . ?
Fe1 P4A C12A C11A 33.1(14) . . . . ?
Fe1 O1 C1 O2 -3.1(11) . . . . ?
Fe1 O1 C1 C2 -179.8(6) . . . . ?
Fe1 O1A C1A O2A 15.6(19) . . . . ?
Fe1 O1A C1A C2A 178.1(9) . . . . ?
P1 C5 C6 P2 -45.9(5) . . . . ?
P1A C5A C6A P2A -44.5(18) . . . . ?
P3 C11 C12 P4 -43.6(5) . . . . ?
P3A C11A C12A P4A -41.2(15) . . . . ?
O1 C1 C2 C3 -172.8(8) . . . . ?
O1A C1A C2A C3A -178.4(15) . . . . ?
O2 C1 C2 C3 10.3(15) . . . . ?
O2A C1A C2A C3A -14(2) . . . . ?
C1 C2 C3 C4 -179.0(11) . . . . ?
C1A C2A C3A C4A -176.6(15) . . . . ?
C7 P1 C5 C6 170.3(4) . . . . ?
C8 P1 C5 C6 -84.5(5) . . . . ?
C9 P2 C6 C5 -89.2(5) . . . . ?
C9A P2A C6A C5A -95.6(18) . . . . ?
C10 P2 C6 C5 162.7(5) . . . . ?
C10A P2A C6A C5A 160.7(18) . . . . ?
C13 P3 C11 C12 -90.9(4) . . . . ?
C14 P3 C11 C12 166.4(4) . . . . ?
C15 P4 C12 C11 171.6(4) . . . . ?
C15A P4A C12A C11A 174.0(13) . . . . ?
C16 P4 C12 C11 -82.5(5) . . . . ?
C16A P4A C12A C11A -90.4(13) . . . . ?

_shelx_res_file                  
;
TITL 16_b.res in P2(1)/c
    16.res
    created by SHELXL-2019/3 at 18:57:43 on 11-Oct-2024
REM Old TITL 16 in P2(1)/c
REM SHELXT solution in P2(1)/c: R1 0.304, Rweak 0.056, Alpha 0.137
REM <I/s> 1.539 for 314 systematic absences, Orientation as input
REM Formula found by SHELXT: C5 N O4 Fe
CELL 0.71073 14.5261 8.9654 17.424 90 90.007 90
ZERR 4 0.0004 0.0003 0.0005 0 0.002 0
LATT 1
SYMM -X,0.5+Y,0.5-Z
SFAC C H Fe O P
UNIT 64 152 4 8 16
SADI Fe1 P1 Fe1 P4A
RIGU 0.002 0.002
SIMU 0.02 0.04 2
SADI P4 C16 P1A C8A
SADI 0.04 Fe1 C16 Fe1 C8A
SADI Fe1 P3 Fe1 P2A
SADI Fe1 P4 Fe1 P1A
SADI 0.04 C12 C16 C5A C8A
SADI Fe1 P2 Fe1 P3A
SADI 0.04 C15 C16 C7A C8A
SADI P1 C7 P4A C15A
SADI P1 C8 P4A C16A
SADI P1 C5 P4A C12A
SADI P3 C11 P2A C6A
SADI P3 C13 P2A C9A
SADI P3 C14 P2A C10A
SADI P4 C12 P1A C5A
SADI P4 C15 P1A C7A
SADI P2 C9 P3A C13A
SADI P2 C10 P3A C14A
SADI P2 C6 P3A C11A
SADI C12 C11 C5A C6A
SADI C5 C6 C12A C11A
SADI 0.04 Fe1 C7 Fe1 C15A
SADI 0.04 Fe1 C8 Fe1 C16A
SADI 0.04 Fe1 C9 Fe1 C13A
SADI 0.04 Fe1 C12 Fe1 C5A
SADI 0.04 Fe1 C11 Fe1 C6A
SADI 0.04 Fe1 C15 Fe1 C7A
SADI 0.04 Fe1 C5 Fe1 C12A
SADI 0.04 Fe1 C13 Fe1 C9A
SADI 0.04 Fe1 C14 Fe1 C10A
SADI 0.04 Fe1 C10 Fe1 C14A
SADI 0.04 Fe1 C6 Fe1 C11A
SADI 0.04 P1 C6 P4A C11A
SADI 0.04 P3 C12 P2A C5A
SADI 0.04 P4 C11 P1A C6A
SADI 0.04 P2 C5 P3A C12A
SADI 0.04 C7 C8 C15A C16A
SADI 0.04 C7 C5 C15A C12A
SADI 0.04 C8 C5 C16A C12A
SADI 0.04 C9 C10 C13A C14A
SADI 0.04 C9 C6 C13A C11A
SADI 0.04 C12 C15 C5A C7A
SADI 0.04 C11 C13 C6A C9A
SADI 0.04 C11 C14 C6A C10A
SADI 0.04 C13 C14 C9A C10A
SADI 0.04 C10 C6 C14A C11A
EADP P3 P4A
EXYZ P3 P4A

L.S. 16
PLAN  5
SIZE 0.279 0.287 0.472
TEMP -173.15
CONF
LIST 4
MORE -1
BOND $H
fmap 2
acta
TWIN -1 0 0 0 -1 0 0 0 1 2
REM <olex2.extras>
REM <HklSrc "%.\\16.hkl">
REM </olex2.extras>

WGHT    0.043200    1.966900
BASF   0.46322
FVAR       0.41051   0.58526   0.78149
FE1   3    0.251984    0.181505    0.865212    11.00000    0.02211    0.02033 =
         0.02602   -0.00012    0.00135   -0.00004
H     2    0.243201    0.075923    0.926146    11.00000   -1.20000
PART 1
P1    5    0.133087    0.279336    0.920722    31.00000    0.02613    0.03573 =
         0.03744    0.01013    0.01133    0.01061
PART 2
P1A   5    0.139793    0.045855    0.821448   -31.00000    0.06399    0.04827 =
         0.05886    0.00024   -0.02313   -0.02133
PART 1
P2    5    0.156834    0.033911    0.804463    31.00000    0.04816    0.02958 =
         0.03170    0.00105   -0.00613   -0.01608
PART 2
P2A   5    0.349874    0.040473    0.811426   -31.00000    0.07061    0.04944 =
         0.05629   -0.01008    0.01433    0.00761
PART 1
P3    5    0.351157    0.312813    0.929761    31.00000    0.04345    0.05056 =
         0.04641   -0.00269   -0.01298   -0.01641
PART 2
P3A   5    0.149504    0.298155    0.937230   -31.00000    0.06887    0.05673 =
         0.05585   -0.00056    0.01468    0.02133
PART 1
P4    5    0.372692    0.062583    0.820499    31.00000    0.04032    0.03692 =
         0.04661    0.01088    0.01837    0.01891
PART 2
P4A   5    0.351157    0.312813    0.929761   -31.00000    0.04345    0.05056 =
         0.04641   -0.00269   -0.01298   -0.01641
PART 1
O1    4    0.229148    0.342796    0.780588    21.00000    0.02549    0.03388 =
         0.05174    0.01799    0.00709    0.00337
PART 2
O1A   4    0.274129    0.325025    0.777492   -21.00000    0.03679    0.05685 =
         0.04454    0.02753   -0.00158   -0.00184
PART 1
O2    4    0.360761    0.354279    0.713710    21.00000    0.05215    0.09500 =
         0.06651    0.03840    0.02207    0.03018
PART 2
O2A   4    0.143109    0.430792    0.753209   -21.00000    0.04173    0.09714 =
         0.09952    0.03676    0.00955    0.01254
PART 1
C1    1    0.279056    0.392569    0.726215    21.00000    0.03667    0.03773 =
         0.04081    0.00880    0.00611    0.00251
PART 2
C1A   1    0.225308    0.400594    0.737798   -21.00000    0.03528    0.05046 =
         0.04498    0.02287    0.00017   -0.00198
PART 1
C2    1    0.237757    0.508892    0.678001    21.00000    0.03897    0.03000 =
         0.04063    0.00322    0.00196    0.00122
AFIX  43
H2    2    0.179961    0.548620    0.693267    21.00000   -1.20000
AFIX   0
PART 2
C2A   1    0.268586    0.498965    0.678427   -21.00000    0.03489    0.03450 =
         0.03819    0.00873   -0.00181    0.00059
AFIX  43
H2A   2    0.333742    0.493915    0.674522   -21.00000   -1.20000
AFIX   0
PART 1
C3    1    0.275927    0.562283    0.614378    21.00000    0.04794    0.03994 =
         0.02730   -0.00047   -0.00354    0.00133
AFIX  43
H3    2    0.333214    0.519320    0.600132    21.00000   -1.20000
AFIX   0
PART 2
C3A   1    0.229085    0.587425    0.633128   -21.00000    0.04493    0.05521 =
         0.04710    0.02277    0.00059    0.00416
AFIX  43
H3A   2    0.164347    0.595320    0.639705   -21.00000   -1.20000
AFIX   0
PART 1
C4    1    0.239657    0.682602    0.561943    21.00000    0.06743    0.04532 =
         0.06979    0.02481    0.00988    0.01544
AFIX  33
H4A   2    0.282955    0.698044    0.519553    21.00000   -1.50000
H4B   2    0.179735    0.652249    0.541348    21.00000   -1.50000
H4C   2    0.232718    0.775673    0.590866    21.00000   -1.50000
AFIX   0
PART 2
C4A   1    0.267672    0.680595    0.571507   -21.00000    0.08414    0.04172 =
         0.02521    0.00868    0.01001    0.01069
AFIX  33
H4AA  2    0.218065    0.737059    0.546825   -21.00000   -1.50000
H4AB  2    0.312798    0.750010    0.593246   -21.00000   -1.50000
H4AC  2    0.297854    0.616770    0.533408   -21.00000   -1.50000
AFIX   0
PART 1
C5    1    0.028027    0.222182    0.868923    31.00000    0.02027    0.08456 =
         0.09262    0.02758   -0.00374   -0.00167
AFIX  23
H5A   2   -0.026558    0.234802    0.902313    31.00000   -1.20000
H5B   2    0.019638    0.284686    0.822607    31.00000   -1.20000
AFIX   0
PART 2
C5A   1    0.191832   -0.059280    0.734184   -31.00000    0.10608    0.06302 =
         0.05936   -0.01928   -0.01219   -0.02174
AFIX  23
H5AA  2    0.152674   -0.145352    0.719998   -31.00000   -1.20000
H5AB  2    0.196780    0.008069    0.689347   -31.00000   -1.20000
AFIX   0
PART 1
C6    1    0.038265    0.063009    0.846674    31.00000    0.03679    0.08040 =
         0.08923    0.02664   -0.01229   -0.02503
AFIX  23
H6A   2   -0.009308    0.036043    0.808423    31.00000   -1.20000
H6B   2    0.030131   -0.001561    0.892264    31.00000   -1.20000
AFIX   0
PART 2
C6A   1    0.284394   -0.110699    0.758623   -31.00000    0.11736    0.06574 =
         0.05854   -0.03985   -0.00577    0.00700
AFIX  23
H6AA  2    0.319996   -0.141708    0.712879   -31.00000   -1.20000
H6AB  2    0.277704   -0.198667    0.792510   -31.00000   -1.20000
AFIX   0
PART 1
C7    1    0.114467    0.480682    0.926571    31.00000    0.07081    0.04112 =
         0.06669    0.00933    0.02850    0.02196
AFIX  33
H7A   2    0.126583    0.526031    0.876403    31.00000   -1.50000
H7B   2    0.050607    0.500430    0.941590    31.00000   -1.50000
H7C   2    0.156230    0.523520    0.964855    31.00000   -1.50000
AFIX   0
PART 2
C7A   1    0.048048    0.132048    0.760760   -31.00000    0.09263    0.08210 =
         0.11012   -0.00248   -0.07226   -0.00477
AFIX  33
H7AA  2    0.071929    0.222994    0.736738   -31.00000   -1.50000
H7AB  2    0.029233    0.061376    0.720820   -31.00000   -1.50000
H7AC  2   -0.005138    0.156982    0.792891   -31.00000   -1.50000
AFIX   0
PART 1
C8    1    0.107245    0.217682    1.018508    31.00000    0.06878    0.08598 =
         0.04732    0.02518    0.03112    0.02871
AFIX  33
H8A   2    0.115156    0.109342    1.022016    31.00000   -1.50000
H8B   2    0.149182    0.266891    1.054567    31.00000   -1.50000
H8C   2    0.043559    0.243801    1.031302    31.00000   -1.50000
AFIX   0
PART 2
C8A   1    0.092229   -0.115350    0.862292   -31.00000    0.09887    0.05116 =
         0.09606    0.01000    0.00043   -0.05846
AFIX  33
H8AA  2    0.138351   -0.164212    0.894744   -31.00000   -1.50000
H8AB  2    0.038686   -0.088178    0.893519   -31.00000   -1.50000
H8AC  2    0.073057   -0.183784    0.821448   -31.00000   -1.50000
AFIX   0
PART 1
C9    1    0.131969    0.073840    0.704267    31.00000    0.11560    0.07844 =
         0.04475    0.00891   -0.03495   -0.04814
AFIX  33
H9A   2    0.125905    0.181832    0.697180    31.00000   -1.50000
H9B   2    0.182270    0.036404    0.672119    31.00000   -1.50000
H9C   2    0.074331    0.024804    0.689502    31.00000   -1.50000
AFIX   0
PART 2
C9A   1    0.417219    0.115311    0.729880   -31.00000    0.11204    0.08613 =
         0.09993   -0.01015    0.04103    0.01568
AFIX  33
H9AA  2    0.378389    0.182362    0.699459   -31.00000   -1.50000
H9AB  2    0.470520    0.170477    0.749458   -31.00000   -1.50000
H9AC  2    0.438401    0.032714    0.697550   -31.00000   -1.50000
AFIX   0
PART 1
C10   1    0.166654   -0.169226    0.810952    31.00000    0.11803    0.03789 =
         0.08945   -0.00480   -0.00540   -0.02931
AFIX  33
H10A  2    0.180138   -0.197724    0.864076    31.00000   -1.50000
H10B  2    0.108572   -0.215160    0.794819    31.00000   -1.50000
H10C  2    0.216511   -0.203560    0.777436    31.00000   -1.50000
AFIX   0
PART 2
C10A  1    0.431159   -0.075281    0.857814   -31.00000    0.08705    0.10358 =
         0.09730   -0.01000   -0.00644    0.02631
AFIX  33
H10D  2    0.402633   -0.121842    0.902798   -31.00000   -1.50000
H10E  2    0.451896   -0.152971    0.822227   -31.00000   -1.50000
H10F  2    0.484015   -0.015208    0.874135   -31.00000   -1.50000
AFIX   0
PART 1
C11   1    0.468691    0.240608    0.916601    31.00000    0.03100    0.09397 =
         0.08127    0.02641   -0.01298   -0.00985
AFIX  23
H11A  2    0.513726    0.322584    0.922892    31.00000   -1.20000
H11B  2    0.481866    0.163713    0.955873    31.00000   -1.20000
AFIX   0
PART 2
C11A  1    0.218405    0.398797    1.016231   -31.00000    0.11293    0.03590 =
         0.04740   -0.01434    0.02465    0.00289
AFIX  23
H11C  2    0.181442    0.483168    1.036077   -31.00000   -1.20000
H11D  2    0.229146    0.328771    1.059242   -31.00000   -1.20000
AFIX   0
PART 1
C12   1    0.477764    0.173811    0.837512    31.00000    0.02147    0.08915 =
         0.08758    0.03071    0.00431    0.01473
AFIX  23
H12A  2    0.533064    0.109509    0.834661    31.00000   -1.20000
H12B  2    0.483401    0.253548    0.798488    31.00000   -1.20000
AFIX   0
PART 2
C12A  1    0.307290    0.455476    0.989031   -31.00000    0.10012    0.05335 =
         0.04722   -0.00312   -0.00593   -0.01016
AFIX  23
H12C  2    0.349259    0.474869    1.032676   -31.00000   -1.20000
H12D  2    0.299073    0.549007    0.959614   -31.00000   -1.20000
AFIX   0
PART 1
C13   1    0.368445    0.510178    0.895451    31.00000    0.06079    0.04649 =
         0.05333   -0.00190   -0.00271   -0.03308
AFIX  33
H13A  2    0.373528    0.510988    0.839368    31.00000   -1.50000
H13B  2    0.315835    0.571406    0.911167    31.00000   -1.50000
H13C  2    0.424962    0.550775    0.917974    31.00000   -1.50000
AFIX   0
PART 2
C13A  1    0.094052    0.452270    0.888224   -31.00000    0.09863    0.07906 =
         0.07658   -0.00191    0.02219    0.05349
AFIX  33
H13D  2    0.139358    0.504759    0.856490   -31.00000   -1.50000
H13E  2    0.044496    0.414007    0.855524   -31.00000   -1.50000
H13F  2    0.068326    0.521351    0.926169   -31.00000   -1.50000
AFIX   0
PART 1
C14   1    0.344397    0.344255    1.030488    31.00000    0.10346    0.09670 =
         0.03753   -0.00210   -0.01256   -0.04539
AFIX  33
H14A  2    0.283351    0.383420    1.043415    31.00000   -1.50000
H14B  2    0.354548    0.250082    1.057763    31.00000   -1.50000
H14C  2    0.391569    0.416569    1.045735    31.00000   -1.50000
AFIX   0
PART 2
C14A  1    0.065431    0.200399    0.996259   -31.00000    0.08649    0.10581 =
         0.06197   -0.01074    0.03801   -0.00716
AFIX  33
H14D  2    0.095494    0.117133    1.022712   -31.00000   -1.50000
H14E  2    0.039697    0.269407    1.034235   -31.00000   -1.50000
H14F  2    0.015867    0.162064    0.963590   -31.00000   -1.50000
AFIX   0
PART 1
C15   1    0.387082    0.015665    0.718629    31.00000    0.10335    0.07583 =
         0.06542   -0.00617    0.03972    0.03255
AFIX  33
H15A  2    0.371726    0.102716    0.687112    31.00000   -1.50000
H15B  2    0.451082   -0.013513    0.709083    31.00000   -1.50000
H15C  2    0.346119   -0.067250    0.705320    31.00000   -1.50000
AFIX   0
PART 2
C15A  1    0.455876    0.390770    0.887361   -31.00000    0.05653    0.10464 =
         0.08670   -0.00271   -0.00884   -0.03368
AFIX  33
H15D  2    0.484144    0.316669    0.853389   -31.00000   -1.50000
H15E  2    0.440308    0.480212    0.857746   -31.00000   -1.50000
H15F  2    0.499257    0.417178    0.928240   -31.00000   -1.50000
AFIX   0
PART 1
C16   1    0.403762   -0.109745    0.869838    31.00000    0.08988    0.06354 =
         0.12497    0.04325    0.03994    0.04870
AFIX  33
H16A  2    0.398104   -0.095382    0.925394    31.00000   -1.50000
H16B  2    0.362454   -0.190071    0.853427    31.00000   -1.50000
H16C  2    0.467416   -0.136333    0.857190    31.00000   -1.50000
AFIX   0
PART 2
C16A  1    0.417975    0.203983    1.006311   -31.00000    0.05086    0.11107 =
         0.06880    0.00128   -0.03589    0.00152
AFIX  33
H16D  2    0.447885    0.117550    0.982571   -31.00000   -1.50000
H16E  2    0.464811    0.268820    1.029247   -31.00000   -1.50000
H16F  2    0.375396    0.169927    1.046261   -31.00000   -1.50000
AFIX   0
HKLF 4


REM  16_b.res in P2(1)/c
REM wR2 = 0.0974, GooF = S = 1.093, Restrained GooF = 1.068 for all data
REM R1 = 0.0359 for 5395 Fo > 4sig(Fo) and 0.0384 for all 5639 data
REM 403 parameters refined using 956 restraints

END

WGHT      0.0432      1.9668

REM Highest difference peak  0.614,  deepest hole -0.453,  1-sigma level  0.060
Q1    1   0.1964  0.2768  0.6873  11.00000  0.05    0.61
Q2    1   0.3008  0.2785  0.6896  11.00000  0.05    0.57
Q3    1   0.3168  0.3120  0.9618  11.00000  0.05    0.48
Q4    1   0.2396  0.1838  0.9066  11.00000  0.05    0.47
Q5    1   0.2608  0.3679  0.8159  11.00000  0.05    0.41
;
_shelx_res_checksum              53530
_olex2_diffrn_ambient_temperature_device 'Oxford Cryosystems Cryostream 800'
_olex2_exptl_crystal_mounting_method 
'The crystal was mounted on a mitegen tip in Paratone oil.'
_olex2_submission_original_sample_id 'JHPC 286 mystery crystal'
_olex2_submission_special_instructions 'No special instructions were received'
loop_
_twin_individual_id
_twin_individual_mass_fraction_refined
1 0.5368(13)
2 0.4632(13)

####################################################################### 
# 
# This file contains crystal structure data downloaded from the 
# Cambridge Structural Database (CSD) hosted by the Cambridge 
# Crystallographic Data Centre (CCDC).
# 
# Full information about CCDC data access policies and citation 
# guidelines are available at http://www.ccdc.cam.ac.uk/access/V1 
# 
# Audit and citation data items may have been added by the CCDC. 
# Please retain this information to preserve the provenance of 
# this file and to allow appropriate attribution of the data. 
# 
#######################################################################

data_30
_database_code_depnum_ccdc_archive 'CCDC 2453133'
loop_
_audit_author_name
_audit_author_address
'Gary S. Nichol'
;The University of Edinburgh
United Kingdom
;
_audit_update_record             
;
2025-09-22 deposited with the CCDC.	2025-10-23 downloaded from the CCDC.
;
# se24010
_audit_creation_date             2024-08-06
_audit_creation_method           
;
Olex2 1.5-beta
(compiled 2024.02.16 svn.r378c4104 for OlexSys, GUI svn.r6928)
;
_shelx_SHELXL_version_number     2019/3
loop_
_audit_author_email
''
g.s.nichol@ed.ac.uk
_chemical_name_common            ?
_chemical_name_systematic        ?
_chemical_formula_moiety         '2(C52 H48 Fe P4), 2.5(C5 H12)'
_chemical_formula_sum            'C116.50 H126 Fe2 P8'
_chemical_formula_weight         1885.63
_chemical_melting_point          ?
loop_
_atom_type_symbol
_atom_type_description
_atom_type_scat_dispersion_real
_atom_type_scat_dispersion_imag
_atom_type_scat_source
C C 0.0033 0.0016 'International Tables Vol C Tables 4.2.6.8 and 6.1.1.4'
H H 0.0000 0.0000 'International Tables Vol C Tables 4.2.6.8 and 6.1.1.4'
Fe Fe 0.3463 0.8444 'International Tables Vol C Tables 4.2.6.8 and 6.1.1.4'
P P 0.1023 0.0942 'International Tables Vol C Tables 4.2.6.8 and 6.1.1.4'

_shelx_space_group_comment       
;
The symmetry employed for this shelxl refinement is uniquely defined
by the following loop, which should always be used as a source of
symmetry information in preference to the above space-group names.
They are only intended as comments.
;
_space_group_crystal_system      triclinic
_space_group_IT_number           2
_space_group_name_H-M_alt        'P -1'
_space_group_name_Hall           '-P 1'
loop_
_space_group_symop_operation_xyz
'x, y, z'
'-x, -y, -z'

_cell_length_a                   11.0746(9)
_cell_length_b                   20.0081(17)
_cell_length_c                   22.2287(19)
_cell_angle_alpha                88.129(3)
_cell_angle_beta                 86.550(3)
_cell_angle_gamma                87.443(3)
_cell_volume                     4909.4(7)
_cell_formula_units_Z            2
_cell_measurement_reflns_used    9895
_cell_measurement_temperature    100.10
_cell_measurement_theta_max      36.68
_cell_measurement_theta_min      2.53
_shelx_estimated_absorpt_T_max   0.959
_shelx_estimated_absorpt_T_min   0.856
_exptl_absorpt_coefficient_mu    0.476
_exptl_absorpt_correction_T_max  0.7465
_exptl_absorpt_correction_T_min  0.6823
_exptl_absorpt_correction_type   multi-scan
_exptl_absorpt_process_details   
;
SADABS-2016/2 (Bruker,2016/2) was used for absorption correction.
wR2(int) was 0.0992 before and 0.0566 after correction.
The Ratio of minimum to maximum transmission is 0.9140.
The \l/2 correction factor is Not present.
;
_exptl_absorpt_special_details   ?
_exptl_crystal_colour            orange
_exptl_crystal_colour_primary    orange
_exptl_crystal_density_diffrn    1.276
_exptl_crystal_density_meas      ?
_exptl_crystal_density_method    ?
_exptl_crystal_description       block
_exptl_crystal_F_000             1994
_exptl_crystal_recrystallization_method 
'The material was recrystallised from hot methanol by slow cooling'
_exptl_crystal_size_max          0.338
_exptl_crystal_size_mid          0.192
_exptl_crystal_size_min          0.088
_exptl_transmission_factor_max   ?
_exptl_transmission_factor_min   ?
_diffrn_reflns_av_R_equivalents  0.0466
_diffrn_reflns_av_unetI/netI     0.0192
_diffrn_reflns_Laue_measured_fraction_full 0.999
_diffrn_reflns_Laue_measured_fraction_max 0.998
_diffrn_reflns_limit_h_max       17
_diffrn_reflns_limit_h_min       -17
_diffrn_reflns_limit_k_max       30
_diffrn_reflns_limit_k_min       -30
_diffrn_reflns_limit_l_max       34
_diffrn_reflns_limit_l_min       -34
_diffrn_reflns_number            671176
_diffrn_reflns_point_group_measured_fraction_full 0.999
_diffrn_reflns_point_group_measured_fraction_max 0.998
_diffrn_reflns_theta_full        25.242
_diffrn_reflns_theta_max         33.171
_diffrn_reflns_theta_min         2.211
_diffrn_ambient_temperature      100.10
_diffrn_detector_area_resol_mean ?
_diffrn_measured_fraction_theta_full 0.999
_diffrn_measured_fraction_theta_max 0.998
_diffrn_measurement_device_type  'Bruker D8 Venture'
_diffrn_measurement_method       '\f and \w scans'
_diffrn_radiation_type           MoK\a
_diffrn_radiation_wavelength     0.71073
_diffrn_source                   ImuS-Mo
_diffrn_source_current           1.4
_diffrn_source_power             0.07
_diffrn_source_voltage           50.0
_diffrn_standards_number         0
_reflns_Friedel_coverage         0.000
_reflns_Friedel_fraction_full    .
_reflns_Friedel_fraction_max     .
_reflns_number_gt                33176
_reflns_number_total             37409
_reflns_special_details          
;
 Reflections were merged by SHELXL according to the crystal
 class for the calculation of statistics and refinement.
 
 _reflns_Friedel_fraction is defined as the number of unique
 Friedel pairs measured divided by the number that would be
 possible theoretically, ignoring centric projections and
 systematic absences.
;
_reflns_threshold_expression     'I > 2\s(I)'
_computing_cell_refinement       'SAINT V8.40B (?, 2016)'
_computing_data_collection       APEX5
_computing_data_reduction        'SAINT V8.40B (?, 2016)'
_computing_molecular_graphics    'Olex2 1.5-beta (Dolomanov et al., 2009)'
_computing_publication_material  'Olex2 1.5-beta (Dolomanov et al., 2009)'
_computing_structure_refinement  'SHELXL 2019/3 (Sheldrick, 2015)'
_computing_structure_solution    'SHELXS  (Sheldrick, 2008)'
_refine_diff_density_max         0.845
_refine_diff_density_min         -0.529
_refine_diff_density_rms         0.055
_refine_ls_extinction_coef       .
_refine_ls_extinction_method     none
_refine_ls_goodness_of_fit_ref   1.033
_refine_ls_hydrogen_treatment    mixed
_refine_ls_matrix_type           full
_refine_ls_number_parameters     1222
_refine_ls_number_reflns         37409
_refine_ls_number_restraints     7
_refine_ls_R_factor_all          0.0358
_refine_ls_R_factor_gt           0.0300
_refine_ls_restrained_S_all      1.033
_refine_ls_shift/su_max          0.002
_refine_ls_shift/su_mean         0.000
_refine_ls_structure_factor_coef Fsqd
_refine_ls_weighting_details     
'w=1/[\s^2^(Fo^2^)+(0.0377P)^2^+2.1190P] where P=(Fo^2^+2Fc^2^)/3'
_refine_ls_weighting_scheme      calc
_refine_ls_wR_factor_gt          0.0783
_refine_ls_wR_factor_ref         0.0820
_refine_special_details          
'Disordered pentane refined with geometric restraints.  Fe-bound H atoms identified from a difference map and freely refined.'
_olex2_refinement_description    
;
1. Fixed Uiso
 At 1.2 times of:
  All C(H) groups, All C(H,H) groups
 At 1.5 times of:
  All C(H,H,H) groups
2. Same fragment restrains
{C115, C116, C117, C118, C119} sigma for 1-2: 0.02, 1-3: 0.04
as in
{C15A, C16A, C17A, C18A, C19A}
3. Others
 Sof(C15A)=Sof(H15A)=Sof(H15B)=Sof(H15C)=Sof(C16A)=Sof(H16A)=Sof(H16B)=
 Sof(C17A)=Sof(H17A)=Sof(H17B)=Sof(C18A)=Sof(H18A)=Sof(H18B)=Sof(C19A)=
 Sof(H19A)=Sof(H19B)=Sof(H19C)=1-FVAR(1)
 Sof(C115)=Sof(H11M)=Sof(H11N)=Sof(H11O)=Sof(C116)=Sof(H11P)=Sof(H11Q)=
 Sof(C117)=Sof(H11R)=Sof(H11S)=Sof(C118)=Sof(H11T)=Sof(H11U)=Sof(C119)=
 Sof(H11V)=Sof(H11W)=Sof(H11X)=FVAR(1)
 Fixed Sof: C110(0.5) H11A(0.5) H11B(0.5) H11C(0.5) C111(0.5) H11D(0.5)
 H11E(0.5) C112(0.5) H11F(0.5) H11G(0.5) C113(0.5) H11H(0.5) H11I(0.5)
 C114(0.5) H11J(0.5) H11K(0.5) H11L(0.5)
4.a Secondary CH2 refined with riding coordinates:
 C1(H1A,H1B), C2(H2A,H2B), C27(H27A,H27B), C28(H28A,H28B), C53(H53A,H53B),
 C54(H54A,H54B), C79(H79A,H79B), C80(H80A,H80B), C16A(H16A,H16B), C17A(H17A,
 H17B), C18A(H18A,H18B), C106(H10D,H10E), C107(H10F,H10G), C108(H10H,H10I),
 C111(H11D,H11E), C112(H11F,H11G), C113(H11H,H11I), C116(H11P,H11Q), C117(H11R,
 H11S), C118(H11T,H11U)
4.b Me refined with riding coordinates:
 C15A(H15A,H15B,H15C), C19A(H19A,H19B,H19C)
4.c Aromatic/amide H refined with riding coordinates:
 C4(H4), C5(H5), C6(H6), C7(H7), C10(H10), C11(H11), C12(H12), C13(H13),
 C14(H14), C16(H16), C17(H17), C18(H18), C19(H19), C20(H20), C22(H22), C23(H23),
  C24(H24), C25(H25), C26(H26), C30(H30), C31(H31), C32(H32), C33(H33),
 C34(H34), C36(H36), C37(H37), C38(H38), C39(H39), C40(H40), C42(H42), C43(H43),
  C44(H44), C45(H45), C46(H46), C48(H48), C49(H49), C50(H50), C51(H51),
 C52(H52), C56(H56), C57(H57), C58(H58), C59(H59), C62(H62), C63(H63), C64(H64),
  C65(H65), C66(H66), C68(H68), C69(H69), C70(H70), C71(H71), C72(H72),
 C74(H74), C75(H75), C76(H76), C77(H77), C78(H78), C82(H82), C83(H83), C84(H84),
  C85(H85), C86(H86), C88(H88), C89(H89), C90(H90), C91(H91), C92(H92),
 C94(H94), C95(H95), C96(H96), C97(H97), C98(H98), C100(H100), C101(H101),
 C102(H102), C103(H103), C104(H104)
4.d Idealised Me refined as rotating group:
 C105(H10A,H10B,H10C), C109(H10J,H10K,H10L), C110(H11A,H11B,H11C), C114(H11J,
 H11K,H11L), C115(H11M,H11N,H11O), C119(H11V,H11W,H11X)
;
_atom_sites_solution_hydrogens   mixed
_atom_sites_solution_primary     heavy
_atom_sites_solution_secondary   ?
loop_
_atom_site_label
_atom_site_type_symbol
_atom_site_fract_x
_atom_site_fract_y
_atom_site_fract_z
_atom_site_U_iso_or_equiv
_atom_site_adp_type
_atom_site_occupancy
_atom_site_site_symmetry_order
_atom_site_calc_flag
_atom_site_refinement_flags_posn
_atom_site_refinement_flags_adp
_atom_site_refinement_flags_occupancy
_atom_site_disorder_assembly
_atom_site_disorder_group
Fe1 Fe 0.50040(2) -0.28469(2) 0.22375(2) 0.01109(2) Uani 1 1 d . . . . .
H1 H 0.5100(15) -0.2793(8) 0.1580(7) 0.035(4) Uiso 1 1 d . . . . .
P1 P 0.52820(2) -0.25485(2) 0.31745(2) 0.01427(4) Uani 1 1 d . . . . .
P2 P 0.69565(2) -0.28411(2) 0.21100(2) 0.01277(4) Uani 1 1 d . . . . .
P3 P 0.48381(2) -0.39317(2) 0.22993(2) 0.01232(4) Uani 1 1 d . . . . .
P4 P 0.30378(2) -0.27977(2) 0.21855(2) 0.01227(4) Uani 1 1 d . . . . .
C1 C 0.69246(9) -0.25863(5) 0.33303(4) 0.01949(16) Uani 1 1 d . . . . .
H1A H 0.721790 -0.212675 0.333992 0.023 Uiso 1 1 calc R U . . .
H1B H 0.703639 -0.280747 0.372916 0.023 Uiso 1 1 calc R U . . .
C2 C 0.76592(8) -0.29770(5) 0.28412(4) 0.01724(15) Uani 1 1 d . . . . .
H2A H 0.768596 -0.346023 0.295319 0.021 Uiso 1 1 calc R U . . .
H2B H 0.850013 -0.282560 0.280575 0.021 Uiso 1 1 calc R U . . .
C3 C 0.49704(8) -0.17080(5) 0.29028(4) 0.01670(15) Uani 1 1 d . . . . .
C4 C 0.48998(10) -0.10711(5) 0.31403(5) 0.02150(17) Uani 1 1 d . . . . .
H4 H 0.498302 -0.100911 0.355741 0.026 Uiso 1 1 calc R U . . .
C5 C 0.47026(10) -0.05279(5) 0.27447(5) 0.02323(18) Uani 1 1 d . . . . .
H5 H 0.463337 -0.008633 0.289138 0.028 Uiso 1 1 calc R U . . .
C6 C 0.46073(9) -0.06345(5) 0.21328(5) 0.02109(17) Uani 1 1 d . . . . .
H6 H 0.446946 -0.026120 0.186682 0.025 Uiso 1 1 calc R U . . .
C7 C 0.47097(8) -0.12770(5) 0.19012(4) 0.01759(15) Uani 1 1 d . . . . .
H7 H 0.466306 -0.133372 0.148073 0.021 Uiso 1 1 calc R U . . .
C8 C 0.48811(8) -0.18398(4) 0.22868(4) 0.01497(14) Uani 1 1 d . . . . .
C9 C 0.45449(9) -0.26728(5) 0.39250(4) 0.01798(16) Uani 1 1 d . . . . .
C10 C 0.35116(10) -0.22852(6) 0.41026(5) 0.02334(18) Uani 1 1 d . . . . .
H10 H 0.321664 -0.193949 0.383995 0.028 Uiso 1 1 calc R U . . .
C11 C 0.29115(11) -0.24027(7) 0.46624(5) 0.0301(2) Uani 1 1 d . . . . .
H11 H 0.220962 -0.213675 0.477900 0.036 Uiso 1 1 calc R U . . .
C12 C 0.33316(12) -0.29045(7) 0.50498(5) 0.0317(2) Uani 1 1 d . . . . .
H12 H 0.291985 -0.298178 0.543135 0.038 Uiso 1 1 calc R U . . .
C13 C 0.43562(12) -0.32949(6) 0.48795(5) 0.0292(2) Uani 1 1 d . . . . .
H13 H 0.464561 -0.363960 0.514479 0.035 Uiso 1 1 calc R U . . .
C14 C 0.49587(10) -0.31814(5) 0.43207(4) 0.02277(18) Uani 1 1 d . . . . .
H14 H 0.565731 -0.345094 0.420592 0.027 Uiso 1 1 calc R U . . .
C15 C 0.75919(8) -0.20676(4) 0.17913(4) 0.01601(15) Uani 1 1 d . . . . .
C16 C 0.72266(9) -0.18404(5) 0.12266(5) 0.02145(18) Uani 1 1 d . . . . .
H16 H 0.666320 -0.208524 0.102626 0.026 Uiso 1 1 calc R U . . .
C17 C 0.76785(10) -0.12602(6) 0.09547(6) 0.0269(2) Uani 1 1 d . . . . .
H17 H 0.742401 -0.111095 0.057062 0.032 Uiso 1 1 calc R U . . .
C18 C 0.85019(11) -0.08987(5) 0.12444(6) 0.0291(2) Uani 1 1 d . . . . .
H18 H 0.880825 -0.050093 0.106006 0.035 Uiso 1 1 calc R U . . .
C19 C 0.88741(11) -0.11199(5) 0.18022(6) 0.0283(2) Uani 1 1 d . . . . .
H19 H 0.944393 -0.087569 0.199877 0.034 Uiso 1 1 calc R U . . .
C20 C 0.84170(9) -0.17000(5) 0.20780(5) 0.02173(18) Uani 1 1 d . . . . .
H20 H 0.866980 -0.184528 0.246349 0.026 Uiso 1 1 calc R U . . .
C21 C 0.78232(8) -0.34438(4) 0.16312(4) 0.01515(14) Uani 1 1 d . . . . .
C22 C 0.73417(9) -0.36409(5) 0.11033(4) 0.01957(16) Uani 1 1 d . . . . .
H22 H 0.656391 -0.346963 0.100158 0.023 Uiso 1 1 calc R U . . .
C23 C 0.79881(10) -0.40865(6) 0.07228(5) 0.02494(19) Uani 1 1 d . . . . .
H23 H 0.764712 -0.421886 0.036549 0.030 Uiso 1 1 calc R U . . .
C24 C 0.91271(10) -0.43373(5) 0.08640(5) 0.0254(2) Uani 1 1 d . . . . .
H24 H 0.956688 -0.464274 0.060597 0.030 Uiso 1 1 calc R U . . .
C25 C 0.96159(10) -0.41390(6) 0.13828(6) 0.0272(2) Uani 1 1 d . . . . .
H25 H 1.040087 -0.430459 0.147828 0.033 Uiso 1 1 calc R U . . .
C26 C 0.89712(9) -0.36994(5) 0.17669(5) 0.02226(18) Uani 1 1 d . . . . .
H26 H 0.931520 -0.357192 0.212505 0.027 Uiso 1 1 calc R U . . .
C27 C 0.33128(8) -0.40792(4) 0.26594(4) 0.01583(15) Uani 1 1 d . . . . .
H27A H 0.313115 -0.455883 0.265331 0.019 Uiso 1 1 calc R U . . .
H27B H 0.325567 -0.393526 0.308249 0.019 Uiso 1 1 calc R U . . .
C28 C 0.24422(8) -0.36542(4) 0.22779(4) 0.01567(15) Uani 1 1 d . . . . .
H28A H 0.162172 -0.363367 0.248127 0.019 Uiso 1 1 calc R U . . .
H28B H 0.239154 -0.385355 0.187889 0.019 Uiso 1 1 calc R U . . .
C29 C 0.46644(8) -0.44371(4) 0.16330(4) 0.01492(14) Uani 1 1 d . . . . .
C30 C 0.43901(9) -0.41167(5) 0.10881(4) 0.01889(16) Uani 1 1 d . . . . .
H30 H 0.441232 -0.364320 0.104792 0.023 Uiso 1 1 calc R U . . .
C31 C 0.40840(11) -0.44847(6) 0.06022(5) 0.0255(2) Uani 1 1 d . . . . .
H31 H 0.390533 -0.426178 0.023218 0.031 Uiso 1 1 calc R U . . .
C32 C 0.40394(11) -0.51768(6) 0.06577(5) 0.0260(2) Uani 1 1 d . . . . .
H32 H 0.382582 -0.542631 0.032659 0.031 Uiso 1 1 calc R U . . .
C33 C 0.43066(10) -0.55036(5) 0.11965(5) 0.02241(18) Uani 1 1 d . . . . .
H33 H 0.427598 -0.597684 0.123535 0.027 Uiso 1 1 calc R U . . .
C34 C 0.46203(9) -0.51350(5) 0.16806(4) 0.01810(16) Uani 1 1 d . . . . .
H34 H 0.480687 -0.536074 0.204825 0.022 Uiso 1 1 calc R U . . .
C35 C 0.58514(8) -0.44813(4) 0.27342(4) 0.01591(15) Uani 1 1 d . . . . .
C36 C 0.69029(8) -0.47785(5) 0.24567(5) 0.01874(16) Uani 1 1 d . . . . .
H36 H 0.704861 -0.473022 0.203226 0.022 Uiso 1 1 calc R U . . .
C37 C 0.77362(9) -0.51436(5) 0.27952(5) 0.02385(19) Uani 1 1 d . . . . .
H37 H 0.844951 -0.533818 0.260212 0.029 Uiso 1 1 calc R U . . .
C38 C 0.75250(11) -0.52232(6) 0.34142(6) 0.0292(2) Uani 1 1 d . . . . .
H38 H 0.809207 -0.547293 0.364545 0.035 Uiso 1 1 calc R U . . .
C39 C 0.64826(12) -0.49368(6) 0.36951(5) 0.0290(2) Uani 1 1 d . . . . .
H39 H 0.633477 -0.499385 0.411873 0.035 Uiso 1 1 calc R U . . .
C40 C 0.56515(10) -0.45658(5) 0.33577(5) 0.02170(17) Uani 1 1 d . . . . .
H40 H 0.494359 -0.436890 0.355385 0.026 Uiso 1 1 calc R U . . .
C41 C 0.23562(8) -0.24939(4) 0.14871(4) 0.01488(14) Uani 1 1 d . . . . .
C42 C 0.10970(8) -0.24830(5) 0.14577(4) 0.02014(17) Uani 1 1 d . . . . .
H42 H 0.060900 -0.261848 0.180248 0.024 Uiso 1 1 calc R U . . .
C43 C 0.05488(9) -0.22779(6) 0.09339(5) 0.02382(19) Uani 1 1 d . . . . .
H43 H -0.030634 -0.228155 0.091858 0.029 Uiso 1 1 calc R U . . .
C44 C 0.12548(10) -0.20673(6) 0.04323(4) 0.02264(18) Uani 1 1 d . . . . .
H44 H 0.088176 -0.192124 0.007445 0.027 Uiso 1 1 calc R U . . .
C45 C 0.25044(9) -0.20697(5) 0.04528(4) 0.02058(17) Uani 1 1 d . . . . .
H45 H 0.298627 -0.192521 0.010904 0.025 Uiso 1 1 calc R U . . .
C46 C 0.30546(8) -0.22845(5) 0.09786(4) 0.01683(15) Uani 1 1 d . . . . .
H46 H 0.391107 -0.228803 0.098975 0.020 Uiso 1 1 calc R U . . .
C47 C 0.20348(8) -0.23272(4) 0.27282(4) 0.01444(14) Uani 1 1 d . . . . .
C48 C 0.19246(8) -0.16279(5) 0.26647(4) 0.01751(15) Uani 1 1 d . . . . .
H48 H 0.238238 -0.140441 0.235027 0.021 Uiso 1 1 calc R U . . .
C49 C 0.11526(10) -0.12575(5) 0.30566(5) 0.02127(17) Uani 1 1 d . . . . .
H49 H 0.109151 -0.078369 0.301111 0.026 Uiso 1 1 calc R U . . .
C50 C 0.04694(10) -0.15803(5) 0.35155(5) 0.02303(19) Uani 1 1 d . . . . .
H50 H -0.007231 -0.132837 0.377718 0.028 Uiso 1 1 calc R U . . .
C51 C 0.05818(10) -0.22711(5) 0.35897(5) 0.02285(18) Uani 1 1 d . . . . .
H51 H 0.012341 -0.249207 0.390536 0.027 Uiso 1 1 calc R U . . .
C52 C 0.13670(9) -0.26410(5) 0.32013(4) 0.01894(16) Uani 1 1 d . . . . .
H52 H 0.144915 -0.311297 0.325911 0.023 Uiso 1 1 calc R U . . .
Fe2 Fe 0.08965(2) 0.22950(2) 0.22420(2) 0.01148(2) Uani 1 1 d . . . . .
H2 H 0.1013(14) 0.2294(8) 0.1598(7) 0.030(4) Uiso 1 1 d . . . . .
P5 P 0.04050(2) 0.26028(2) 0.31804(2) 0.01476(4) Uani 1 1 d . . . . .
P6 P -0.09895(2) 0.25096(2) 0.20671(2) 0.01329(4) Uani 1 1 d . . . . .
P7 P 0.10652(2) 0.11995(2) 0.23112(2) 0.01314(4) Uani 1 1 d . . . . .
P8 P 0.28711(2) 0.22648(2) 0.21448(2) 0.01242(4) Uani 1 1 d . . . . .
C53 C -0.12650(9) 0.26505(5) 0.33119(4) 0.01992(17) Uani 1 1 d . . . . .
H53A H -0.156374 0.220241 0.342704 0.024 Uiso 1 1 calc R U . . .
H53B H -0.150336 0.295820 0.364238 0.024 Uiso 1 1 calc R U . . .
C54 C -0.18078(8) 0.29085(5) 0.27265(4) 0.01813(16) Uani 1 1 d . . . . .
H54A H -0.174746 0.340044 0.268816 0.022 Uiso 1 1 calc R U . . .
H54B H -0.267508 0.280569 0.273668 0.022 Uiso 1 1 calc R U . . .
C55 C 0.07743(8) 0.34301(5) 0.29138(4) 0.01657(15) Uani 1 1 d . . . . .
C56 C 0.08246(9) 0.40597(5) 0.31561(5) 0.02061(17) Uani 1 1 d . . . . .
H56 H 0.067260 0.412400 0.357583 0.025 Uiso 1 1 calc R U . . .
C57 C 0.11062(9) 0.45932(5) 0.27608(5) 0.02308(19) Uani 1 1 d . . . . .
H57 H 0.116092 0.502976 0.290999 0.028 Uiso 1 1 calc R U . . .
C58 C 0.13071(9) 0.44842(5) 0.21463(5) 0.02202(18) Uani 1 1 d . . . . .
H58 H 0.150831 0.485024 0.188178 0.026 Uiso 1 1 calc R U . . .
C59 C 0.12209(9) 0.38504(5) 0.19080(5) 0.01872(16) Uani 1 1 d . . . . .
H59 H 0.132843 0.379475 0.148509 0.022 Uiso 1 1 calc R U . . .
C60 C 0.09756(8) 0.32971(4) 0.22931(4) 0.01512(14) Uani 1 1 d . . . . .
C61 C 0.09187(9) 0.24443(5) 0.39375(4) 0.01953(16) Uani 1 1 d . . . . .
C62 C 0.19918(10) 0.27136(6) 0.41022(5) 0.02460(19) Uani 1 1 d . . . . .
H62 H 0.242062 0.300549 0.382888 0.030 Uiso 1 1 calc R U . . .
C63 C 0.24333(12) 0.25554(7) 0.46651(5) 0.0322(2) Uani 1 1 d . . . . .
H63 H 0.316234 0.273967 0.477415 0.039 Uiso 1 1 calc R U . . .
C64 C 0.18122(13) 0.21292(7) 0.50681(5) 0.0351(3) Uani 1 1 d . . . . .
H64 H 0.212133 0.201822 0.544986 0.042 Uiso 1 1 calc R U . . .
C65 C 0.07417(13) 0.18663(7) 0.49124(5) 0.0325(2) Uani 1 1 d . . . . .
H65 H 0.031325 0.157779 0.518902 0.039 Uiso 1 1 calc R U . . .
C66 C 0.02933(11) 0.20238(6) 0.43520(5) 0.0253(2) Uani 1 1 d . . . . .
H66 H -0.044456 0.184454 0.424921 0.030 Uiso 1 1 calc R U . . .
C67 C -0.13062(8) 0.31123(4) 0.14476(4) 0.01584(15) Uani 1 1 d . . . . .
C68 C -0.22193(9) 0.36179(5) 0.14992(5) 0.02047(17) Uani 1 1 d . . . . .
H68 H -0.271415 0.365117 0.186213 0.025 Uiso 1 1 calc R U . . .
C69 C -0.24074(10) 0.40726(5) 0.10221(5) 0.0257(2) Uani 1 1 d . . . . .
H69 H -0.301602 0.442033 0.106543 0.031 Uiso 1 1 calc R U . . .
C70 C -0.17134(10) 0.40206(5) 0.04857(5) 0.0262(2) Uani 1 1 d . . . . .
H70 H -0.184474 0.433219 0.016214 0.031 Uiso 1 1 calc R U . . .
C71 C -0.08242(10) 0.35121(5) 0.04213(5) 0.02345(18) Uani 1 1 d . . . . .
H71 H -0.035845 0.346794 0.005053 0.028 Uiso 1 1 calc R U . . .
C72 C -0.06193(9) 0.30679(5) 0.09022(4) 0.01913(16) Uani 1 1 d . . . . .
H72 H 0.000177 0.272686 0.085851 0.023 Uiso 1 1 calc R U . . .
C73 C -0.19839(8) 0.18357(4) 0.19015(4) 0.01637(15) Uani 1 1 d . . . . .
C74 C -0.27086(9) 0.15218(5) 0.23530(5) 0.02055(17) Uani 1 1 d . . . . .
H74 H -0.276390 0.168949 0.274909 0.025 Uiso 1 1 calc R U . . .
C75 C -0.33519(9) 0.09638(5) 0.22265(6) 0.0253(2) Uani 1 1 d . . . . .
H75 H -0.384070 0.075485 0.253767 0.030 Uiso 1 1 calc R U . . .
C76 C -0.32848(10) 0.07130(5) 0.16544(6) 0.0279(2) Uani 1 1 d . . . . .
H76 H -0.371554 0.032922 0.157253 0.033 Uiso 1 1 calc R U . . .
C77 C -0.25826(10) 0.10256(6) 0.11991(6) 0.0274(2) Uani 1 1 d . . . . .
H77 H -0.254053 0.085884 0.080279 0.033 Uiso 1 1 calc R U . . .
C78 C -0.19406(9) 0.15826(5) 0.13217(5) 0.02120(17) Uani 1 1 d . . . . .
H78 H -0.146568 0.179398 0.100659 0.025 Uiso 1 1 calc R U . . .
C79 C 0.25917(8) 0.09798(5) 0.25791(4) 0.01722(15) Uani 1 1 d . . . . .
H79A H 0.263598 0.110017 0.300543 0.021 Uiso 1 1 calc R U . . .
H79B H 0.278512 0.049419 0.254432 0.021 Uiso 1 1 calc R U . . .
C80 C 0.34668(8) 0.13845(5) 0.21717(4) 0.01667(15) Uani 1 1 d . . . . .
H80A H 0.353251 0.120342 0.176128 0.020 Uiso 1 1 calc R U . . .
H80B H 0.428137 0.135891 0.233381 0.020 Uiso 1 1 calc R U . . .
C81 C 0.01114(9) 0.06891(5) 0.28328(4) 0.01833(16) Uani 1 1 d . . . . .
C82 C 0.02692(12) 0.06957(6) 0.34525(5) 0.0281(2) Uani 1 1 d . . . . .
H82 H 0.088710 0.095096 0.359801 0.034 Uiso 1 1 calc R U . . .
C83 C -0.04729(14) 0.03308(7) 0.38577(6) 0.0367(3) Uani 1 1 d . . . . .
H83 H -0.035830 0.033930 0.427745 0.044 Uiso 1 1 calc R U . . .
C84 C -0.13752(12) -0.00437(6) 0.36524(6) 0.0349(3) Uani 1 1 d . . . . .
H84 H -0.187502 -0.029447 0.393009 0.042 Uiso 1 1 calc R U . . .
C85 C -0.15483(10) -0.00523(6) 0.30405(6) 0.0291(2) Uani 1 1 d . . . . .
H85 H -0.216919 -0.030783 0.289814 0.035 Uiso 1 1 calc R U . . .
C86 C -0.08097(9) 0.03149(5) 0.26335(5) 0.02171(18) Uani 1 1 d . . . . .
H86 H -0.093691 0.030970 0.221483 0.026 Uiso 1 1 calc R U . . .
C87 C 0.11509(8) 0.06851(4) 0.16335(4) 0.01566(15) Uani 1 1 d . . . . .
C88 C 0.14994(9) 0.00026(5) 0.16642(5) 0.02033(17) Uani 1 1 d . . . . .
H88 H 0.167321 -0.020256 0.204254 0.024 Uiso 1 1 calc R U . . .
C89 C 0.15944(10) -0.03784(5) 0.11505(5) 0.0257(2) Uani 1 1 d . . . . .
H89 H 0.184118 -0.083873 0.117791 0.031 Uiso 1 1 calc R U . . .
C90 C 0.13277(10) -0.00845(6) 0.05970(5) 0.0268(2) Uani 1 1 d . . . . .
H90 H 0.138174 -0.034483 0.024580 0.032 Uiso 1 1 calc R U . . .
C91 C 0.09820(10) 0.05901(6) 0.05573(5) 0.02506(19) Uani 1 1 d . . . . .
H91 H 0.079583 0.079115 0.017913 0.030 Uiso 1 1 calc R U . . .
C92 C 0.09078(9) 0.09733(5) 0.10733(4) 0.01956(16) Uani 1 1 d . . . . .
H92 H 0.068829 0.143703 0.104124 0.023 Uiso 1 1 calc R U . . .
C93 C 0.36587(8) 0.25594(4) 0.14392(4) 0.01445(14) Uani 1 1 d . . . . .
C94 C 0.49277(8) 0.25517(5) 0.13876(4) 0.01719(15) Uani 1 1 d . . . . .
H94 H 0.537558 0.242710 0.172799 0.021 Uiso 1 1 calc R U . . .
C95 C 0.55372(9) 0.27246(5) 0.08433(4) 0.01962(16) Uani 1 1 d . . . . .
H95 H 0.639695 0.271790 0.081369 0.024 Uiso 1 1 calc R U . . .
C96 C 0.48895(9) 0.29074(5) 0.03422(4) 0.02148(17) Uani 1 1 d . . . . .
H96 H 0.530547 0.302337 -0.003017 0.026 Uiso 1 1 calc R U . . .
C97 C 0.36337(10) 0.29197(6) 0.03882(4) 0.02236(18) Uani 1 1 d . . . . .
H97 H 0.318935 0.304659 0.004720 0.027 Uiso 1 1 calc R U . . .
C98 C 0.30222(8) 0.27461(5) 0.09340(4) 0.01835(16) Uani 1 1 d . . . . .
H98 H 0.216226 0.275535 0.096168 0.022 Uiso 1 1 calc R U . . .
C99 C 0.37728(8) 0.26717(5) 0.26857(4) 0.01488(14) Uani 1 1 d . . . . .
C100 C 0.38318(9) 0.33704(5) 0.26558(4) 0.01794(16) Uani 1 1 d . . . . .
H100 H 0.341556 0.362092 0.235595 0.022 Uiso 1 1 calc R U . . .
C101 C 0.44903(10) 0.37026(5) 0.30583(4) 0.02197(18) Uani 1 1 d . . . . .
H101 H 0.451772 0.417666 0.303321 0.026 Uiso 1 1 calc R U . . .
C102 C 0.51086(10) 0.33413(6) 0.34975(4) 0.02273(18) Uani 1 1 d . . . . .
H102 H 0.557045 0.356663 0.376828 0.027 Uiso 1 1 calc R U . . .
C103 C 0.50475(10) 0.26510(6) 0.35379(5) 0.02319(18) Uani 1 1 d . . . . .
H103 H 0.546049 0.240330 0.384061 0.028 Uiso 1 1 calc R U . . .
C104 C 0.43812(9) 0.23177(5) 0.31357(4) 0.01969(16) Uani 1 1 d . . . . .
H104 H 0.434173 0.184451 0.316868 0.024 Uiso 1 1 calc R U . . .
C15A C 0.3137(14) 0.4848(7) 0.4472(7) 0.070(5) Uani 0.225(4) 1 d D . P A 2
H15A H 0.365533 0.473611 0.411292 0.104 Uiso 0.225(4) 1 calc R U P A 2
H15B H 0.363555 0.500297 0.478449 0.104 Uiso 0.225(4) 1 calc R U P A 2
H15C H 0.271584 0.445023 0.462236 0.104 Uiso 0.225(4) 1 calc R U P A 2
C16A C 0.2197(8) 0.5408(4) 0.4306(3) 0.050(2) Uani 0.225(4) 1 d D . P A 2
H16A H 0.262666 0.580538 0.414605 0.060 Uiso 0.225(4) 1 calc R U P A 2
H16B H 0.170671 0.525250 0.398388 0.060 Uiso 0.225(4) 1 calc R U P A 2
C17A C 0.1373(7) 0.5603(4) 0.4837(3) 0.0475(19) Uani 0.225(4) 1 d D . P A 2
H17A H 0.187892 0.571758 0.516818 0.057 Uiso 0.225(4) 1 calc R U P A 2
H17B H 0.091307 0.520797 0.497621 0.057 Uiso 0.225(4) 1 calc R U P A 2
C18A C 0.0483(11) 0.6180(6) 0.4730(6) 0.058(3) Uani 0.225(4) 1 d D . P A 2
H18A H 0.006334 0.630406 0.511850 0.070 Uiso 0.225(4) 1 calc R U P A 2
H18B H 0.092912 0.657174 0.456872 0.070 Uiso 0.225(4) 1 calc R U P A 2
C19A C -0.0439(13) 0.6016(7) 0.4296(9) 0.085(5) Uani 0.225(4) 1 d D . P A 2
H19A H -0.099660 0.640420 0.423978 0.127 Uiso 0.225(4) 1 calc R U P A 2
H19B H -0.002862 0.590206 0.390754 0.127 Uiso 0.225(4) 1 calc R U P A 2
H19C H -0.089429 0.563442 0.445724 0.127 Uiso 0.225(4) 1 calc R U P A 2
C105 C 0.2463(2) -0.03262(11) 0.43972(11) 0.0660(5) Uani 1 1 d . . . . .
H10A H 0.238309 -0.031823 0.396029 0.099 Uiso 1 1 calc R U . . .
H10B H 0.166302 -0.036759 0.460521 0.099 Uiso 1 1 calc R U . . .
H10C H 0.299316 -0.070856 0.451210 0.099 Uiso 1 1 calc R U . . .
C106 C 0.30064(19) 0.03196(9) 0.45741(8) 0.0545(4) Uani 1 1 d . . . . .
H10D H 0.246315 0.070281 0.445876 0.065 Uiso 1 1 calc R U . . .
H10E H 0.305177 0.031577 0.501768 0.065 Uiso 1 1 calc R U . . .
C107 C 0.42521(17) 0.04199(8) 0.42829(7) 0.0472(4) Uani 1 1 d . . . . .
H10F H 0.419127 0.045104 0.384024 0.057 Uiso 1 1 calc R U . . .
H10G H 0.477403 0.001939 0.437475 0.057 Uiso 1 1 calc R U . . .
C108 C 0.48685(17) 0.10369(8) 0.44779(7) 0.0459(4) Uani 1 1 d . . . . .
H10H H 0.437129 0.144166 0.436982 0.055 Uiso 1 1 calc R U . . .
H10I H 0.491007 0.101674 0.492181 0.055 Uiso 1 1 calc R U . . .
C109 C 0.61399(19) 0.10985(9) 0.41886(9) 0.0554(4) Uani 1 1 d . . . . .
H10J H 0.610332 0.113195 0.374922 0.083 Uiso 1 1 calc R U . . .
H10K H 0.664146 0.070274 0.429927 0.083 Uiso 1 1 calc R U . . .
H10L H 0.649427 0.150035 0.433096 0.083 Uiso 1 1 calc R U . . .
C110 C 0.4325(3) 0.09444(19) 0.04970(16) 0.0364(7) Uani 0.5 1 d . . P B -1
H11A H 0.347329 0.099586 0.040112 0.055 Uiso 0.5 1 calc R U P B -1
H11B H 0.456305 0.134906 0.068810 0.055 Uiso 0.5 1 calc R U P B -1
H11C H 0.443397 0.055765 0.077347 0.055 Uiso 0.5 1 calc R U P B -1
C111 C 0.5092(3) 0.08389(16) -0.00672(13) 0.0372(5) Uani 0.5 1 d . . P B -1
H11D H 0.594991 0.088928 0.001894 0.045 Uiso 0.5 1 calc R U P B -1
H11E H 0.487356 0.119226 -0.036831 0.045 Uiso 0.5 1 calc R U P B -1
C112 C 0.4970(3) 0.01443(15) -0.03453(13) 0.0378(6) Uani 0.5 1 d . . P B -1
H11F H 0.412547 0.010646 -0.045899 0.045 Uiso 0.5 1 calc R U P B -1
H11G H 0.550301 0.011654 -0.071821 0.045 Uiso 0.5 1 calc R U P B -1
C113 C 0.5282(4) -0.04205(17) 0.00607(18) 0.0517(8) Uani 0.5 1 d . . P B -1
H11H H 0.463446 -0.045386 0.038613 0.062 Uiso 0.5 1 calc R U P B -1
H11I H 0.603994 -0.032676 0.025037 0.062 Uiso 0.5 1 calc R U P B -1
C114 C 0.5450(4) -0.1097(2) -0.0245(2) 0.0491(9) Uani 0.5 1 d . . P B -1
H11J H 0.470967 -0.119282 -0.044013 0.074 Uiso 0.5 1 calc R U P B -1
H11K H 0.561946 -0.144981 0.005889 0.074 Uiso 0.5 1 calc R U P B -1
H11L H 0.612928 -0.108148 -0.054778 0.074 Uiso 0.5 1 calc R U P B -1
C115 C 0.3000(4) 0.4681(2) 0.4458(3) 0.0607(12) Uani 0.775(4) 1 d D . P A 1
H11M H 0.317717 0.470171 0.402055 0.091 Uiso 0.775(4) 1 calc R U P A 1
H11N H 0.251553 0.429229 0.456625 0.091 Uiso 0.775(4) 1 calc R U P A 1
H11O H 0.376027 0.464006 0.466255 0.091 Uiso 0.775(4) 1 calc R U P A 1
C116 C 0.2296(2) 0.53167(11) 0.46509(13) 0.0520(6) Uani 0.775(4) 1 d D . P A 1
H11P H 0.210393 0.528705 0.509145 0.062 Uiso 0.775(4) 1 calc R U P A 1
H11Q H 0.281368 0.570347 0.456660 0.062 Uiso 0.775(4) 1 calc R U P A 1
C117 C 0.11345(17) 0.54387(9) 0.43355(8) 0.0355(4) Uani 0.775(4) 1 d D . P A 1
H11R H 0.064040 0.503988 0.440333 0.043 Uiso 0.775(4) 1 calc R U P A 1
H11S H 0.133560 0.548610 0.389657 0.043 Uiso 0.775(4) 1 calc R U P A 1
C118 C 0.0374(3) 0.60501(13) 0.45344(13) 0.0375(5) Uani 0.775(4) 1 d D . P A 1
H11T H 0.015727 0.600185 0.497171 0.045 Uiso 0.775(4) 1 calc R U P A 1
H11U H 0.086533 0.645059 0.446991 0.045 Uiso 0.775(4) 1 calc R U P A 1
C119 C -0.0772(3) 0.61582(15) 0.42022(16) 0.0477(6) Uani 0.775(4) 1 d D . P A 1
H11V H -0.056361 0.622987 0.377082 0.072 Uiso 0.775(4) 1 calc R U P A 1
H11W H -0.123283 0.655152 0.435767 0.072 Uiso 0.775(4) 1 calc R U P A 1
H11X H -0.126238 0.576318 0.426243 0.072 Uiso 0.775(4) 1 calc R U P A 1

loop_
_atom_site_aniso_label
_atom_site_aniso_U_11
_atom_site_aniso_U_22
_atom_site_aniso_U_33
_atom_site_aniso_U_23
_atom_site_aniso_U_13
_atom_site_aniso_U_12
Fe1 0.00956(5) 0.01147(5) 0.01235(5) -0.00049(4) -0.00094(4) -0.00113(4)
P1 0.01463(9) 0.01555(9) 0.01287(9) -0.00130(7) -0.00138(7) -0.00181(7)
P2 0.01021(8) 0.01386(9) 0.01436(9) 0.00034(7) -0.00151(7) -0.00146(7)
P3 0.01141(9) 0.01159(9) 0.01410(9) -0.00069(7) -0.00144(7) -0.00078(7)
P4 0.00995(8) 0.01310(9) 0.01372(9) -0.00068(7) -0.00022(7) -0.00047(7)
C1 0.0171(4) 0.0258(4) 0.0163(4) -0.0026(3) -0.0040(3) -0.0038(3)
C2 0.0141(3) 0.0202(4) 0.0180(4) 0.0003(3) -0.0047(3) -0.0013(3)
C3 0.0175(4) 0.0145(4) 0.0183(4) -0.0018(3) -0.0008(3) -0.0025(3)
C4 0.0242(4) 0.0178(4) 0.0230(4) -0.0054(3) -0.0012(3) -0.0031(3)
C5 0.0244(4) 0.0142(4) 0.0312(5) -0.0042(3) -0.0001(4) -0.0025(3)
C6 0.0195(4) 0.0143(4) 0.0292(5) 0.0021(3) 0.0006(3) -0.0018(3)
C7 0.0164(4) 0.0154(4) 0.0209(4) 0.0016(3) 0.0001(3) -0.0019(3)
C8 0.0130(3) 0.0146(3) 0.0173(4) -0.0007(3) -0.0004(3) -0.0016(3)
C9 0.0202(4) 0.0208(4) 0.0133(3) -0.0027(3) -0.0009(3) -0.0038(3)
C10 0.0217(4) 0.0303(5) 0.0179(4) -0.0031(4) 0.0004(3) 0.0002(4)
C11 0.0244(5) 0.0457(7) 0.0198(4) -0.0062(4) 0.0036(4) -0.0014(4)
C12 0.0325(6) 0.0472(7) 0.0156(4) -0.0016(4) 0.0035(4) -0.0093(5)
C13 0.0377(6) 0.0340(6) 0.0161(4) 0.0030(4) -0.0009(4) -0.0065(5)
C14 0.0278(5) 0.0239(4) 0.0166(4) 0.0003(3) -0.0014(3) -0.0021(4)
C15 0.0122(3) 0.0148(3) 0.0207(4) 0.0001(3) 0.0016(3) -0.0015(3)
C16 0.0140(4) 0.0233(4) 0.0268(5) 0.0072(4) -0.0018(3) -0.0027(3)
C17 0.0188(4) 0.0260(5) 0.0346(5) 0.0128(4) 0.0016(4) -0.0005(4)
C18 0.0264(5) 0.0179(4) 0.0416(6) 0.0057(4) 0.0077(4) -0.0039(4)
C19 0.0295(5) 0.0196(4) 0.0360(6) -0.0047(4) 0.0045(4) -0.0102(4)
C20 0.0223(4) 0.0192(4) 0.0242(4) -0.0038(3) 0.0013(3) -0.0066(3)
C21 0.0119(3) 0.0147(3) 0.0187(4) 0.0011(3) 0.0000(3) -0.0008(3)
C22 0.0165(4) 0.0235(4) 0.0184(4) -0.0019(3) -0.0010(3) 0.0029(3)
C23 0.0233(5) 0.0280(5) 0.0234(4) -0.0070(4) -0.0002(4) 0.0036(4)
C24 0.0223(4) 0.0207(4) 0.0324(5) -0.0047(4) 0.0038(4) 0.0037(3)
C25 0.0174(4) 0.0249(5) 0.0389(6) -0.0047(4) -0.0034(4) 0.0068(4)
C26 0.0153(4) 0.0223(4) 0.0295(5) -0.0031(4) -0.0051(3) 0.0024(3)
C27 0.0138(3) 0.0152(4) 0.0184(4) 0.0009(3) 0.0006(3) -0.0023(3)
C28 0.0114(3) 0.0153(4) 0.0205(4) -0.0015(3) -0.0007(3) -0.0019(3)
C29 0.0135(3) 0.0151(3) 0.0163(4) -0.0025(3) -0.0009(3) -0.0008(3)
C30 0.0211(4) 0.0180(4) 0.0179(4) -0.0018(3) -0.0039(3) -0.0002(3)
C31 0.0312(5) 0.0272(5) 0.0189(4) -0.0036(4) -0.0073(4) -0.0018(4)
C32 0.0306(5) 0.0263(5) 0.0223(4) -0.0095(4) -0.0046(4) -0.0038(4)
C33 0.0245(4) 0.0185(4) 0.0248(4) -0.0074(3) -0.0003(4) -0.0034(3)
C34 0.0193(4) 0.0153(4) 0.0199(4) -0.0026(3) -0.0010(3) -0.0019(3)
C35 0.0160(4) 0.0127(3) 0.0195(4) -0.0001(3) -0.0048(3) -0.0014(3)
C36 0.0161(4) 0.0146(4) 0.0256(4) 0.0009(3) -0.0034(3) -0.0002(3)
C37 0.0192(4) 0.0172(4) 0.0356(5) -0.0002(4) -0.0078(4) 0.0020(3)
C38 0.0300(5) 0.0241(5) 0.0346(6) 0.0026(4) -0.0159(4) 0.0039(4)
C39 0.0354(6) 0.0303(5) 0.0221(5) 0.0013(4) -0.0118(4) 0.0030(4)
C40 0.0244(4) 0.0224(4) 0.0188(4) -0.0016(3) -0.0062(3) 0.0009(3)
C41 0.0127(3) 0.0167(4) 0.0152(3) -0.0014(3) -0.0014(3) 0.0006(3)
C42 0.0128(4) 0.0288(5) 0.0187(4) -0.0003(3) -0.0014(3) 0.0007(3)
C43 0.0155(4) 0.0344(5) 0.0217(4) -0.0029(4) -0.0051(3) 0.0041(4)
C44 0.0228(4) 0.0288(5) 0.0162(4) -0.0034(3) -0.0051(3) 0.0069(4)
C45 0.0212(4) 0.0252(4) 0.0149(4) -0.0007(3) -0.0007(3) 0.0044(3)
C46 0.0148(4) 0.0197(4) 0.0156(4) -0.0012(3) -0.0002(3) 0.0016(3)
C47 0.0126(3) 0.0157(3) 0.0148(3) -0.0005(3) 0.0002(3) 0.0008(3)
C48 0.0178(4) 0.0164(4) 0.0177(4) 0.0007(3) 0.0024(3) 0.0013(3)
C49 0.0246(4) 0.0183(4) 0.0199(4) -0.0006(3) 0.0030(3) 0.0044(3)
C50 0.0256(5) 0.0234(4) 0.0184(4) 0.0003(3) 0.0056(3) 0.0075(4)
C51 0.0240(4) 0.0235(4) 0.0195(4) 0.0024(3) 0.0070(3) 0.0032(3)
C52 0.0194(4) 0.0177(4) 0.0188(4) 0.0012(3) 0.0039(3) 0.0008(3)
Fe2 0.01024(5) 0.01151(5) 0.01267(5) -0.00076(4) -0.00044(4) -0.00008(4)
P5 0.01442(9) 0.01631(10) 0.01349(9) -0.00196(7) 0.00072(7) -0.00087(7)
P6 0.01059(8) 0.01316(9) 0.01609(9) -0.00077(7) -0.00045(7) -0.00018(7)
P7 0.01331(9) 0.01189(9) 0.01412(9) -0.00051(7) -0.00012(7) -0.00020(7)
P8 0.01070(8) 0.01375(9) 0.01288(9) -0.00086(7) -0.00124(7) -0.00022(7)
C53 0.0159(4) 0.0256(4) 0.0178(4) -0.0019(3) 0.0031(3) -0.0008(3)
C54 0.0140(4) 0.0195(4) 0.0205(4) -0.0031(3) 0.0017(3) 0.0017(3)
C55 0.0144(3) 0.0155(4) 0.0199(4) -0.0029(3) -0.0003(3) -0.0002(3)
C56 0.0175(4) 0.0191(4) 0.0254(4) -0.0072(3) 0.0001(3) -0.0008(3)
C57 0.0188(4) 0.0150(4) 0.0358(5) -0.0056(4) -0.0010(4) -0.0007(3)
C58 0.0194(4) 0.0144(4) 0.0323(5) 0.0019(3) -0.0032(4) -0.0010(3)
C59 0.0177(4) 0.0160(4) 0.0225(4) 0.0013(3) -0.0026(3) -0.0008(3)
C60 0.0128(3) 0.0144(3) 0.0183(4) -0.0013(3) -0.0013(3) -0.0001(3)
C61 0.0215(4) 0.0229(4) 0.0141(4) -0.0033(3) 0.0000(3) 0.0012(3)
C62 0.0238(5) 0.0318(5) 0.0187(4) -0.0053(4) -0.0031(3) -0.0005(4)
C63 0.0317(6) 0.0444(7) 0.0216(5) -0.0078(4) -0.0087(4) 0.0014(5)
C64 0.0444(7) 0.0450(7) 0.0161(4) -0.0042(4) -0.0071(4) 0.0069(6)
C65 0.0439(7) 0.0379(6) 0.0149(4) 0.0016(4) 0.0007(4) 0.0009(5)
C66 0.0304(5) 0.0296(5) 0.0157(4) -0.0009(4) 0.0015(4) -0.0019(4)
C67 0.0132(3) 0.0142(3) 0.0204(4) 0.0003(3) -0.0035(3) -0.0008(3)
C68 0.0164(4) 0.0176(4) 0.0273(5) 0.0003(3) -0.0032(3) 0.0019(3)
C69 0.0225(4) 0.0186(4) 0.0358(6) 0.0036(4) -0.0074(4) 0.0036(3)
C70 0.0279(5) 0.0209(4) 0.0303(5) 0.0079(4) -0.0097(4) -0.0014(4)
C71 0.0248(5) 0.0237(4) 0.0220(4) 0.0048(4) -0.0047(4) -0.0015(4)
C72 0.0184(4) 0.0193(4) 0.0198(4) 0.0015(3) -0.0032(3) 0.0005(3)
C73 0.0116(3) 0.0148(4) 0.0228(4) 0.0002(3) -0.0025(3) -0.0005(3)
C74 0.0141(4) 0.0196(4) 0.0276(5) 0.0034(3) -0.0003(3) -0.0015(3)
C75 0.0145(4) 0.0205(4) 0.0406(6) 0.0067(4) -0.0023(4) -0.0036(3)
C76 0.0173(4) 0.0202(4) 0.0472(7) -0.0012(4) -0.0076(4) -0.0056(3)
C77 0.0241(5) 0.0240(5) 0.0356(6) -0.0067(4) -0.0067(4) -0.0062(4)
C78 0.0182(4) 0.0203(4) 0.0258(4) -0.0033(3) -0.0024(3) -0.0043(3)
C79 0.0169(4) 0.0156(4) 0.0192(4) 0.0006(3) -0.0040(3) 0.0015(3)
C80 0.0135(3) 0.0160(4) 0.0204(4) -0.0019(3) -0.0016(3) 0.0020(3)
C81 0.0192(4) 0.0144(4) 0.0204(4) 0.0011(3) 0.0044(3) 0.0013(3)
C82 0.0362(6) 0.0280(5) 0.0192(4) 0.0003(4) 0.0059(4) -0.0034(4)
C83 0.0472(7) 0.0363(6) 0.0240(5) 0.0052(5) 0.0136(5) 0.0000(5)
C84 0.0347(6) 0.0253(5) 0.0409(7) 0.0090(5) 0.0207(5) 0.0032(4)
C85 0.0202(4) 0.0202(4) 0.0449(6) 0.0055(4) 0.0105(4) -0.0003(3)
C86 0.0164(4) 0.0181(4) 0.0297(5) 0.0028(3) 0.0038(3) 0.0001(3)
C87 0.0142(3) 0.0155(4) 0.0174(4) -0.0025(3) 0.0004(3) -0.0023(3)
C88 0.0226(4) 0.0158(4) 0.0226(4) -0.0037(3) 0.0005(3) -0.0011(3)
C89 0.0274(5) 0.0191(4) 0.0308(5) -0.0099(4) 0.0017(4) -0.0018(4)
C90 0.0272(5) 0.0291(5) 0.0249(5) -0.0126(4) 0.0015(4) -0.0058(4)
C91 0.0275(5) 0.0299(5) 0.0186(4) -0.0057(4) -0.0019(4) -0.0053(4)
C92 0.0203(4) 0.0201(4) 0.0186(4) -0.0023(3) -0.0019(3) -0.0020(3)
C93 0.0135(3) 0.0159(3) 0.0139(3) -0.0016(3) -0.0002(3) -0.0005(3)
C94 0.0133(3) 0.0207(4) 0.0176(4) -0.0023(3) -0.0002(3) -0.0011(3)
C95 0.0156(4) 0.0214(4) 0.0215(4) -0.0031(3) 0.0038(3) -0.0018(3)
C96 0.0232(4) 0.0224(4) 0.0180(4) -0.0011(3) 0.0055(3) -0.0007(3)
C97 0.0225(4) 0.0286(5) 0.0154(4) 0.0019(3) 0.0002(3) 0.0014(4)
C98 0.0155(4) 0.0238(4) 0.0156(4) 0.0004(3) -0.0011(3) 0.0004(3)
C99 0.0127(3) 0.0182(4) 0.0139(3) -0.0012(3) -0.0013(3) -0.0014(3)
C100 0.0198(4) 0.0188(4) 0.0156(4) -0.0007(3) -0.0033(3) -0.0029(3)
C101 0.0264(5) 0.0222(4) 0.0182(4) -0.0021(3) -0.0040(3) -0.0068(4)
C102 0.0231(4) 0.0299(5) 0.0163(4) -0.0021(3) -0.0051(3) -0.0077(4)
C103 0.0227(4) 0.0293(5) 0.0185(4) 0.0012(4) -0.0084(3) -0.0036(4)
C104 0.0191(4) 0.0219(4) 0.0186(4) 0.0012(3) -0.0059(3) -0.0019(3)
C15A 0.083(9) 0.077(10) 0.049(6) -0.027(6) 0.033(5) -0.039(7)
C16A 0.058(5) 0.064(5) 0.029(3) -0.006(3) 0.003(3) -0.024(4)
C17A 0.067(5) 0.040(3) 0.034(3) 0.010(3) 0.008(3) -0.010(3)
C18A 0.060(6) 0.045(6) 0.071(8) 0.014(5) -0.020(6) -0.013(4)
C19A 0.060(8) 0.055(7) 0.141(14) 0.027(7) -0.030(8) -0.007(6)
C105 0.0680(13) 0.0602(12) 0.0708(13) -0.0140(10) -0.0175(10) 0.0112(10)
C106 0.0695(12) 0.0481(9) 0.0452(9) -0.0090(7) -0.0069(8) 0.0176(8)
C107 0.0697(11) 0.0412(8) 0.0297(6) -0.0076(5) -0.0078(6) 0.0208(7)
C108 0.0692(11) 0.0351(7) 0.0316(6) -0.0014(5) -0.0025(6) 0.0185(7)
C109 0.0652(11) 0.0458(9) 0.0531(10) 0.0003(7) -0.0030(8) 0.0206(8)
C110 0.0345(15) 0.0384(17) 0.0369(16) -0.0100(13) -0.0035(13) 0.0001(12)
C111 0.0324(12) 0.0408(15) 0.0396(14) -0.0014(11) -0.0077(10) -0.0080(11)
C112 0.0431(14) 0.0372(14) 0.0330(12) -0.0074(11) -0.0049(11) 0.0085(11)
C113 0.059(2) 0.0344(15) 0.064(2) -0.0125(15) -0.0174(17) 0.0093(14)
C114 0.042(2) 0.043(2) 0.065(3) -0.0212(19) -0.0182(19) 0.0092(15)
C115 0.0508(17) 0.0522(19) 0.079(2) -0.0164(17) -0.0046(16) 0.0108(17)
C116 0.0594(14) 0.0408(11) 0.0582(16) -0.0119(10) -0.0243(12) 0.0057(9)
C117 0.0449(10) 0.0334(8) 0.0292(8) -0.0054(6) -0.0037(6) -0.0074(7)
C118 0.0483(13) 0.0251(9) 0.0405(12) 0.0018(8) -0.0126(9) -0.0058(8)
C119 0.0467(16) 0.0355(13) 0.0627(15) 0.0017(11) -0.0151(12) -0.0067(10)

_geom_special_details            
;
 All esds (except the esd in the dihedral angle between two l.s. planes)
 are estimated using the full covariance matrix.  The cell esds are taken
 into account individually in the estimation of esds in distances, angles
 and torsion angles; correlations between esds in cell parameters are only
 used when they are defined by crystal symmetry.  An approximate (isotropic)
 treatment of cell esds is used for estimating esds involving l.s. planes.
;
loop_
_geom_bond_atom_site_label_1
_geom_bond_atom_site_label_2
_geom_bond_distance
_geom_bond_site_symmetry_2
_geom_bond_publ_flag
Fe1 H1 1.459(17) . ?
Fe1 P1 2.2282(3) . ?
Fe1 P2 2.1644(3) . ?
Fe1 P3 2.1856(3) . ?
Fe1 P4 2.1852(3) . ?
Fe1 C8 2.0197(9) . ?
P1 C1 1.8700(10) . ?
P1 C3 1.7941(10) . ?
P1 C9 1.8270(9) . ?
P2 C2 1.8508(9) . ?
P2 C15 1.8325(9) . ?
P2 C21 1.8347(9) . ?
P3 C27 1.8569(9) . ?
P3 C29 1.8446(9) . ?
P3 C35 1.8316(9) . ?
P4 C28 1.8643(9) . ?
P4 C41 1.8406(9) . ?
P4 C47 1.8424(9) . ?
C1 H1A 0.9900 . ?
C1 H1B 0.9900 . ?
C1 C2 1.5321(14) . ?
C2 H2A 0.9900 . ?
C2 H2B 0.9900 . ?
C3 C4 1.3924(13) . ?
C3 C8 1.4129(13) . ?
C4 H4 0.9500 . ?
C4 C5 1.3935(15) . ?
C5 H5 0.9500 . ?
C5 C6 1.3946(16) . ?
C6 H6 0.9500 . ?
C6 C7 1.3977(13) . ?
C7 H7 0.9500 . ?
C7 C8 1.4056(13) . ?
C9 C10 1.3975(14) . ?
C9 C14 1.4028(14) . ?
C10 H10 0.9500 . ?
C10 C11 1.3931(15) . ?
C11 H11 0.9500 . ?
C11 C12 1.3842(19) . ?
C12 H12 0.9500 . ?
C12 C13 1.3891(19) . ?
C13 H13 0.9500 . ?
C13 C14 1.3911(15) . ?
C14 H14 0.9500 . ?
C15 C16 1.3975(14) . ?
C15 C20 1.3939(13) . ?
C16 H16 0.9500 . ?
C16 C17 1.3903(14) . ?
C17 H17 0.9500 . ?
C17 C18 1.3890(17) . ?
C18 H18 0.9500 . ?
C18 C19 1.3830(18) . ?
C19 H19 0.9500 . ?
C19 C20 1.3957(14) . ?
C20 H20 0.9500 . ?
C21 C22 1.3932(13) . ?
C21 C26 1.3953(13) . ?
C22 H22 0.9500 . ?
C22 C23 1.3935(14) . ?
C23 H23 0.9500 . ?
C23 C24 1.3864(15) . ?
C24 H24 0.9500 . ?
C24 C25 1.3800(17) . ?
C25 H25 0.9500 . ?
C25 C26 1.3900(15) . ?
C26 H26 0.9500 . ?
C27 H27A 0.9900 . ?
C27 H27B 0.9900 . ?
C27 C28 1.5330(13) . ?
C28 H28A 0.9900 . ?
C28 H28B 0.9900 . ?
C29 C30 1.3950(13) . ?
C29 C34 1.3999(13) . ?
C30 H30 0.9500 . ?
C30 C31 1.3936(14) . ?
C31 H31 0.9500 . ?
C31 C32 1.3889(16) . ?
C32 H32 0.9500 . ?
C32 C33 1.3870(16) . ?
C33 H33 0.9500 . ?
C33 C34 1.3935(13) . ?
C34 H34 0.9500 . ?
C35 C36 1.4021(13) . ?
C35 C40 1.3962(14) . ?
C36 H36 0.9500 . ?
C36 C37 1.3925(14) . ?
C37 H37 0.9500 . ?
C37 C38 1.3870(17) . ?
C38 H38 0.9500 . ?
C38 C39 1.3887(18) . ?
C39 H39 0.9500 . ?
C39 C40 1.3952(15) . ?
C40 H40 0.9500 . ?
C41 C42 1.3990(13) . ?
C41 C46 1.3944(12) . ?
C42 H42 0.9500 . ?
C42 C43 1.3874(14) . ?
C43 H43 0.9500 . ?
C43 C44 1.3876(15) . ?
C44 H44 0.9500 . ?
C44 C45 1.3872(15) . ?
C45 H45 0.9500 . ?
C45 C46 1.3970(13) . ?
C46 H46 0.9500 . ?
C47 C48 1.4024(13) . ?
C47 C52 1.3971(12) . ?
C48 H48 0.9500 . ?
C48 C49 1.3911(13) . ?
C49 H49 0.9500 . ?
C49 C50 1.3920(14) . ?
C50 H50 0.9500 . ?
C50 C51 1.3874(15) . ?
C51 H51 0.9500 . ?
C51 C52 1.3940(13) . ?
C52 H52 0.9500 . ?
Fe2 H2 1.429(16) . ?
Fe2 P5 2.2236(3) . ?
Fe2 P6 2.1691(3) . ?
Fe2 P7 2.1926(3) . ?
Fe2 P8 2.1828(3) . ?
Fe2 C60 2.0181(9) . ?
P5 C53 1.8537(10) . ?
P5 C55 1.7960(10) . ?
P5 C61 1.8223(10) . ?
P6 C54 1.8598(9) . ?
P6 C67 1.8399(9) . ?
P6 C73 1.8384(9) . ?
P7 C79 1.8557(9) . ?
P7 C81 1.8369(9) . ?
P7 C87 1.8475(9) . ?
P8 C80 1.8534(9) . ?
P8 C93 1.8410(9) . ?
P8 C99 1.8401(9) . ?
C53 H53A 0.9900 . ?
C53 H53B 0.9900 . ?
C53 C54 1.5308(14) . ?
C54 H54A 0.9900 . ?
C54 H54B 0.9900 . ?
C55 C56 1.3908(13) . ?
C55 C60 1.4163(13) . ?
C56 H56 0.9500 . ?
C56 C57 1.3944(15) . ?
C57 H57 0.9500 . ?
C57 C58 1.3933(16) . ?
C58 H58 0.9500 . ?
C58 C59 1.3994(14) . ?
C59 H59 0.9500 . ?
C59 C60 1.4033(13) . ?
C61 C62 1.3997(15) . ?
C61 C66 1.4004(15) . ?
C62 H62 0.9500 . ?
C62 C63 1.3924(15) . ?
C63 H63 0.9500 . ?
C63 C64 1.390(2) . ?
C64 H64 0.9500 . ?
C64 C65 1.385(2) . ?
C65 H65 0.9500 . ?
C65 C66 1.3902(16) . ?
C66 H66 0.9500 . ?
C67 C68 1.4006(13) . ?
C67 C72 1.3951(13) . ?
C68 H68 0.9500 . ?
C68 C69 1.3938(15) . ?
C69 H69 0.9500 . ?
C69 C70 1.3833(17) . ?
C70 H70 0.9500 . ?
C70 C71 1.3887(16) . ?
C71 H71 0.9500 . ?
C71 C72 1.3906(14) . ?
C72 H72 0.9500 . ?
C73 C74 1.3975(13) . ?
C73 C78 1.3973(14) . ?
C74 H74 0.9500 . ?
C74 C75 1.3959(14) . ?
C75 H75 0.9500 . ?
C75 C76 1.3790(18) . ?
C76 H76 0.9500 . ?
C76 C77 1.3885(17) . ?
C77 H77 0.9500 . ?
C77 C78 1.3912(14) . ?
C78 H78 0.9500 . ?
C79 H79A 0.9900 . ?
C79 H79B 0.9900 . ?
C79 C80 1.5269(13) . ?
C80 H80A 0.9900 . ?
C80 H80B 0.9900 . ?
C81 C82 1.3996(15) . ?
C81 C86 1.3933(14) . ?
C82 H82 0.9500 . ?
C82 C83 1.3932(16) . ?
C83 H83 0.9500 . ?
C83 C84 1.383(2) . ?
C84 H84 0.9500 . ?
C84 C85 1.386(2) . ?
C85 H85 0.9500 . ?
C85 C86 1.3959(14) . ?
C86 H86 0.9500 . ?
C87 C88 1.4030(13) . ?
C87 C92 1.3912(13) . ?
C88 H88 0.9500 . ?
C88 C89 1.3898(14) . ?
C89 H89 0.9500 . ?
C89 C90 1.3885(17) . ?
C90 H90 0.9500 . ?
C90 C91 1.3878(17) . ?
C91 H91 0.9500 . ?
C91 C92 1.3966(14) . ?
C92 H92 0.9500 . ?
C93 C94 1.4026(12) . ?
C93 C98 1.3935(13) . ?
C94 H94 0.9500 . ?
C94 C95 1.3908(13) . ?
C95 H95 0.9500 . ?
C95 C96 1.3910(15) . ?
C96 H96 0.9500 . ?
C96 C97 1.3874(15) . ?
C97 H97 0.9500 . ?
C97 C98 1.3950(13) . ?
C98 H98 0.9500 . ?
C99 C100 1.4015(13) . ?
C99 C104 1.3959(13) . ?
C100 H100 0.9500 . ?
C100 C101 1.3910(13) . ?
C101 H101 0.9500 . ?
C101 C102 1.3911(15) . ?
C102 H102 0.9500 . ?
C102 C103 1.3855(16) . ?
C103 H103 0.9500 . ?
C103 C104 1.3968(14) . ?
C104 H104 0.9500 . ?
C15A H15A 0.9800 . ?
C15A H15B 0.9800 . ?
C15A H15C 0.9800 . ?
C15A C16A 1.545(14) . ?
C16A H16A 0.9900 . ?
C16A H16B 0.9900 . ?
C16A C17A 1.499(9) . ?
C17A H17A 0.9900 . ?
C17A H17B 0.9900 . ?
C17A C18A 1.508(12) . ?
C18A H18A 0.9900 . ?
C18A H18B 0.9900 . ?
C18A C19A 1.500(13) . ?
C19A H19A 0.9800 . ?
C19A H19B 0.9800 . ?
C19A H19C 0.9800 . ?
C105 H10A 0.9800 . ?
C105 H10B 0.9800 . ?
C105 H10C 0.9800 . ?
C105 C106 1.522(3) . ?
C106 H10D 0.9900 . ?
C106 H10E 0.9900 . ?
C106 C107 1.507(3) . ?
C107 H10F 0.9900 . ?
C107 H10G 0.9900 . ?
C107 C108 1.524(2) . ?
C108 H10H 0.9900 . ?
C108 H10I 0.9900 . ?
C108 C109 1.521(3) . ?
C109 H10J 0.9800 . ?
C109 H10K 0.9800 . ?
C109 H10L 0.9800 . ?
C110 H11A 0.9800 . ?
C110 H11B 0.9800 . ?
C110 H11C 0.9800 . ?
C110 C111 1.487(4) . ?
C111 H11D 0.9900 . ?
C111 H11E 0.9900 . ?
C111 C112 1.554(4) . ?
C112 H11F 0.9900 . ?
C112 H11G 0.9900 . ?
C112 C113 1.465(4) . ?
C113 H11H 0.9900 . ?
C113 H11I 0.9900 . ?
C113 C114 1.533(5) . ?
C114 H11J 0.9800 . ?
C114 H11K 0.9800 . ?
C114 H11L 0.9800 . ?
C115 H11M 0.9800 . ?
C115 H11N 0.9800 . ?
C115 H11O 0.9800 . ?
C115 C116 1.522(4) . ?
C116 H11P 0.9900 . ?
C116 H11Q 0.9900 . ?
C116 C117 1.508(3) . ?
C117 H11R 0.9900 . ?
C117 H11S 0.9900 . ?
C117 C118 1.516(3) . ?
C118 H11T 0.9900 . ?
C118 H11U 0.9900 . ?
C118 C119 1.510(4) . ?
C119 H11V 0.9800 . ?
C119 H11W 0.9800 . ?
C119 H11X 0.9800 . ?

loop_
_geom_angle_atom_site_label_1
_geom_angle_atom_site_label_2
_geom_angle_atom_site_label_3
_geom_angle
_geom_angle_site_symmetry_1
_geom_angle_site_symmetry_3
_geom_angle_publ_flag
P1 Fe1 H1 156.2(7) . . ?
P2 Fe1 H1 81.6(7) . . ?
P2 Fe1 P1 85.226(10) . . ?
P2 Fe1 P3 97.644(10) . . ?
P2 Fe1 P4 169.167(10) . . ?
P3 Fe1 H1 96.2(7) . . ?
P3 Fe1 P1 105.072(10) . . ?
P4 Fe1 H1 87.8(7) . . ?
P4 Fe1 P1 104.018(10) . . ?
P4 Fe1 P3 85.529(10) . . ?
C8 Fe1 H1 90.6(7) . . ?
C8 Fe1 P1 70.02(3) . . ?
C8 Fe1 P2 91.44(3) . . ?
C8 Fe1 P3 169.34(3) . . ?
C8 Fe1 P4 86.56(3) . . ?
C1 P1 Fe1 111.39(3) . . ?
C3 P1 Fe1 85.72(3) . . ?
C3 P1 C1 105.19(4) . . ?
C3 P1 C9 109.80(4) . . ?
C9 P1 Fe1 137.34(3) . . ?
C9 P1 C1 102.64(4) . . ?
C2 P2 Fe1 110.38(3) . . ?
C15 P2 Fe1 116.52(3) . . ?
C15 P2 C2 104.61(4) . . ?
C15 P2 C21 98.90(4) . . ?
C21 P2 Fe1 121.98(3) . . ?
C21 P2 C2 102.23(4) . . ?
C27 P3 Fe1 106.40(3) . . ?
C29 P3 Fe1 122.54(3) . . ?
C29 P3 C27 95.94(4) . . ?
C35 P3 Fe1 122.30(3) . . ?
C35 P3 C27 103.80(4) . . ?
C35 P3 C29 101.39(4) . . ?
C28 P4 Fe1 109.98(3) . . ?
C41 P4 Fe1 120.18(3) . . ?
C41 P4 C28 101.42(4) . . ?
C41 P4 C47 98.46(4) . . ?
C47 P4 Fe1 121.87(3) . . ?
C47 P4 C28 101.73(4) . . ?
P1 C1 H1A 109.6 . . ?
P1 C1 H1B 109.6 . . ?
H1A C1 H1B 108.1 . . ?
C2 C1 P1 110.18(6) . . ?
C2 C1 H1A 109.6 . . ?
C2 C1 H1B 109.6 . . ?
P2 C2 H2A 109.7 . . ?
P2 C2 H2B 109.7 . . ?
C1 C2 P2 109.82(6) . . ?
C1 C2 H2A 109.7 . . ?
C1 C2 H2B 109.7 . . ?
H2A C2 H2B 108.2 . . ?
C4 C3 P1 136.81(8) . . ?
C4 C3 C8 124.49(9) . . ?
C8 C3 P1 98.55(6) . . ?
C3 C4 H4 121.2 . . ?
C3 C4 C5 117.67(9) . . ?
C5 C4 H4 121.2 . . ?
C4 C5 H5 120.1 . . ?
C4 C5 C6 119.79(9) . . ?
C6 C5 H5 120.1 . . ?
C5 C6 H6 119.2 . . ?
C5 C6 C7 121.62(9) . . ?
C7 C6 H6 119.2 . . ?
C6 C7 H7 119.8 . . ?
C6 C7 C8 120.40(9) . . ?
C8 C7 H7 119.8 . . ?
C3 C8 Fe1 105.35(6) . . ?
C7 C8 Fe1 138.62(7) . . ?
C7 C8 C3 116.00(8) . . ?
C10 C9 P1 120.32(8) . . ?
C10 C9 C14 118.62(9) . . ?
C14 C9 P1 120.96(8) . . ?
C9 C10 H10 119.8 . . ?
C11 C10 C9 120.41(10) . . ?
C11 C10 H10 119.8 . . ?
C10 C11 H11 119.8 . . ?
C12 C11 C10 120.42(11) . . ?
C12 C11 H11 119.8 . . ?
C11 C12 H12 120.1 . . ?
C11 C12 C13 119.88(10) . . ?
C13 C12 H12 120.1 . . ?
C12 C13 H13 120.0 . . ?
C12 C13 C14 120.02(11) . . ?
C14 C13 H13 120.0 . . ?
C9 C14 H14 119.7 . . ?
C13 C14 C9 120.65(10) . . ?
C13 C14 H14 119.7 . . ?
C16 C15 P2 117.56(7) . . ?
C20 C15 P2 123.75(8) . . ?
C20 C15 C16 118.69(9) . . ?
C15 C16 H16 119.6 . . ?
C17 C16 C15 120.75(10) . . ?
C17 C16 H16 119.6 . . ?
C16 C17 H17 120.0 . . ?
C18 C17 C16 120.04(11) . . ?
C18 C17 H17 120.0 . . ?
C17 C18 H18 120.1 . . ?
C19 C18 C17 119.76(10) . . ?
C19 C18 H18 120.1 . . ?
C18 C19 H19 119.8 . . ?
C18 C19 C20 120.35(10) . . ?
C20 C19 H19 119.8 . . ?
C15 C20 C19 120.41(10) . . ?
C15 C20 H20 119.8 . . ?
C19 C20 H20 119.8 . . ?
C22 C21 P2 119.29(7) . . ?
C22 C21 C26 118.39(9) . . ?
C26 C21 P2 122.29(7) . . ?
C21 C22 H22 119.6 . . ?
C21 C22 C23 120.74(9) . . ?
C23 C22 H22 119.6 . . ?
C22 C23 H23 119.9 . . ?
C24 C23 C22 120.24(10) . . ?
C24 C23 H23 119.9 . . ?
C23 C24 H24 120.3 . . ?
C25 C24 C23 119.38(10) . . ?
C25 C24 H24 120.3 . . ?
C24 C25 H25 119.7 . . ?
C24 C25 C26 120.66(10) . . ?
C26 C25 H25 119.7 . . ?
C21 C26 H26 119.7 . . ?
C25 C26 C21 120.59(10) . . ?
C25 C26 H26 119.7 . . ?
P3 C27 H27A 110.8 . . ?
P3 C27 H27B 110.8 . . ?
H27A C27 H27B 108.9 . . ?
C28 C27 P3 104.60(6) . . ?
C28 C27 H27A 110.8 . . ?
C28 C27 H27B 110.8 . . ?
P4 C28 H28A 110.2 . . ?
P4 C28 H28B 110.2 . . ?
C27 C28 P4 107.76(6) . . ?
C27 C28 H28A 110.2 . . ?
C27 C28 H28B 110.2 . . ?
H28A C28 H28B 108.5 . . ?
C30 C29 P3 119.38(7) . . ?
C30 C29 C34 118.50(8) . . ?
C34 C29 P3 121.42(7) . . ?
C29 C30 H30 119.7 . . ?
C31 C30 C29 120.63(9) . . ?
C31 C30 H30 119.7 . . ?
C30 C31 H31 119.9 . . ?
C32 C31 C30 120.15(10) . . ?
C32 C31 H31 119.9 . . ?
C31 C32 H32 120.0 . . ?
C33 C32 C31 120.01(9) . . ?
C33 C32 H32 120.0 . . ?
C32 C33 H33 120.1 . . ?
C32 C33 C34 119.75(9) . . ?
C34 C33 H33 120.1 . . ?
C29 C34 H34 119.5 . . ?
C33 C34 C29 120.96(9) . . ?
C33 C34 H34 119.5 . . ?
C36 C35 P3 120.58(7) . . ?
C40 C35 P3 120.70(7) . . ?
C40 C35 C36 118.48(9) . . ?
C35 C36 H36 119.6 . . ?
C37 C36 C35 120.84(10) . . ?
C37 C36 H36 119.6 . . ?
C36 C37 H37 120.0 . . ?
C38 C37 C36 120.01(10) . . ?
C38 C37 H37 120.0 . . ?
C37 C38 H38 120.1 . . ?
C37 C38 C39 119.84(10) . . ?
C39 C38 H38 120.1 . . ?
C38 C39 H39 119.9 . . ?
C38 C39 C40 120.25(11) . . ?
C40 C39 H39 119.9 . . ?
C35 C40 H40 119.7 . . ?
C39 C40 C35 120.57(10) . . ?
C39 C40 H40 119.7 . . ?
C42 C41 P4 119.28(7) . . ?
C46 C41 P4 122.21(7) . . ?
C46 C41 C42 118.50(8) . . ?
C41 C42 H42 119.4 . . ?
C43 C42 C41 121.15(9) . . ?
C43 C42 H42 119.4 . . ?
C42 C43 H43 120.1 . . ?
C42 C43 C44 119.72(9) . . ?
C44 C43 H43 120.1 . . ?
C43 C44 H44 120.0 . . ?
C45 C44 C43 120.10(9) . . ?
C45 C44 H44 120.0 . . ?
C44 C45 H45 120.0 . . ?
C44 C45 C46 120.04(9) . . ?
C46 C45 H45 120.0 . . ?
C41 C46 C45 120.49(9) . . ?
C41 C46 H46 119.8 . . ?
C45 C46 H46 119.8 . . ?
C48 C47 P4 119.17(7) . . ?
C52 C47 P4 122.49(7) . . ?
C52 C47 C48 118.33(8) . . ?
C47 C48 H48 119.6 . . ?
C49 C48 C47 120.77(9) . . ?
C49 C48 H48 119.6 . . ?
C48 C49 H49 120.0 . . ?
C48 C49 C50 120.09(9) . . ?
C50 C49 H49 120.0 . . ?
C49 C50 H50 120.1 . . ?
C51 C50 C49 119.82(9) . . ?
C51 C50 H50 120.1 . . ?
C50 C51 H51 120.0 . . ?
C50 C51 C52 120.04(9) . . ?
C52 C51 H51 120.0 . . ?
C47 C52 H52 119.5 . . ?
C51 C52 C47 120.92(9) . . ?
C51 C52 H52 119.5 . . ?
P5 Fe2 H2 161.8(6) . . ?
P6 Fe2 H2 81.7(6) . . ?
P6 Fe2 P5 86.496(10) . . ?
P6 Fe2 P7 104.330(10) . . ?
P6 Fe2 P8 161.439(11) . . ?
P7 Fe2 H2 92.2(6) . . ?
P7 Fe2 P5 104.247(11) . . ?
P8 Fe2 H2 82.6(6) . . ?
P8 Fe2 P5 106.064(10) . . ?
P8 Fe2 P7 86.091(10) . . ?
C60 Fe2 H2 94.8(6) . . ?
C60 Fe2 P5 70.14(3) . . ?
C60 Fe2 P6 84.65(3) . . ?
C60 Fe2 P7 169.35(3) . . ?
C60 Fe2 P8 86.87(3) . . ?
C53 P5 Fe2 109.75(3) . . ?
C55 P5 Fe2 85.74(3) . . ?
C55 P5 C53 104.24(4) . . ?
C55 P5 C61 110.29(5) . . ?
C61 P5 Fe2 138.99(3) . . ?
C61 P5 C53 102.60(5) . . ?
C54 P6 Fe2 110.63(3) . . ?
C67 P6 Fe2 117.02(3) . . ?
C67 P6 C54 102.37(4) . . ?
C73 P6 Fe2 120.98(3) . . ?
C73 P6 C54 102.74(4) . . ?
C73 P6 C67 100.66(4) . . ?
C79 P7 Fe2 106.85(3) . . ?
C81 P7 Fe2 123.61(3) . . ?
C81 P7 C79 101.15(4) . . ?
C81 P7 C87 100.84(4) . . ?
C87 P7 Fe2 121.40(3) . . ?
C87 P7 C79 98.59(4) . . ?
C80 P8 Fe2 109.85(3) . . ?
C93 P8 Fe2 120.62(3) . . ?
C93 P8 C80 99.71(4) . . ?
C99 P8 Fe2 121.33(3) . . ?
C99 P8 C80 103.12(4) . . ?
C99 P8 C93 98.94(4) . . ?
P5 C53 H53A 110.1 . . ?
P5 C53 H53B 110.1 . . ?
H53A C53 H53B 108.4 . . ?
C54 C53 P5 107.87(6) . . ?
C54 C53 H53A 110.1 . . ?
C54 C53 H53B 110.1 . . ?
P6 C54 H54A 109.6 . . ?
P6 C54 H54B 109.6 . . ?
C53 C54 P6 110.22(6) . . ?
C53 C54 H54A 109.6 . . ?
C53 C54 H54B 109.6 . . ?
H54A C54 H54B 108.1 . . ?
C56 C55 P5 137.18(8) . . ?
C56 C55 C60 124.40(9) . . ?
C60 C55 P5 98.33(6) . . ?
C55 C56 H56 121.2 . . ?
C55 C56 C57 117.62(9) . . ?
C57 C56 H56 121.2 . . ?
C56 C57 H57 120.1 . . ?
C58 C57 C56 119.80(9) . . ?
C58 C57 H57 120.1 . . ?
C57 C58 H58 119.1 . . ?
C57 C58 C59 121.83(9) . . ?
C59 C58 H58 119.1 . . ?
C58 C59 H59 120.0 . . ?
C58 C59 C60 120.06(9) . . ?
C60 C59 H59 120.0 . . ?
C55 C60 Fe2 105.19(6) . . ?
C59 C60 Fe2 138.48(7) . . ?
C59 C60 C55 116.23(8) . . ?
C62 C61 P5 120.04(8) . . ?
C62 C61 C66 118.78(9) . . ?
C66 C61 P5 121.08(8) . . ?
C61 C62 H62 119.9 . . ?
C63 C62 C61 120.25(11) . . ?
C63 C62 H62 119.9 . . ?
C62 C63 H63 119.9 . . ?
C64 C63 C62 120.30(12) . . ?
C64 C63 H63 119.9 . . ?
C63 C64 H64 120.0 . . ?
C65 C64 C63 119.91(11) . . ?
C65 C64 H64 120.0 . . ?
C64 C65 H65 119.9 . . ?
C64 C65 C66 120.11(12) . . ?
C66 C65 H65 119.9 . . ?
C61 C66 H66 119.7 . . ?
C65 C66 C61 120.63(11) . . ?
C65 C66 H66 119.7 . . ?
C68 C67 P6 122.56(7) . . ?
C72 C67 P6 119.31(7) . . ?
C72 C67 C68 118.13(9) . . ?
C67 C68 H68 119.8 . . ?
C69 C68 C67 120.48(10) . . ?
C69 C68 H68 119.8 . . ?
C68 C69 H69 119.8 . . ?
C70 C69 C68 120.41(10) . . ?
C70 C69 H69 119.8 . . ?
C69 C70 H70 120.1 . . ?
C69 C70 C71 119.88(10) . . ?
C71 C70 H70 120.1 . . ?
C70 C71 H71 120.2 . . ?
C70 C71 C72 119.64(10) . . ?
C72 C71 H71 120.2 . . ?
C67 C72 H72 119.3 . . ?
C71 C72 C67 121.42(9) . . ?
C71 C72 H72 119.3 . . ?
C74 C73 P6 121.82(8) . . ?
C74 C73 C78 118.18(9) . . ?
C78 C73 P6 119.73(7) . . ?
C73 C74 H74 119.7 . . ?
C75 C74 C73 120.52(10) . . ?
C75 C74 H74 119.7 . . ?
C74 C75 H75 119.7 . . ?
C76 C75 C74 120.65(10) . . ?
C76 C75 H75 119.7 . . ?
C75 C76 H76 120.3 . . ?
C75 C76 C77 119.48(10) . . ?
C77 C76 H76 120.3 . . ?
C76 C77 H77 119.9 . . ?
C76 C77 C78 120.17(11) . . ?
C78 C77 H77 119.9 . . ?
C73 C78 H78 119.5 . . ?
C77 C78 C73 121.00(10) . . ?
C77 C78 H78 119.5 . . ?
P7 C79 H79A 110.6 . . ?
P7 C79 H79B 110.6 . . ?
H79A C79 H79B 108.8 . . ?
C80 C79 P7 105.49(6) . . ?
C80 C79 H79A 110.6 . . ?
C80 C79 H79B 110.6 . . ?
P8 C80 H80A 110.1 . . ?
P8 C80 H80B 110.1 . . ?
C79 C80 P8 107.95(6) . . ?
C79 C80 H80A 110.1 . . ?
C79 C80 H80B 110.1 . . ?
H80A C80 H80B 108.4 . . ?
C82 C81 P7 119.59(8) . . ?
C86 C81 P7 121.93(8) . . ?
C86 C81 C82 118.41(9) . . ?
C81 C82 H82 119.7 . . ?
C83 C82 C81 120.52(12) . . ?
C83 C82 H82 119.7 . . ?
C82 C83 H83 119.8 . . ?
C84 C83 C82 120.38(12) . . ?
C84 C83 H83 119.8 . . ?
C83 C84 H84 120.1 . . ?
C83 C84 C85 119.82(11) . . ?
C85 C84 H84 120.1 . . ?
C84 C85 H85 120.0 . . ?
C84 C85 C86 119.95(12) . . ?
C86 C85 H85 120.0 . . ?
C81 C86 C85 120.91(11) . . ?
C81 C86 H86 119.5 . . ?
C85 C86 H86 119.5 . . ?
C88 C87 P7 121.28(7) . . ?
C92 C87 P7 120.45(7) . . ?
C92 C87 C88 118.24(9) . . ?
C87 C88 H88 119.5 . . ?
C89 C88 C87 121.09(10) . . ?
C89 C88 H88 119.5 . . ?
C88 C89 H89 120.1 . . ?
C90 C89 C88 119.82(10) . . ?
C90 C89 H89 120.1 . . ?
C89 C90 H90 120.0 . . ?
C91 C90 C89 119.93(10) . . ?
C91 C90 H90 120.0 . . ?
C90 C91 H91 120.0 . . ?
C90 C91 C92 120.02(10) . . ?
C92 C91 H91 120.0 . . ?
C87 C92 C91 120.87(10) . . ?
C87 C92 H92 119.6 . . ?
C91 C92 H92 119.6 . . ?
C94 C93 P8 120.05(7) . . ?
C98 C93 P8 121.22(7) . . ?
C98 C93 C94 118.57(8) . . ?
C93 C94 H94 119.7 . . ?
C95 C94 C93 120.69(9) . . ?
C95 C94 H94 119.7 . . ?
C94 C95 H95 120.0 . . ?
C94 C95 C96 120.08(9) . . ?
C96 C95 H95 120.0 . . ?
C95 C96 H96 120.1 . . ?
C97 C96 C95 119.77(9) . . ?
C97 C96 H96 120.1 . . ?
C96 C97 H97 119.9 . . ?
C96 C97 C98 120.16(9) . . ?
C98 C97 H97 119.9 . . ?
C93 C98 C97 120.73(9) . . ?
C93 C98 H98 119.6 . . ?
C97 C98 H98 119.6 . . ?
C100 C99 P8 118.79(7) . . ?
C104 C99 P8 123.01(7) . . ?
C104 C99 C100 118.19(8) . . ?
C99 C100 H100 119.5 . . ?
C101 C100 C99 121.03(9) . . ?
C101 C100 H100 119.5 . . ?
C100 C101 H101 120.0 . . ?
C100 C101 C102 120.05(10) . . ?
C102 C101 H101 120.0 . . ?
C101 C102 H102 120.2 . . ?
C103 C102 C101 119.65(9) . . ?
C103 C102 H102 120.2 . . ?
C102 C103 H103 119.9 . . ?
C102 C103 C104 120.29(9) . . ?
C104 C103 H103 119.9 . . ?
C99 C104 C103 120.78(9) . . ?
C99 C104 H104 119.6 . . ?
C103 C104 H104 119.6 . . ?
H15A C15A H15B 109.5 . . ?
H15A C15A H15C 109.5 . . ?
H15B C15A H15C 109.5 . . ?
C16A C15A H15A 109.5 . . ?
C16A C15A H15B 109.5 . . ?
C16A C15A H15C 109.5 . . ?
C15A C16A H16A 109.2 . . ?
C15A C16A H16B 109.2 . . ?
H16A C16A H16B 107.9 . . ?
C17A C16A C15A 112.1(8) . . ?
C17A C16A H16A 109.2 . . ?
C17A C16A H16B 109.2 . . ?
C16A C17A H17A 108.3 . . ?
C16A C17A H17B 108.3 . . ?
C16A C17A C18A 115.9(7) . . ?
H17A C17A H17B 107.4 . . ?
C18A C17A H17A 108.3 . . ?
C18A C17A H17B 108.3 . . ?
C17A C18A H18A 109.2 . . ?
C17A C18A H18B 109.2 . . ?
H18A C18A H18B 107.9 . . ?
C19A C18A C17A 112.3(10) . . ?
C19A C18A H18A 109.2 . . ?
C19A C18A H18B 109.2 . . ?
C18A C19A H19A 109.5 . . ?
C18A C19A H19B 109.5 . . ?
C18A C19A H19C 109.5 . . ?
H19A C19A H19B 109.5 . . ?
H19A C19A H19C 109.5 . . ?
H19B C19A H19C 109.5 . . ?
H10A C105 H10B 109.5 . . ?
H10A C105 H10C 109.5 . . ?
H10B C105 H10C 109.5 . . ?
C106 C105 H10A 109.5 . . ?
C106 C105 H10B 109.5 . . ?
C106 C105 H10C 109.5 . . ?
C105 C106 H10D 108.9 . . ?
C105 C106 H10E 108.9 . . ?
H10D C106 H10E 107.7 . . ?
C107 C106 C105 113.21(15) . . ?
C107 C106 H10D 108.9 . . ?
C107 C106 H10E 108.9 . . ?
C106 C107 H10F 108.5 . . ?
C106 C107 H10G 108.5 . . ?
C106 C107 C108 115.16(13) . . ?
H10F C107 H10G 107.5 . . ?
C108 C107 H10F 108.5 . . ?
C108 C107 H10G 108.5 . . ?
C107 C108 H10H 109.0 . . ?
C107 C108 H10I 109.0 . . ?
H10H C108 H10I 107.8 . . ?
C109 C108 C107 112.89(13) . . ?
C109 C108 H10H 109.0 . . ?
C109 C108 H10I 109.0 . . ?
C108 C109 H10J 109.5 . . ?
C108 C109 H10K 109.5 . . ?
C108 C109 H10L 109.5 . . ?
H10J C109 H10K 109.5 . . ?
H10J C109 H10L 109.5 . . ?
H10K C109 H10L 109.5 . . ?
H11A C110 H11B 109.5 . . ?
H11A C110 H11C 109.5 . . ?
H11B C110 H11C 109.5 . . ?
C111 C110 H11A 109.5 . . ?
C111 C110 H11B 109.5 . . ?
C111 C110 H11C 109.5 . . ?
C110 C111 H11D 108.7 . . ?
C110 C111 H11E 108.7 . . ?
C110 C111 C112 114.0(3) . . ?
H11D C111 H11E 107.6 . . ?
C112 C111 H11D 108.7 . . ?
C112 C111 H11E 108.7 . . ?
C111 C112 H11F 108.8 . . ?
C111 C112 H11G 108.8 . . ?
H11F C112 H11G 107.7 . . ?
C113 C112 C111 113.6(3) . . ?
C113 C112 H11F 108.8 . . ?
C113 C112 H11G 108.8 . . ?
C112 C113 H11H 108.6 . . ?
C112 C113 H11I 108.6 . . ?
C112 C113 C114 114.5(3) . . ?
H11H C113 H11I 107.6 . . ?
C114 C113 H11H 108.6 . . ?
C114 C113 H11I 108.6 . . ?
C113 C114 H11J 109.5 . . ?
C113 C114 H11K 109.5 . . ?
C113 C114 H11L 109.5 . . ?
H11J C114 H11K 109.5 . . ?
H11J C114 H11L 109.5 . . ?
H11K C114 H11L 109.5 . . ?
H11M C115 H11N 109.5 . . ?
H11M C115 H11O 109.5 . . ?
H11N C115 H11O 109.5 . . ?
C116 C115 H11M 109.5 . . ?
C116 C115 H11N 109.5 . . ?
C116 C115 H11O 109.5 . . ?
C115 C116 H11P 108.9 . . ?
C115 C116 H11Q 108.9 . . ?
H11P C116 H11Q 107.7 . . ?
C117 C116 C115 113.2(3) . . ?
C117 C116 H11P 108.9 . . ?
C117 C116 H11Q 108.9 . . ?
C116 C117 H11R 108.5 . . ?
C116 C117 H11S 108.5 . . ?
C116 C117 C118 115.06(16) . . ?
H11R C117 H11S 107.5 . . ?
C118 C117 H11R 108.5 . . ?
C118 C117 H11S 108.5 . . ?
C117 C118 H11T 108.9 . . ?
C117 C118 H11U 108.9 . . ?
H11T C118 H11U 107.7 . . ?
C119 C118 C117 113.3(2) . . ?
C119 C118 H11T 108.9 . . ?
C119 C118 H11U 108.9 . . ?
C118 C119 H11V 109.5 . . ?
C118 C119 H11W 109.5 . . ?
C118 C119 H11X 109.5 . . ?
H11V C119 H11W 109.5 . . ?
H11V C119 H11X 109.5 . . ?
H11W C119 H11X 109.5 . . ?

loop_
_geom_torsion_atom_site_label_1
_geom_torsion_atom_site_label_2
_geom_torsion_atom_site_label_3
_geom_torsion_atom_site_label_4
_geom_torsion
_geom_torsion_site_symmetry_1
_geom_torsion_site_symmetry_2
_geom_torsion_site_symmetry_3
_geom_torsion_site_symmetry_4
_geom_torsion_publ_flag
Fe1 P1 C1 C2 -14.24(8) . . . . ?
Fe1 P1 C3 C4 179.92(11) . . . . ?
Fe1 P1 C3 C8 -4.81(5) . . . . ?
Fe1 P1 C9 C10 -79.92(9) . . . . ?
Fe1 P1 C9 C14 96.42(9) . . . . ?
Fe1 P2 C2 C1 -40.43(7) . . . . ?
Fe1 P2 C15 C16 -58.43(8) . . . . ?
Fe1 P2 C15 C20 121.95(8) . . . . ?
Fe1 P2 C21 C22 36.82(9) . . . . ?
Fe1 P2 C21 C26 -145.15(7) . . . . ?
Fe1 P3 C27 C28 53.00(6) . . . . ?
Fe1 P3 C29 C30 -12.95(9) . . . . ?
Fe1 P3 C29 C34 176.79(6) . . . . ?
Fe1 P3 C35 C36 -92.79(8) . . . . ?
Fe1 P3 C35 C40 81.50(8) . . . . ?
Fe1 P4 C28 C27 27.66(7) . . . . ?
Fe1 P4 C41 C42 178.31(7) . . . . ?
Fe1 P4 C41 C46 -0.43(9) . . . . ?
Fe1 P4 C47 C48 77.51(8) . . . . ?
Fe1 P4 C47 C52 -103.01(8) . . . . ?
P1 C1 C2 P2 32.90(8) . . . . ?
P1 C3 C4 C5 175.71(9) . . . . ?
P1 C3 C8 Fe1 5.49(6) . . . . ?
P1 C3 C8 C7 -176.07(7) . . . . ?
P1 C9 C10 C11 176.63(9) . . . . ?
P1 C9 C14 C13 -176.74(9) . . . . ?
P2 C15 C16 C17 -179.48(8) . . . . ?
P2 C15 C20 C19 179.09(8) . . . . ?
P2 C21 C22 C23 178.58(8) . . . . ?
P2 C21 C26 C25 -177.94(9) . . . . ?
P3 C27 C28 P4 -49.10(7) . . . . ?
P3 C29 C30 C31 -170.79(8) . . . . ?
P3 C29 C34 C33 170.16(8) . . . . ?
P3 C35 C36 C37 173.72(7) . . . . ?
P3 C35 C40 C39 -174.29(9) . . . . ?
P4 C41 C42 C43 -177.94(8) . . . . ?
P4 C41 C46 C45 178.72(7) . . . . ?
P4 C47 C48 C49 178.36(8) . . . . ?
P4 C47 C52 C51 -177.53(8) . . . . ?
C1 P1 C3 C4 -69.07(11) . . . . ?
C1 P1 C3 C8 106.20(6) . . . . ?
C1 P1 C9 C10 137.43(8) . . . . ?
C1 P1 C9 C14 -46.22(9) . . . . ?
C2 P2 C15 C16 179.41(7) . . . . ?
C2 P2 C15 C20 -0.21(9) . . . . ?
C2 P2 C21 C22 160.56(8) . . . . ?
C2 P2 C21 C26 -21.41(9) . . . . ?
C3 P1 C1 C2 -105.57(7) . . . . ?
C3 P1 C9 C10 25.95(9) . . . . ?
C3 P1 C9 C14 -157.70(8) . . . . ?
C3 C4 C5 C6 -1.23(15) . . . . ?
C4 C3 C8 Fe1 -178.43(8) . . . . ?
C4 C3 C8 C7 0.01(14) . . . . ?
C4 C5 C6 C7 -0.27(16) . . . . ?
C5 C6 C7 C8 1.72(15) . . . . ?
C6 C7 C8 Fe1 176.18(8) . . . . ?
C6 C7 C8 C3 -1.54(13) . . . . ?
C8 C3 C4 C5 1.38(15) . . . . ?
C9 P1 C1 C2 139.56(7) . . . . ?
C9 P1 C3 C4 40.73(12) . . . . ?
C9 P1 C3 C8 -144.00(6) . . . . ?
C9 C10 C11 C12 0.03(18) . . . . ?
C10 C9 C14 C13 -0.33(15) . . . . ?
C10 C11 C12 C13 -0.14(19) . . . . ?
C11 C12 C13 C14 0.01(19) . . . . ?
C12 C13 C14 C9 0.23(17) . . . . ?
C14 C9 C10 C11 0.20(16) . . . . ?
C15 P2 C2 C1 85.66(7) . . . . ?
C15 P2 C21 C22 -92.27(8) . . . . ?
C15 P2 C21 C26 85.76(9) . . . . ?
C15 C16 C17 C18 -0.05(17) . . . . ?
C16 C15 C20 C19 -0.52(15) . . . . ?
C16 C17 C18 C19 0.32(17) . . . . ?
C17 C18 C19 C20 -0.69(18) . . . . ?
C18 C19 C20 C15 0.80(17) . . . . ?
C20 C15 C16 C17 0.16(15) . . . . ?
C21 P2 C2 C1 -171.63(6) . . . . ?
C21 P2 C15 C16 74.20(8) . . . . ?
C21 P2 C15 C20 -105.42(9) . . . . ?
C21 C22 C23 C24 -0.38(17) . . . . ?
C22 C21 C26 C25 0.11(15) . . . . ?
C22 C23 C24 C25 -0.31(17) . . . . ?
C23 C24 C25 C26 0.90(18) . . . . ?
C24 C25 C26 C21 -0.81(17) . . . . ?
C26 C21 C22 C23 0.47(15) . . . . ?
C27 P3 C29 C30 100.82(8) . . . . ?
C27 P3 C29 C34 -69.44(8) . . . . ?
C27 P3 C35 C36 147.26(7) . . . . ?
C27 P3 C35 C40 -38.45(9) . . . . ?
C28 P4 C41 C42 56.93(8) . . . . ?
C28 P4 C41 C46 -121.82(8) . . . . ?
C28 P4 C47 C48 -159.80(7) . . . . ?
C28 P4 C47 C52 19.68(9) . . . . ?
C29 P3 C27 C28 -73.47(6) . . . . ?
C29 P3 C35 C36 48.16(8) . . . . ?
C29 P3 C35 C40 -137.56(8) . . . . ?
C29 C30 C31 C32 0.52(16) . . . . ?
C30 C29 C34 C33 -0.18(14) . . . . ?
C30 C31 C32 C33 -0.37(18) . . . . ?
C31 C32 C33 C34 -0.05(17) . . . . ?
C32 C33 C34 C29 0.33(15) . . . . ?
C34 C29 C30 C31 -0.24(14) . . . . ?
C35 P3 C27 C28 -176.77(6) . . . . ?
C35 P3 C29 C30 -153.78(8) . . . . ?
C35 P3 C29 C34 35.96(8) . . . . ?
C35 C36 C37 C38 0.71(15) . . . . ?
C36 C35 C40 C39 0.11(15) . . . . ?
C36 C37 C38 C39 -0.14(17) . . . . ?
C37 C38 C39 C40 -0.44(18) . . . . ?
C38 C39 C40 C35 0.45(17) . . . . ?
C40 C35 C36 C37 -0.69(14) . . . . ?
C41 P4 C28 C27 155.92(6) . . . . ?
C41 P4 C47 C48 -56.18(8) . . . . ?
C41 P4 C47 C52 123.30(8) . . . . ?
C41 C42 C43 C44 -1.22(17) . . . . ?
C42 C41 C46 C45 -0.03(14) . . . . ?
C42 C43 C44 C45 0.78(17) . . . . ?
C43 C44 C45 C46 0.02(16) . . . . ?
C44 C45 C46 C41 -0.39(15) . . . . ?
C46 C41 C42 C43 0.85(15) . . . . ?
C47 P4 C28 C27 -102.82(6) . . . . ?
C47 P4 C41 C42 -46.95(8) . . . . ?
C47 P4 C41 C46 134.31(8) . . . . ?
C47 C48 C49 C50 -0.58(16) . . . . ?
C48 C47 C52 C51 1.95(14) . . . . ?
C48 C49 C50 C51 1.51(17) . . . . ?
C49 C50 C51 C52 -0.71(17) . . . . ?
C50 C51 C52 C47 -1.05(16) . . . . ?
C52 C47 C48 C49 -1.14(14) . . . . ?
Fe2 P5 C53 C54 -35.74(7) . . . . ?
Fe2 P5 C55 C56 -177.49(11) . . . . ?
Fe2 P5 C55 C60 6.13(5) . . . . ?
Fe2 P5 C61 C62 72.68(10) . . . . ?
Fe2 P5 C61 C66 -103.66(9) . . . . ?
Fe2 P6 C54 C53 -31.72(7) . . . . ?
Fe2 P6 C67 C68 -136.11(7) . . . . ?
Fe2 P6 C67 C72 44.12(8) . . . . ?
Fe2 P6 C73 C74 93.94(8) . . . . ?
Fe2 P6 C73 C78 -79.97(8) . . . . ?
Fe2 P7 C79 C80 -49.32(6) . . . . ?
Fe2 P7 C81 C82 -71.05(9) . . . . ?
Fe2 P7 C81 C86 105.98(8) . . . . ?
Fe2 P7 C87 C88 167.05(6) . . . . ?
Fe2 P7 C87 C92 -10.82(9) . . . . ?
Fe2 P8 C80 C79 -31.03(7) . . . . ?
Fe2 P8 C93 C94 178.53(6) . . . . ?
Fe2 P8 C93 C98 -6.27(9) . . . . ?
Fe2 P8 C99 C100 -75.42(8) . . . . ?
Fe2 P8 C99 C104 103.03(8) . . . . ?
P5 C53 C54 P6 41.40(8) . . . . ?
P5 C55 C56 C57 -176.43(8) . . . . ?
P5 C55 C60 Fe2 -6.98(6) . . . . ?
P5 C55 C60 C59 175.95(7) . . . . ?
P5 C61 C62 C63 -175.43(9) . . . . ?
P5 C61 C66 C65 175.16(9) . . . . ?
P6 C67 C68 C69 178.53(8) . . . . ?
P6 C67 C72 C71 -179.96(8) . . . . ?
P6 C73 C74 C75 -172.91(8) . . . . ?
P6 C73 C78 C77 172.93(8) . . . . ?
P7 C79 C80 P8 49.28(7) . . . . ?
P7 C81 C82 C83 177.73(10) . . . . ?
P7 C81 C86 C85 -177.93(8) . . . . ?
P7 C87 C88 C89 -178.24(8) . . . . ?
P7 C87 C92 C91 179.35(8) . . . . ?
P8 C93 C94 C95 175.11(7) . . . . ?
P8 C93 C98 C97 -175.07(8) . . . . ?
P8 C99 C100 C101 179.31(8) . . . . ?
P8 C99 C104 C103 -179.56(8) . . . . ?
C53 P5 C55 C56 73.20(11) . . . . ?
C53 P5 C55 C60 -103.18(6) . . . . ?
C53 P5 C61 C62 -145.62(9) . . . . ?
C53 P5 C61 C66 38.03(10) . . . . ?
C54 P6 C67 C68 -14.98(9) . . . . ?
C54 P6 C67 C72 165.25(8) . . . . ?
C54 P6 C73 C74 -29.92(9) . . . . ?
C54 P6 C73 C78 156.17(8) . . . . ?
C55 P5 C53 C54 54.81(7) . . . . ?
C55 P5 C61 C62 -35.05(10) . . . . ?
C55 P5 C61 C66 148.61(8) . . . . ?
C55 C56 C57 C58 0.93(15) . . . . ?
C56 C55 C60 Fe2 176.00(8) . . . . ?
C56 C55 C60 C59 -1.07(14) . . . . ?
C56 C57 C58 C59 0.78(15) . . . . ?
C57 C58 C59 C60 -2.71(15) . . . . ?
C58 C59 C60 Fe2 -172.98(8) . . . . ?
C58 C59 C60 C55 2.74(13) . . . . ?
C60 C55 C56 C57 -0.77(14) . . . . ?
C61 P5 C53 C54 169.86(7) . . . . ?
C61 P5 C55 C56 -36.30(12) . . . . ?
C61 P5 C55 C60 147.32(6) . . . . ?
C61 C62 C63 C64 -0.03(18) . . . . ?
C62 C61 C66 C65 -1.23(16) . . . . ?
C62 C63 C64 C65 -0.7(2) . . . . ?
C63 C64 C65 C66 0.5(2) . . . . ?
C64 C65 C66 C61 0.47(19) . . . . ?
C66 C61 C62 C63 1.00(16) . . . . ?
C67 P6 C54 C53 -157.14(7) . . . . ?
C67 P6 C73 C74 -135.35(8) . . . . ?
C67 P6 C73 C78 50.74(8) . . . . ?
C67 C68 C69 C70 1.56(16) . . . . ?
C68 C67 C72 C71 0.26(14) . . . . ?
C68 C69 C70 C71 0.08(17) . . . . ?
C69 C70 C71 C72 -1.51(16) . . . . ?
C70 C71 C72 C67 1.34(16) . . . . ?
C72 C67 C68 C69 -1.70(14) . . . . ?
C73 P6 C54 C53 98.75(7) . . . . ?
C73 P6 C67 C68 90.74(8) . . . . ?
C73 P6 C67 C72 -89.03(8) . . . . ?
C73 C74 C75 C76 -0.06(15) . . . . ?
C74 C73 C78 C77 -1.20(15) . . . . ?
C74 C75 C76 C77 -0.90(16) . . . . ?
C75 C76 C77 C78 0.79(17) . . . . ?
C76 C77 C78 C73 0.27(17) . . . . ?
C78 C73 C74 C75 1.09(14) . . . . ?
C79 P7 C81 C82 48.01(9) . . . . ?
C79 P7 C81 C86 -134.95(8) . . . . ?
C79 P7 C87 C88 51.23(8) . . . . ?
C79 P7 C87 C92 -126.64(8) . . . . ?
C80 P8 C93 C94 -61.36(8) . . . . ?
C80 P8 C93 C98 113.83(8) . . . . ?
C80 P8 C99 C100 161.20(7) . . . . ?
C80 P8 C99 C104 -20.35(9) . . . . ?
C81 P7 C79 C80 -179.80(6) . . . . ?
C81 P7 C87 C88 -51.95(9) . . . . ?
C81 P7 C87 C92 130.18(8) . . . . ?
C81 C82 C83 C84 0.1(2) . . . . ?
C82 C81 C86 C85 -0.86(15) . . . . ?
C82 C83 C84 C85 -0.5(2) . . . . ?
C83 C84 C85 C86 0.21(18) . . . . ?
C84 C85 C86 C81 0.47(16) . . . . ?
C86 C81 C82 C83 0.59(17) . . . . ?
C87 P7 C79 C80 77.28(7) . . . . ?
C87 P7 C81 C82 149.12(9) . . . . ?
C87 P7 C81 C86 -33.85(9) . . . . ?
C87 C88 C89 C90 -0.78(16) . . . . ?
C88 C87 C92 C91 1.42(14) . . . . ?
C88 C89 C90 C91 0.80(17) . . . . ?
C89 C90 C91 C92 0.28(17) . . . . ?
C90 C91 C92 C87 -1.42(16) . . . . ?
C92 C87 C88 C89 -0.32(14) . . . . ?
C93 P8 C80 C79 -158.71(6) . . . . ?
C93 P8 C99 C100 58.96(8) . . . . ?
C93 P8 C99 C104 -122.59(8) . . . . ?
C93 C94 C95 C96 -0.04(15) . . . . ?
C94 C93 C98 C97 0.20(14) . . . . ?
C94 C95 C96 C97 0.31(15) . . . . ?
C95 C96 C97 C98 -0.33(16) . . . . ?
C96 C97 C98 C93 0.07(16) . . . . ?
C98 C93 C94 C95 -0.21(14) . . . . ?
C99 P8 C80 C79 99.65(7) . . . . ?
C99 P8 C93 C94 43.71(8) . . . . ?
C99 P8 C93 C98 -141.09(8) . . . . ?
C99 C100 C101 C102 0.32(15) . . . . ?
C100 C99 C104 C103 -1.10(14) . . . . ?
C100 C101 C102 C103 -1.11(16) . . . . ?
C101 C102 C103 C104 0.79(16) . . . . ?
C102 C103 C104 C99 0.33(16) . . . . ?
C104 C99 C100 C101 0.78(14) . . . . ?
C15A C16A C17A C18A 175.7(10) . . . . ?
C16A C17A C18A C19A 66.2(14) . . . . ?
C105 C106 C107 C108 -176.18(15) . . . . ?
C106 C107 C108 C109 177.79(14) . . . . ?
C110 C111 C112 C113 -58.9(4) . . . . ?
C111 C112 C113 C114 -166.7(3) . . . . ?
C115 C116 C117 C118 177.4(3) . . . . ?
C116 C117 C118 C119 179.3(3) . . . . ?

_shelx_res_file                  
;
TITL 30 in P-1 #2
    30.res
    created by SHELXL-2019/3 at 10:03:34 on 06-Aug-2024
CELL 0.71073 11.0746 20.0081 22.2287 88.1292 86.5502 87.4432
ZERR 2 0.0009 0.0017 0.0019 0.0032 0.0031 0.0032
LATT 1
SFAC C H Fe P
UNIT 233 252 4 16

L.S. 16
PLAN  20
SIZE 0.088 0.192 0.338
TEMP -173.05
CONF
BOND
MORE -1
BOND $H
fmap 2
acta
OMIT 0 -8 3
OMIT 0 -4 3
OMIT 1 -1 1
OMIT 1 1 1
REM <olex2.extras>
REM <HklSrc "%.\\29.hkl">
REM </olex2.extras>

WGHT    0.037700    2.119000
FVAR       0.31471   0.77482
FE1   3    0.500397   -0.284687    0.223746    11.00000    0.00956    0.01147 =
         0.01235   -0.00049   -0.00094   -0.00113
H1    2    0.509965   -0.279251    0.158026    11.00000    0.03541
P1    4    0.528196   -0.254848    0.317453    11.00000    0.01463    0.01555 =
         0.01287   -0.00130   -0.00138   -0.00181
P2    4    0.695652   -0.284114    0.211004    11.00000    0.01021    0.01386 =
         0.01436    0.00034   -0.00151   -0.00146
P3    4    0.483813   -0.393169    0.229925    11.00000    0.01141    0.01159 =
         0.01410   -0.00069   -0.00144   -0.00078
P4    4    0.303776   -0.279767    0.218550    11.00000    0.00995    0.01310 =
         0.01372   -0.00068   -0.00022   -0.00047
C1    1    0.692464   -0.258629    0.333025    11.00000    0.01711    0.02579 =
         0.01633   -0.00261   -0.00404   -0.00383
AFIX  23
H1A   2    0.721790   -0.212675    0.333992    11.00000   -1.20000
H1B   2    0.703639   -0.280747    0.372916    11.00000   -1.20000
AFIX   0
C2    1    0.765921   -0.297704    0.284118    11.00000    0.01405    0.02017 =
         0.01795    0.00035   -0.00468   -0.00130
AFIX  23
H2A   2    0.768596   -0.346023    0.295319    11.00000   -1.20000
H2B   2    0.850013   -0.282560    0.280575    11.00000   -1.20000
AFIX   0
C3    1    0.497043   -0.170802    0.290277    11.00000    0.01748    0.01452 =
         0.01831   -0.00179   -0.00082   -0.00249
C4    1    0.489976   -0.107113    0.314027    11.00000    0.02422    0.01775 =
         0.02302   -0.00536   -0.00125   -0.00310
AFIX  43
H4    2    0.498302   -0.100911    0.355741    11.00000   -1.20000
AFIX   0
C5    1    0.470263   -0.052790    0.274470    11.00000    0.02445    0.01424 =
         0.03121   -0.00418   -0.00014   -0.00246
AFIX  43
H5    2    0.463337   -0.008633    0.289138    11.00000   -1.20000
AFIX   0
C6    1    0.460733   -0.063448    0.213279    11.00000    0.01946    0.01431 =
         0.02918    0.00206    0.00060   -0.00178
AFIX  43
H6    2    0.446946   -0.026120    0.186682    11.00000   -1.20000
AFIX   0
C7    1    0.470967   -0.127701    0.190123    11.00000    0.01637    0.01536 =
         0.02086    0.00163    0.00009   -0.00192
AFIX  43
H7    2    0.466306   -0.133372    0.148073    11.00000   -1.20000
AFIX   0
C8    1    0.488114   -0.183976    0.228676    11.00000    0.01298    0.01460 =
         0.01735   -0.00065   -0.00039   -0.00157
C9    1    0.454486   -0.267277    0.392497    11.00000    0.02025    0.02079 =
         0.01329   -0.00267   -0.00093   -0.00375
C10   1    0.351163   -0.228522    0.410259    11.00000    0.02167    0.03025 =
         0.01794   -0.00307    0.00039    0.00019
AFIX  43
H10   2    0.321664   -0.193949    0.383995    11.00000   -1.20000
AFIX   0
C11   1    0.291154   -0.240271    0.466238    11.00000    0.02443    0.04575 =
         0.01981   -0.00617    0.00364   -0.00138
AFIX  43
H11   2    0.220962   -0.213675    0.477900    11.00000   -1.20000
AFIX   0
C12   1    0.333158   -0.290452    0.504975    11.00000    0.03248    0.04723 =
         0.01556   -0.00162    0.00350   -0.00929
AFIX  43
H12   2    0.291985   -0.298178    0.543135    11.00000   -1.20000
AFIX   0
C13   1    0.435621   -0.329493    0.487951    11.00000    0.03768    0.03396 =
         0.01608    0.00298   -0.00089   -0.00651
AFIX  43
H13   2    0.464561   -0.363960    0.514479    11.00000   -1.20000
AFIX   0
C14   1    0.495872   -0.318139    0.432068    11.00000    0.02783    0.02388 =
         0.01664    0.00028   -0.00139   -0.00210
AFIX  43
H14   2    0.565731   -0.345094    0.420592    11.00000   -1.20000
AFIX   0
C15   1    0.759187   -0.206762    0.179126    11.00000    0.01222    0.01484 =
         0.02070    0.00011    0.00159   -0.00146
C16   1    0.722663   -0.184044    0.122660    11.00000    0.01399    0.02329 =
         0.02680    0.00718   -0.00176   -0.00269
AFIX  43
H16   2    0.666320   -0.208524    0.102626    11.00000   -1.20000
AFIX   0
C17   1    0.767852   -0.126023    0.095474    11.00000    0.01881    0.02605 =
         0.03457    0.01280    0.00160   -0.00054
AFIX  43
H17   2    0.742401   -0.111095    0.057062    11.00000   -1.20000
AFIX   0
C18   1    0.850189   -0.089869    0.124443    11.00000    0.02640    0.01786 =
         0.04163    0.00567    0.00766   -0.00387
AFIX  43
H18   2    0.880825   -0.050093    0.106006    11.00000   -1.20000
AFIX   0
C19   1    0.887408   -0.111991    0.180224    11.00000    0.02949    0.01958 =
         0.03600   -0.00469    0.00451   -0.01024
AFIX  43
H19   2    0.944393   -0.087569    0.199877    11.00000   -1.20000
AFIX   0
C20   1    0.841699   -0.170004    0.207799    11.00000    0.02227    0.01916 =
         0.02415   -0.00383    0.00129   -0.00660
AFIX  43
H20   2    0.866980   -0.184528    0.246349    11.00000   -1.20000
AFIX   0
C21   1    0.782324   -0.344382    0.163116    11.00000    0.01190    0.01470 =
         0.01865    0.00109   -0.00002   -0.00084
C22   1    0.734167   -0.364091    0.110329    11.00000    0.01654    0.02350 =
         0.01841   -0.00190   -0.00098    0.00291
AFIX  43
H22   2    0.656391   -0.346963    0.100158    11.00000   -1.20000
AFIX   0
C23   1    0.798810   -0.408647    0.072285    11.00000    0.02330    0.02798 =
         0.02340   -0.00695   -0.00025    0.00357
AFIX  43
H23   2    0.764712   -0.421886    0.036549    11.00000   -1.20000
AFIX   0
C24   1    0.912705   -0.433726    0.086399    11.00000    0.02227    0.02075 =
         0.03240   -0.00467    0.00378    0.00373
AFIX  43
H24   2    0.956688   -0.464274    0.060597    11.00000   -1.20000
AFIX   0
C25   1    0.961590   -0.413900    0.138275    11.00000    0.01745    0.02492 =
         0.03893   -0.00468   -0.00340    0.00683
AFIX  43
H25   2    1.040087   -0.430459    0.147828    11.00000   -1.20000
AFIX   0
C26   1    0.897119   -0.369944    0.176689    11.00000    0.01534    0.02226 =
         0.02948   -0.00308   -0.00509    0.00236
AFIX  43
H26   2    0.931520   -0.357192    0.212505    11.00000   -1.20000
AFIX   0
C27   1    0.331277   -0.407916    0.265945    11.00000    0.01380    0.01520 =
         0.01836    0.00086    0.00056   -0.00234
AFIX  23
H27A  2    0.313115   -0.455883    0.265331    11.00000   -1.20000
H27B  2    0.325567   -0.393526    0.308249    11.00000   -1.20000
AFIX   0
C28   1    0.244220   -0.365418    0.227791    11.00000    0.01137    0.01525 =
         0.02053   -0.00150   -0.00068   -0.00193
AFIX  23
H28A  2    0.162172   -0.363367    0.248127    11.00000   -1.20000
H28B  2    0.239154   -0.385355    0.187889    11.00000   -1.20000
AFIX   0
C29   1    0.466440   -0.443705    0.163295    11.00000    0.01350    0.01511 =
         0.01631   -0.00251   -0.00094   -0.00085
C30   1    0.439015   -0.411673    0.108811    11.00000    0.02113    0.01799 =
         0.01789   -0.00180   -0.00386   -0.00019
AFIX  43
H30   2    0.441232   -0.364320    0.104792    11.00000   -1.20000
AFIX   0
C31   1    0.408397   -0.448475    0.060222    11.00000    0.03116    0.02723 =
         0.01894   -0.00362   -0.00729   -0.00177
AFIX  43
H31   2    0.390533   -0.426178    0.023218    11.00000   -1.20000
AFIX   0
C32   1    0.403939   -0.517676    0.065772    11.00000    0.03064    0.02634 =
         0.02232   -0.00953   -0.00460   -0.00383
AFIX  43
H32   2    0.382582   -0.542631    0.032659    11.00000   -1.20000
AFIX   0
C33   1    0.430664   -0.550356    0.119649    11.00000    0.02445    0.01848 =
         0.02483   -0.00743   -0.00027   -0.00344
AFIX  43
H33   2    0.427598   -0.597684    0.123535    11.00000   -1.20000
AFIX   0
C34   1    0.462028   -0.513503    0.168058    11.00000    0.01931    0.01531 =
         0.01989   -0.00264   -0.00097   -0.00187
AFIX  43
H34   2    0.480687   -0.536074    0.204825    11.00000   -1.20000
AFIX   0
C35   1    0.585142   -0.448134    0.273424    11.00000    0.01603    0.01269 =
         0.01951   -0.00015   -0.00479   -0.00138
C36   1    0.690288   -0.477853    0.245666    11.00000    0.01611    0.01461 =
         0.02564    0.00091   -0.00342   -0.00022
AFIX  43
H36   2    0.704861   -0.473022    0.203226    11.00000   -1.20000
AFIX   0
C37   1    0.773619   -0.514359    0.279519    11.00000    0.01921    0.01716 =
         0.03565   -0.00024   -0.00777    0.00196
AFIX  43
H37   2    0.844951   -0.533818    0.260212    11.00000   -1.20000
AFIX   0
C38   1    0.752497   -0.522315    0.341420    11.00000    0.02999    0.02405 =
         0.03456    0.00256   -0.01590    0.00390
AFIX  43
H38   2    0.809207   -0.547293    0.364545    11.00000   -1.20000
AFIX   0
C39   1    0.648258   -0.493684    0.369514    11.00000    0.03539    0.03035 =
         0.02209    0.00132   -0.01176    0.00304
AFIX  43
H39   2    0.633477   -0.499385    0.411873    11.00000   -1.20000
AFIX   0
C40   1    0.565154   -0.456579    0.335771    11.00000    0.02440    0.02237 =
         0.01882   -0.00163   -0.00619    0.00086
AFIX  43
H40   2    0.494359   -0.436890    0.355385    11.00000   -1.20000
AFIX   0
C41   1    0.235616   -0.249386    0.148713    11.00000    0.01274    0.01673 =
         0.01517   -0.00136   -0.00140    0.00061
C42   1    0.109704   -0.248302    0.145774    11.00000    0.01277    0.02879 =
         0.01875   -0.00029   -0.00139    0.00074
AFIX  43
H42   2    0.060900   -0.261848    0.180248    11.00000   -1.20000
AFIX   0
C43   1    0.054876   -0.227787    0.093387    11.00000    0.01546    0.03445 =
         0.02171   -0.00286   -0.00505    0.00412
AFIX  43
H43   2   -0.030634   -0.228155    0.091858    11.00000   -1.20000
AFIX   0
C44   1    0.125477   -0.206728    0.043233    11.00000    0.02283    0.02882 =
         0.01621   -0.00337   -0.00511    0.00694
AFIX  43
H44   2    0.088176   -0.192124    0.007445    11.00000   -1.20000
AFIX   0
C45   1    0.250438   -0.206971    0.045278    11.00000    0.02116    0.02517 =
         0.01490   -0.00065   -0.00067    0.00435
AFIX  43
H45   2    0.298627   -0.192521    0.010904    11.00000   -1.20000
AFIX   0
C46   1    0.305463   -0.228453    0.097858    11.00000    0.01484    0.01975 =
         0.01565   -0.00122   -0.00018    0.00162
AFIX  43
H46   2    0.391107   -0.228803    0.098975    11.00000   -1.20000
AFIX   0
C47   1    0.203485   -0.232719    0.272819    11.00000    0.01255    0.01574 =
         0.01479   -0.00054    0.00023    0.00076
C48   1    0.192456   -0.162786    0.266466    11.00000    0.01777    0.01640 =
         0.01770    0.00066    0.00244    0.00126
AFIX  43
H48   2    0.238238   -0.140441    0.235027    11.00000   -1.20000
AFIX   0
C49   1    0.115257   -0.125754    0.305665    11.00000    0.02463    0.01827 =
         0.01992   -0.00056    0.00299    0.00442
AFIX  43
H49   2    0.109151   -0.078369    0.301111    11.00000   -1.20000
AFIX   0
C50   1    0.046939   -0.158033    0.351553    11.00000    0.02560    0.02342 =
         0.01842    0.00027    0.00561    0.00748
AFIX  43
H50   2   -0.007231   -0.132837    0.377718    11.00000   -1.20000
AFIX   0
C51   1    0.058180   -0.227106    0.358970    11.00000    0.02401    0.02351 =
         0.01945    0.00244    0.00704    0.00322
AFIX  43
H51   2    0.012341   -0.249207    0.390536    11.00000   -1.20000
AFIX   0
C52   1    0.136702   -0.264096    0.320129    11.00000    0.01936    0.01774 =
         0.01884    0.00121    0.00393    0.00077
AFIX  43
H52   2    0.144915   -0.311297    0.325911    11.00000   -1.20000
AFIX   0

FE2   3    0.089651    0.229496    0.224196    11.00000    0.01024    0.01151 =
         0.01267   -0.00076   -0.00044   -0.00008
H2    2    0.101302    0.229433    0.159813    11.00000    0.03002
P5    4    0.040505    0.260277    0.318039    11.00000    0.01442    0.01631 =
         0.01349   -0.00196    0.00072   -0.00087
P6    4   -0.098954    0.250957    0.206714    11.00000    0.01059    0.01316 =
         0.01609   -0.00077   -0.00045   -0.00018
P7    4    0.106520    0.119947    0.231122    11.00000    0.01331    0.01189 =
         0.01412   -0.00051   -0.00012   -0.00020
P8    4    0.287114    0.226479    0.214484    11.00000    0.01070    0.01375 =
         0.01288   -0.00086   -0.00124   -0.00022
C53   1   -0.126499    0.265050    0.331188    11.00000    0.01591    0.02562 =
         0.01782   -0.00191    0.00314   -0.00077
AFIX  23
H53A  2   -0.156374    0.220241    0.342704    11.00000   -1.20000
H53B  2   -0.150336    0.295820    0.364238    11.00000   -1.20000
AFIX   0
C54   1   -0.180780    0.290854    0.272654    11.00000    0.01399    0.01949 =
         0.02054   -0.00313    0.00171    0.00168
AFIX  23
H54A  2   -0.174746    0.340044    0.268816    11.00000   -1.20000
H54B  2   -0.267508    0.280569    0.273668    11.00000   -1.20000
AFIX   0
C55   1    0.077426    0.343008    0.291381    11.00000    0.01437    0.01547 =
         0.01991   -0.00289   -0.00032   -0.00015
C56   1    0.082462    0.405972    0.315607    11.00000    0.01753    0.01913 =
         0.02541   -0.00716    0.00012   -0.00079
AFIX  43
H56   2    0.067260    0.412400    0.357583    11.00000   -1.20000
AFIX   0
C57   1    0.110623    0.459324    0.276079    11.00000    0.01878    0.01496 =
         0.03576   -0.00562   -0.00105   -0.00068
AFIX  43
H57   2    0.116092    0.502976    0.290999    11.00000   -1.20000
AFIX   0
C58   1    0.130715    0.448419    0.214632    11.00000    0.01942    0.01443 =
         0.03227    0.00193   -0.00324   -0.00101
AFIX  43
H58   2    0.150831    0.485024    0.188178    11.00000   -1.20000
AFIX   0
C59   1    0.122087    0.385043    0.190800    11.00000    0.01769    0.01601 =
         0.02252    0.00135   -0.00255   -0.00077
AFIX  43
H59   2    0.132843    0.379475    0.148509    11.00000   -1.20000
AFIX   0
C60   1    0.097562    0.329708    0.229312    11.00000    0.01280    0.01435 =
         0.01827   -0.00129   -0.00133   -0.00007
C61   1    0.091872    0.244432    0.393751    11.00000    0.02151    0.02286 =
         0.01406   -0.00327    0.00004    0.00120
C62   1    0.199181    0.271363    0.410220    11.00000    0.02377    0.03179 =
         0.01869   -0.00530   -0.00311   -0.00046
AFIX  43
H62   2    0.242062    0.300549    0.382888    11.00000   -1.20000
AFIX   0
C63   1    0.243328    0.255541    0.466511    11.00000    0.03171    0.04436 =
         0.02164   -0.00784   -0.00866    0.00139
AFIX  43
H63   2    0.316234    0.273967    0.477415    11.00000   -1.20000
AFIX   0
C64   1    0.181219    0.212916    0.506810    11.00000    0.04440    0.04497 =
         0.01613   -0.00425   -0.00710    0.00688
AFIX  43
H64   2    0.212133    0.201822    0.544986    11.00000   -1.20000
AFIX   0
C65   1    0.074168    0.186626    0.491239    11.00000    0.04389    0.03794 =
         0.01489    0.00157    0.00074    0.00086
AFIX  43
H65   2    0.031325    0.157779    0.518902    11.00000   -1.20000
AFIX   0
C66   1    0.029326    0.202384    0.435198    11.00000    0.03039    0.02963 =
         0.01568   -0.00087    0.00147   -0.00189
AFIX  43
H66   2   -0.044456    0.184454    0.424921    11.00000   -1.20000
AFIX   0
C67   1   -0.130618    0.311226    0.144764    11.00000    0.01318    0.01424 =
         0.02036    0.00025   -0.00347   -0.00081
C68   1   -0.221932    0.361787    0.149924    11.00000    0.01644    0.01758 =
         0.02732    0.00029   -0.00320    0.00185
AFIX  43
H68   2   -0.271415    0.365117    0.186213    11.00000   -1.20000
AFIX   0
C69   1   -0.240739    0.407256    0.102206    11.00000    0.02254    0.01863 =
         0.03580    0.00356   -0.00739    0.00360
AFIX  43
H69   2   -0.301602    0.442033    0.106543    11.00000   -1.20000
AFIX   0
C70   1   -0.171336    0.402059    0.048574    11.00000    0.02788    0.02087 =
         0.03032    0.00793   -0.00971   -0.00143
AFIX  43
H70   2   -0.184474    0.433219    0.016214    11.00000   -1.20000
AFIX   0
C71   1   -0.082422    0.351209    0.042125    11.00000    0.02478    0.02365 =
         0.02198    0.00480   -0.00466   -0.00153
AFIX  43
H71   2   -0.035845    0.346794    0.005053    11.00000   -1.20000
AFIX   0
C72   1   -0.061930    0.306788    0.090224    11.00000    0.01837    0.01926 =
         0.01976    0.00150   -0.00318    0.00054
AFIX  43
H72   2    0.000177    0.272686    0.085851    11.00000   -1.20000
AFIX   0
C73   1   -0.198385    0.183570    0.190146    11.00000    0.01162    0.01480 =
         0.02283    0.00022   -0.00250   -0.00054
C74   1   -0.270858    0.152181    0.235299    11.00000    0.01411    0.01964 =
         0.02758    0.00335   -0.00031   -0.00151
AFIX  43
H74   2   -0.276390    0.168949    0.274909    11.00000   -1.20000
AFIX   0
C75   1   -0.335185    0.096384    0.222654    11.00000    0.01447    0.02052 =
         0.04064    0.00673   -0.00231   -0.00361
AFIX  43
H75   2   -0.384070    0.075485    0.253767    11.00000   -1.20000
AFIX   0
C76   1   -0.328476    0.071296    0.165445    11.00000    0.01734    0.02023 =
         0.04718   -0.00124   -0.00763   -0.00559
AFIX  43
H76   2   -0.371554    0.032922    0.157253    11.00000   -1.20000
AFIX   0
C77   1   -0.258263    0.102564    0.119910    11.00000    0.02408    0.02397 =
         0.03560   -0.00674   -0.00672   -0.00621
AFIX  43
H77   2   -0.254053    0.085884    0.080279    11.00000   -1.20000
AFIX   0
C78   1   -0.194064    0.158257    0.132174    11.00000    0.01817    0.02029 =
         0.02576   -0.00335   -0.00243   -0.00427
AFIX  43
H78   2   -0.146568    0.179398    0.100659    11.00000   -1.20000
AFIX   0
C79   1    0.259174    0.097976    0.257909    11.00000    0.01691    0.01560 =
         0.01923    0.00055   -0.00397    0.00146
AFIX  23
H79A  2    0.263598    0.110017    0.300543    11.00000   -1.20000
H79B  2    0.278512    0.049419    0.254432    11.00000   -1.20000
AFIX   0
C80   1    0.346677    0.138447    0.217171    11.00000    0.01347    0.01604 =
         0.02044   -0.00187   -0.00164    0.00197
AFIX  23
H80A  2    0.353251    0.120342    0.176128    11.00000   -1.20000
H80B  2    0.428137    0.135891    0.233381    11.00000   -1.20000
AFIX   0
C81   1    0.011140    0.068906    0.283276    11.00000    0.01915    0.01442 =
         0.02045    0.00111    0.00441    0.00130
C82   1    0.026916    0.069566    0.345249    11.00000    0.03620    0.02798 =
         0.01920    0.00027    0.00585   -0.00343
AFIX  43
H82   2    0.088710    0.095096    0.359801    11.00000   -1.20000
AFIX   0
C83   1   -0.047288    0.033077    0.385769    11.00000    0.04720    0.03632 =
         0.02400    0.00524    0.01360   -0.00002
AFIX  43
H83   2   -0.035830    0.033930    0.427745    11.00000   -1.20000
AFIX   0
C84   1   -0.137521   -0.004374    0.365241    11.00000    0.03465    0.02526 =
         0.04093    0.00903    0.02065    0.00316
AFIX  43
H84   2   -0.187502   -0.029447    0.393009    11.00000   -1.20000
AFIX   0
C85   1   -0.154833   -0.005227    0.304051    11.00000    0.02015    0.02016 =
         0.04488    0.00547    0.01054   -0.00029
AFIX  43
H85   2   -0.216919   -0.030783    0.289814    11.00000   -1.20000
AFIX   0
C86   1   -0.080974    0.031495    0.263347    11.00000    0.01639    0.01813 =
         0.02966    0.00282    0.00377    0.00014
AFIX  43
H86   2   -0.093691    0.030970    0.221483    11.00000   -1.20000
AFIX   0
C87   1    0.115093    0.068508    0.163345    11.00000    0.01421    0.01554 =
         0.01736   -0.00249    0.00037   -0.00233
C88   1    0.149936    0.000255    0.166425    11.00000    0.02257    0.01582 =
         0.02261   -0.00371    0.00050   -0.00111
AFIX  43
H88   2    0.167321   -0.020256    0.204254    11.00000   -1.20000
AFIX   0
C89   1    0.159439   -0.037843    0.115047    11.00000    0.02739    0.01912 =
         0.03078   -0.00990    0.00168   -0.00185
AFIX  43
H89   2    0.184118   -0.083873    0.117791    11.00000   -1.20000
AFIX   0
C90   1    0.132767   -0.008448    0.059699    11.00000    0.02720    0.02915 =
         0.02492   -0.01259    0.00154   -0.00578
AFIX  43
H90   2    0.138174   -0.034483    0.024580    11.00000   -1.20000
AFIX   0
C91   1    0.098200    0.059006    0.055733    11.00000    0.02747    0.02989 =
         0.01858   -0.00570   -0.00192   -0.00528
AFIX  43
H91   2    0.079583    0.079115    0.017913    11.00000   -1.20000
AFIX   0
C92   1    0.090775    0.097334    0.107326    11.00000    0.02029    0.02012 =
         0.01857   -0.00230   -0.00187   -0.00197
AFIX  43
H92   2    0.068829    0.143703    0.104124    11.00000   -1.20000
AFIX   0
C93   1    0.365871    0.255939    0.143922    11.00000    0.01353    0.01592 =
         0.01389   -0.00162   -0.00023   -0.00047
C94   1    0.492768    0.255171    0.138760    11.00000    0.01334    0.02073 =
         0.01758   -0.00235   -0.00025   -0.00107
AFIX  43
H94   2    0.537558    0.242710    0.172799    11.00000   -1.20000
AFIX   0
C95   1    0.553717    0.272462    0.084331    11.00000    0.01565    0.02143 =
         0.02145   -0.00313    0.00382   -0.00180
AFIX  43
H95   2    0.639695    0.271790    0.081369    11.00000   -1.20000
AFIX   0
C96   1    0.488945    0.290738    0.034224    11.00000    0.02319    0.02244 =
         0.01801   -0.00110    0.00546   -0.00067
AFIX  43
H96   2    0.530547    0.302337   -0.003017    11.00000   -1.20000
AFIX   0
C97   1    0.363372    0.291968    0.038823    11.00000    0.02253    0.02860 =
         0.01539    0.00191    0.00025    0.00142
AFIX  43
H97   2    0.318935    0.304659    0.004720    11.00000   -1.20000
AFIX   0
C98   1    0.302217    0.274613    0.093405    11.00000    0.01547    0.02377 =
         0.01564    0.00042   -0.00112    0.00042
AFIX  43
H98   2    0.216226    0.275535    0.096168    11.00000   -1.20000
AFIX   0
C99   1    0.377278    0.267172    0.268565    11.00000    0.01273    0.01816 =
         0.01394   -0.00120   -0.00133   -0.00144
C100  1    0.383178    0.337037    0.265577    11.00000    0.01984    0.01880 =
         0.01564   -0.00066   -0.00330   -0.00290
AFIX  43
H100  2    0.341556    0.362092    0.235595    11.00000   -1.20000
AFIX   0
C101  1    0.449028    0.370263    0.305828    11.00000    0.02639    0.02224 =
         0.01820   -0.00209   -0.00397   -0.00683
AFIX  43
H101  2    0.451772    0.417666    0.303321    11.00000   -1.20000
AFIX   0
C102  1    0.510865    0.334129    0.349749    11.00000    0.02313    0.02989 =
         0.01632   -0.00206   -0.00512   -0.00775
AFIX  43
H102  2    0.557045    0.356663    0.376828    11.00000   -1.20000
AFIX   0
C103  1    0.504749    0.265099    0.353794    11.00000    0.02269    0.02934 =
         0.01852    0.00121   -0.00838   -0.00364
AFIX  43
H103  2    0.546049    0.240330    0.384061    11.00000   -1.20000
AFIX   0
C104  1    0.438125    0.231771    0.313566    11.00000    0.01914    0.02192 =
         0.01855    0.00119   -0.00588   -0.00192
AFIX  43
H104  2    0.434173    0.184451    0.316868    11.00000   -1.20000
AFIX   0

SAME 0.02 0.04 C115 > C119
PART 2
C15A  1    0.313693    0.484808    0.447155   -21.00000    0.08342    0.07692 =
         0.04864   -0.02652    0.03340   -0.03870
AFIX  33
H15A  2    0.365533    0.473611    0.411292   -21.00000   -1.50000
H15B  2    0.363555    0.500297    0.478449   -21.00000   -1.50000
H15C  2    0.271584    0.445023    0.462236   -21.00000   -1.50000
AFIX   0
C16A  1    0.219725    0.540778    0.430581   -21.00000    0.05758    0.06415 =
         0.02913   -0.00588    0.00286   -0.02411
AFIX  23
H16A  2    0.262666    0.580538    0.414605   -21.00000   -1.20000
H16B  2    0.170671    0.525250    0.398388   -21.00000   -1.20000
AFIX   0
C17A  1    0.137343    0.560263    0.483708   -21.00000    0.06722    0.04011 =
         0.03372    0.00956    0.00815   -0.00960
AFIX  23
H17A  2    0.187892    0.571758    0.516818   -21.00000   -1.20000
H17B  2    0.091307    0.520797    0.497621   -21.00000   -1.20000
AFIX   0
C18A  1    0.048339    0.618027    0.472967   -21.00000    0.05966    0.04505 =
         0.07108    0.01374   -0.02046   -0.01265
AFIX  23
H18A  2    0.006334    0.630406    0.511850   -21.00000   -1.20000
H18B  2    0.092912    0.657174    0.456872   -21.00000   -1.20000
AFIX   0
C19A  1   -0.043896    0.601600    0.429597   -21.00000    0.05981    0.05484 =
         0.14141    0.02678   -0.02952   -0.00667
AFIX  33
H19A  2   -0.099660    0.640420    0.423978   -21.00000   -1.50000
H19B  2   -0.002862    0.590206    0.390754   -21.00000   -1.50000
H19C  2   -0.089429    0.563442    0.445724   -21.00000   -1.50000
AFIX   0

PART 0
C105  1    0.246302   -0.032621    0.439717    11.00000    0.06801    0.06018 =
         0.07083   -0.01400   -0.01751    0.01117
AFIX 137
H10A  2    0.238309   -0.031823    0.396029    11.00000   -1.50000
H10B  2    0.166302   -0.036759    0.460521    11.00000   -1.50000
H10C  2    0.299316   -0.070856    0.451210    11.00000   -1.50000
AFIX   0
C106  1    0.300644    0.031965    0.457413    11.00000    0.06947    0.04809 =
         0.04519   -0.00900   -0.00690    0.01761
AFIX  23
H10D  2    0.246315    0.070281    0.445876    11.00000   -1.20000
H10E  2    0.305177    0.031577    0.501768    11.00000   -1.20000
AFIX   0
C107  1    0.425213    0.041989    0.428287    11.00000    0.06971    0.04119 =
         0.02966   -0.00765   -0.00783    0.02077
AFIX  23
H10F  2    0.419127    0.045104    0.384024    11.00000   -1.20000
H10G  2    0.477403    0.001939    0.437475    11.00000   -1.20000
AFIX   0
C108  1    0.486851    0.103695    0.447791    11.00000    0.06920    0.03509 =
         0.03165   -0.00145   -0.00250    0.01845
AFIX  23
H10H  2    0.437129    0.144166    0.436982    11.00000   -1.20000
H10I  2    0.491007    0.101674    0.492181    11.00000   -1.20000
AFIX   0
C109  1    0.613990    0.109846    0.418863    11.00000    0.06525    0.04577 =
         0.05305    0.00030   -0.00298    0.02060
AFIX 137
H10J  2    0.610332    0.113195    0.374922    11.00000   -1.50000
H10K  2    0.664146    0.070274    0.429927    11.00000   -1.50000
H10L  2    0.649427    0.150035    0.433096    11.00000   -1.50000
AFIX   0

PART -1
C110  1    0.432528    0.094436    0.049699    10.50000    0.03453    0.03837 =
         0.03686   -0.01004   -0.00347    0.00008
AFIX 137
H11A  2    0.347329    0.099586    0.040112    10.50000   -1.50000
H11B  2    0.456305    0.134906    0.068810    10.50000   -1.50000
H11C  2    0.443397    0.055765    0.077347    10.50000   -1.50000
AFIX   0
C111  1    0.509249    0.083892   -0.006715    10.50000    0.03237    0.04081 =
         0.03958   -0.00141   -0.00774   -0.00799
AFIX  23
H11D  2    0.594991    0.088928    0.001894    10.50000   -1.20000
H11E  2    0.487356    0.119226   -0.036831    10.50000   -1.20000
AFIX   0
C112  1    0.496986    0.014430   -0.034528    10.50000    0.04311    0.03720 =
         0.03305   -0.00736   -0.00494    0.00852
AFIX  23
H11F  2    0.412547    0.010646   -0.045899    10.50000   -1.20000
H11G  2    0.550301    0.011654   -0.071821    10.50000   -1.20000
AFIX   0
C113  1    0.528161   -0.042052    0.006070    10.50000    0.05860    0.03442 =
         0.06350   -0.01254   -0.01743    0.00935
AFIX  23
H11H  2    0.463446   -0.045386    0.038613    10.50000   -1.20000
H11I  2    0.603994   -0.032676    0.025037    10.50000   -1.20000
AFIX   0
C114  1    0.545021   -0.109720   -0.024462    10.50000    0.04221    0.04263 =
         0.06458   -0.02121   -0.01817    0.00920
AFIX 137
H11J  2    0.470967   -0.119282   -0.044013    10.50000   -1.50000
H11K  2    0.561946   -0.144981    0.005889    10.50000   -1.50000
H11L  2    0.612928   -0.108148   -0.054778    10.50000   -1.50000
AFIX   0

PART 1
C115  1    0.299986    0.468111    0.445787    21.00000    0.05083    0.05220 =
         0.07902   -0.01644   -0.00456    0.01077
AFIX 137
H11M  2    0.317717    0.470171    0.402055    21.00000   -1.50000
H11N  2    0.251553    0.429229    0.456625    21.00000   -1.50000
H11O  2    0.376027    0.464006    0.466255    21.00000   -1.50000
AFIX   0
C116  1    0.229580    0.531669    0.465087    21.00000    0.05937    0.04081 =
         0.05821   -0.01194   -0.02433    0.00568
AFIX  23
H11P  2    0.210393    0.528705    0.509145    21.00000   -1.20000
H11Q  2    0.281368    0.570347    0.456660    21.00000   -1.20000
AFIX   0
C117  1    0.113451    0.543870    0.433546    21.00000    0.04491    0.03336 =
         0.02923   -0.00542   -0.00369   -0.00744
AFIX  23
H11R  2    0.064040    0.503988    0.440333    21.00000   -1.20000
H11S  2    0.133560    0.548610    0.389657    21.00000   -1.20000
AFIX   0
C118  1    0.037450    0.605009    0.453436    21.00000    0.04831    0.02511 =
         0.04047    0.00177   -0.01261   -0.00580
AFIX  23
H11T  2    0.015727    0.600185    0.497171    21.00000   -1.20000
H11U  2    0.086533    0.645059    0.446991    21.00000   -1.20000
AFIX   0
C119  1   -0.077170    0.615815    0.420216    21.00000    0.04668    0.03553 =
         0.06267    0.00165   -0.01508   -0.00674
AFIX 137
H11V  2   -0.056361    0.622987    0.377082    21.00000   -1.50000
H11W  2   -0.123283    0.655152    0.435767    21.00000   -1.50000
H11X  2   -0.126238    0.576318    0.426243    21.00000   -1.50000
AFIX   0
HKLF 4


REM  29 in P-1 #2
REM wR2 = 0.0820, GooF = S = 1.033, Restrained GooF = 1.033 for all data
REM R1 = 0.0300 for 33176 Fo > 4sig(Fo) and 0.0358 for all 37409 data
REM 1222 parameters refined using 7 restraints

END

WGHT      0.0377      2.1190

REM Highest difference peak  0.845,  deepest hole -0.529,  1-sigma level  0.055
Q1    1   0.4414  0.0526  0.0463  11.00000  0.05    0.85
Q2    1   0.5000  0.0000  0.0000  10.50000  0.05    0.58
Q3    1   0.4761 -0.0392 -0.0219  11.00000  0.05    0.54
Q4    1   0.0903  0.3389  0.2600  11.00000  0.05    0.52
Q5    1   0.4804  0.3491  0.3236  11.00000  0.05    0.51
Q6    1   0.4948 -0.1776  0.2587  11.00000  0.05    0.50
Q7    1   0.1219  0.4178  0.2024  11.00000  0.05    0.49
Q8    1   0.0559 -0.1923  0.3572  11.00000  0.05    0.48
Q9    1   0.4968 -0.1418  0.3043  11.00000  0.05    0.48
Q10   1   0.8472 -0.0973  0.1613  11.00000  0.05    0.48
Q11   1   0.4080  0.2509  0.2906  11.00000  0.05    0.46
Q12   1   0.5797 -0.4540  0.3053  11.00000  0.05    0.46
Q13   1   0.1363  0.0368  0.1655  11.00000  0.05    0.45
Q14   1   0.1018  0.0837  0.1367  11.00000  0.05    0.45
Q15   1   0.4495 -0.4299  0.1358  11.00000  0.05    0.45
Q16   1  -0.1746  0.3360  0.1465  11.00000  0.05    0.45
Q17   1   0.3807  0.3013  0.2683  11.00000  0.05    0.45
Q18   1   0.5213  0.2659  0.1117  11.00000  0.05    0.45
Q19   1   0.7437 -0.1979  0.1506  11.00000  0.05    0.44
Q20   1   0.3345  0.2638  0.1174  11.00000  0.05    0.44
;
_shelx_res_checksum              95227
_olex2_diffrn_ambient_temperature_device 'Oxford Cryosystems Cryostream 800'
_olex2_exptl_crystal_mounting_method 
'The crystal was mounted on a MITIGEN holder in Paratone oil.'
_olex2_submission_original_sample_id 'JHPC 268 Tol'
_olex2_submission_special_instructions 'No special instructions were received'
####################################################################### 
# 
# This file contains crystal structure data downloaded from the 
# Cambridge Structural Database (CSD) hosted by the Cambridge 
# Crystallographic Data Centre (CCDC).
# 
# Full information about CCDC data access policies and citation 
# guidelines are available at http://www.ccdc.cam.ac.uk/access/V1 
# 
# Audit and citation data items may have been added by the CCDC. 
# Please retain this information to preserve the provenance of 
# this file and to allow appropriate attribution of the data. 
# 
#######################################################################

data_26
_database_code_depnum_ccdc_archive 'CCDC 2453131'
loop_
_audit_author_name
_audit_author_address
'Gary S. Nichol'
;The University of Edinburgh
United Kingdom
;
_audit_update_record             
;
2025-09-22 deposited with the CCDC.	2025-10-23 downloaded from the CCDC.
;
# se24014
_audit_creation_date             2024-11-24
_audit_creation_method           
;
Olex2 1.5-beta
(compiled 2024.02.16 svn.r378c4104 for OlexSys, GUI svn.r6928)
;
_shelx_SHELXL_version_number     2019/3
loop_
_audit_author_email
''
g.s.nichol@ed.ac.uk
_chemical_name_common            ?
_chemical_name_systematic        ?
_chemical_formula_moiety         'C30 H80 Fe2 P10'
_chemical_formula_sum            'C30 H80 Fe2 P10'
_chemical_formula_weight         862.34
_chemical_melting_point          ?
_chemical_oxdiff_formula         'C28 H72 P10 Fe2 '
_chemical_oxdiff_usercomment     '@ 100 K JHPC 295'
loop_
_atom_type_symbol
_atom_type_description
_atom_type_scat_dispersion_real
_atom_type_scat_dispersion_imag
_atom_type_scat_source
C C 0.0033 0.0016 'International Tables Vol C Tables 4.2.6.8 and 6.1.1.4'
H H 0.0000 0.0000 'International Tables Vol C Tables 4.2.6.8 and 6.1.1.4'
Fe Fe 0.3463 0.8444 'International Tables Vol C Tables 4.2.6.8 and 6.1.1.4'
P P 0.1023 0.0942 'International Tables Vol C Tables 4.2.6.8 and 6.1.1.4'

_shelx_space_group_comment       
;
The symmetry employed for this shelxl refinement is uniquely defined
by the following loop, which should always be used as a source of
symmetry information in preference to the above space-group names.
They are only intended as comments.
;
_space_group_crystal_system      monoclinic
_space_group_IT_number           14
_space_group_name_H-M_alt        'P 1 21/n 1'
_space_group_name_Hall           '-P 2yn'
loop_
_space_group_symop_operation_xyz
'x, y, z'
'-x+1/2, y+1/2, -z+1/2'
'-x, -y, -z'
'x-1/2, -y-1/2, z-1/2'

_cell_length_a                   16.3811(4)
_cell_length_b                   13.8289(3)
_cell_length_c                   19.7524(5)
_cell_angle_alpha                90
_cell_angle_beta                 90.480(2)
_cell_angle_gamma                90
_cell_volume                     4474.39(19)
_cell_formula_units_Z            4
_cell_measurement_reflns_used    13148
_cell_measurement_temperature    100.00(10)
_cell_measurement_theta_max      30.5400
_cell_measurement_theta_min      2.8300
_shelx_estimated_absorpt_T_max   0.959
_shelx_estimated_absorpt_T_min   0.909
_exptl_absorpt_coefficient_mu    1.026
_exptl_absorpt_correction_T_max  0.94986
_exptl_absorpt_correction_T_min  0.94986
_exptl_absorpt_correction_type   multi-scan
_exptl_absorpt_process_details   
;
CrysAlisPro 1.171.43.136a (Rigaku Oxford Diffraction, 2024)
Spherical absorption correction
using equivalent radius and absorption coefficient.
Empirical absorption correction using spherical harmonics,
implemented in SCALE3 ABSPACK scaling algorithm.
;
_exptl_absorpt_special_details   ?
_exptl_crystal_colour            'translucent pale orange'
_exptl_crystal_density_diffrn    1.280
_exptl_crystal_density_meas      ?
_exptl_crystal_density_method    ?
_exptl_crystal_description       block
_exptl_crystal_F_000             1848
loop_
_exptl_crystal_face_index_h
_exptl_crystal_face_index_k
_exptl_crystal_face_index_l
_exptl_crystal_face_perp_dist
-2 -1 -1 0.0137
2 1 1 0.0276
-1 1 2 0.0210
1 -1 -2 0.0350
-1 -2 1 0.0193
1 2 -1 0.0457
1 -1 2 0.0378
-1 1 -2 0.0553
2 0 -1 0.0258
1 -1 -1 0.0267

_exptl_crystal_recrystallization_method 
'The material was recrystallised from d8-THF by spontaneous crystallization from  365 nm photoirradiation at room temperature over 24 hours'
_exptl_crystal_size_max          0.095
_exptl_crystal_size_mid          0.058
_exptl_crystal_size_min          0.041
_exptl_crystal_size_rad          0.032
loop_
_exptl_oxdiff_crystal_face_indexfrac_h
_exptl_oxdiff_crystal_face_indexfrac_k
_exptl_oxdiff_crystal_face_indexfrac_l
_exptl_oxdiff_crystal_face_x
_exptl_oxdiff_crystal_face_y
_exptl_oxdiff_crystal_face_z
-2.0000 -1.0000 -1.0000 0.0865 -0.0141 0.0616
2.0000 1.0000 1.0000 -0.0865 0.0141 -0.0616
-1.0000 1.0000 2.0000 -0.0337 -0.0920 0.0020
1.0000 -1.0000 -2.0000 0.0337 0.0920 -0.0020
-1.0000 -2.0000 1.0000 0.0078 0.0089 0.1163
1.0000 2.0000 -1.0000 -0.0078 -0.0089 -0.1163
1.0000 -1.0000 2.0000 -0.0787 0.0229 0.0547
-1.0000 1.0000 -2.0000 0.0787 -0.0229 -0.0547
2.0000 0.0000 -1.0000 -0.0259 0.0765 -0.0471
1.0000 -1.0000 -1.0000 0.0056 0.0748 0.0122

_exptl_transmission_factor_max   ?
_exptl_transmission_factor_min   ?
_diffrn_reflns_av_R_equivalents  0.0584
_diffrn_reflns_av_unetI/netI     0.0380
_diffrn_reflns_Laue_measured_fraction_full 0.999
_diffrn_reflns_Laue_measured_fraction_max 0.999
_diffrn_reflns_limit_h_max       20
_diffrn_reflns_limit_h_min       -20
_diffrn_reflns_limit_k_max       17
_diffrn_reflns_limit_k_min       -16
_diffrn_reflns_limit_l_max       24
_diffrn_reflns_limit_l_min       -24
_diffrn_reflns_number            56573
_diffrn_reflns_point_group_measured_fraction_full 0.999
_diffrn_reflns_point_group_measured_fraction_max 0.999
_diffrn_reflns_theta_full        25.242
_diffrn_reflns_theta_max         26.372
_diffrn_reflns_theta_min         2.815
_diffrn_ambient_environment      N~2~
_diffrn_ambient_temperature      100.00(10)
_diffrn_detector                 'Hybrid Pixel Array Detector'
_diffrn_detector_area_resol_mean 10.0000
_diffrn_detector_type            'HyPix-Arc 100'
_diffrn_measured_fraction_theta_full 0.999
_diffrn_measured_fraction_theta_max 0.999
_diffrn_measurement_details      
;
List of Runs (angles in degrees, time in seconds):

  # Type    Start    End  Width  t~exp~   \w     \q     \k     \f   Frames
#--------------------------------------------------------------------------
  1  \w    -71.00 -19.00   0.50  120.00    --   -0.60 -19.00   0.00  104
  2  \w     19.00  70.00   0.50  120.00    --   -0.60  19.00   0.00  102
  3  \w    -59.00   1.00   0.50  120.00    --   -0.60 -57.00  60.00  120
  4  \w    -72.00  -5.00   0.50  120.00    --   -0.60 -38.00 150.00  134
  5  \w    -71.00 -28.00   0.50  120.00    --   -0.60 -19.00-150.00   86
  6  \w    -71.00 -19.00   0.50  120.00    --   -0.60 -19.00 -60.00  104
;
_diffrn_measurement_device       'four-circle diffractometer'
_diffrn_measurement_device_type  
'XtaLAB Synergy, Single source at home/near, HyPix-Arc 100'
_diffrn_measurement_method       '\w scans'
_diffrn_orient_matrix_type       
'CrysAlisPro convention (1999,Acta A55,543-557)'
_diffrn_orient_matrix_UB_11      -0.0269760000
_diffrn_orient_matrix_UB_12      -0.0044633000
_diffrn_orient_matrix_UB_13      -0.0280999000
_diffrn_orient_matrix_UB_21      0.0296035000
_diffrn_orient_matrix_UB_22      -0.0278739000
_diffrn_orient_matrix_UB_23      -0.0172748000
_diffrn_orient_matrix_UB_31      -0.0164606000
_diffrn_orient_matrix_UB_32      -0.0428321000
_diffrn_orient_matrix_UB_33      0.0141857000
_diffrn_radiation_monochromator  graphite
_diffrn_radiation_probe          x-ray
_diffrn_radiation_type           'Mo K\a'
_diffrn_radiation_wavelength     0.71073
_diffrn_source                   'fine-focus sealed X-ray tube'
_diffrn_source_current           1.0
_diffrn_source_type              'Enhance (Mo) X-ray Source'
_diffrn_source_voltage           50.0
_diffrn_special_details          ?
_reflns_Friedel_coverage         0.000
_reflns_Friedel_fraction_full    .
_reflns_Friedel_fraction_max     .
_reflns_number_gt                7075
_reflns_number_total             9144
_reflns_special_details          
;
 Reflections were merged by SHELXL according to the crystal
 class for the calculation of statistics and refinement.
 
 _reflns_Friedel_fraction is defined as the number of unique
 Friedel pairs measured divided by the number that would be
 possible theoretically, ignoring centric projections and
 systematic absences.
;
_reflns_threshold_expression     'I > 2\s(I)'
_computing_cell_refinement       'CrysAlisPro 1.171.43.136a (Rigaku OD, 2024)'
_computing_data_collection       'CrysAlisPro 1.171.43.136a (Rigaku OD, 2024)'
_computing_data_reduction        'CrysAlisPro 1.171.43.136a (Rigaku OD, 2024)'
_computing_molecular_graphics    'Olex2 1.5-beta (Dolomanov et al., 2009)'
_computing_publication_material  'Olex2 1.5-beta (Dolomanov et al., 2009)'
_computing_structure_refinement  'SHELXL 2019/3 (Sheldrick, 2015)'
_computing_structure_solution    'SHELXS  (Sheldrick, 2008)'
_refine_diff_density_max         3.189
_refine_diff_density_min         -0.667
_refine_diff_density_rms         0.156
_refine_ls_extinction_coef       .
_refine_ls_extinction_method     none
_refine_ls_goodness_of_fit_ref   1.074
_refine_ls_hydrogen_treatment    constr
_refine_ls_matrix_type           full
_refine_ls_number_parameters     585
_refine_ls_number_reflns         9144
_refine_ls_number_restraints     1321
_refine_ls_R_factor_all          0.1019
_refine_ls_R_factor_gt           0.0816
_refine_ls_restrained_S_all      1.029
_refine_ls_shift/su_max          0.001
_refine_ls_shift/su_mean         0.000
_refine_ls_structure_factor_coef Fsqd
_refine_ls_weighting_details     
'w=1/[\s^2^(Fo^2^)+(0.0983P)^2^+19.3870P] where P=(Fo^2^+2Fc^2^)/3'
_refine_ls_weighting_scheme      calc
_refine_ls_wR_factor_gt          0.1990
_refine_ls_wR_factor_ref         0.2123
_refine_special_details          
'The structure suffers from extensive disorder characterised by rotational rearrangement of the terminal phosphine ligands bonded to Fe2 plus flippling of the bridging phosphine; Fe2 itself was modelled as disordered.  Disorder was handled with displacement ellipsoid similarity and geometric restraints.'
_olex2_refinement_description    
;
1. Fixed Uiso
 At 1.2 times of:
  All C(H,H) groups, All C(H,H,H,H) groups
 At 1.5 times of:
  All C(H,H,H) groups, All C(H,H,H,H,H,H) groups
2. Restrained distances
 P3-C7 \\sim P3-C7A
 with sigma of 0.02
 C13-C14 \\sim C13-C14A
 with sigma of 0.02
 C8-C7 \\sim C8-C7A
 with sigma of 0.02
 P2-C2 \\sim P2-C2A
 with sigma of 0.02
 C1-C2 \\sim C1-C2A
 with sigma of 0.02
 C2-P2A \\sim C2A-P2A
 with sigma of 0.02
 P3-C7A \\sim P3-C7
 with sigma of 0.02
 C8-C7A \\sim C8-C7
 with sigma of 0.02
 C14A-C13 \\sim C14-C13
 with sigma of 0.02
 P6-C14 \\sim P6-C14A
 with sigma of 0.02
 P1A-C4 \\sim P1-C4
 with sigma of 0.02
 P1A-C1 \\sim P1-C1
 with sigma of 0.02
 C2A-C1 \\sim C2-C1
 with sigma of 0.02
 P2A-C2A \\sim P2-C2
 with sigma of 0.02
 P2A-C5 \\sim P2-C5
 with sigma of 0.02
 P2A-C6A \\sim P2-C6
 with sigma of 0.02
 Fe2A-P7A \\sim Fe2-P10 \\sim Fe2A-P10A \\sim Fe2-P9 \\sim Fe2A-P9A \\sim
Fe2-P8 \\sim Fe2A-P8A \\sim Fe2-P7
 with sigma of 0.02
 P7A-C19A \\sim P8A-C20A \\sim P7-C19 \\sim P8-C20 \\sim P9A-C25A \\sim
P10A-C26A \\sim P9-C25 \\sim P10-C26
 with sigma of 0.02
 P10-C29 \\sim P7A-C21A \\sim P10-C30 \\sim P7A-C22A \\sim P7-C21 \\sim P7-C22
\\sim P8A-C23A \\sim P8A-
 C24A \\sim P8-C24 \\sim P8-C23 \\sim P9A-C28A \\sim P9A-C27A \\sim P9-C27
\\sim P10A-C30A \\sim P9-C28 ~
 P10A-C29A
 with sigma of 0.02
 C20A-C19A \\sim C20-C19 \\sim C26A-C25A \\sim C26-C25
 with sigma of 0.02
3. Uiso/Uaniso restraints and constraints
All non-hydrogen atoms have similar U: within 2A with sigma of 0.04 and sigma
for terminal atoms of 0.08 within 2A
Uanis(C7A) = Uanis(C7)
Uanis(Fe2) = Uanis(Fe2A)
Uanis(P9) = Uanis(P10A)
4. Rigid body (RIGU) restrains
 All non-hydrogen atoms
 with sigma for 1-2 distances of 0.004 and sigma for 1-3 distances of 0.004
5. Others
 Sof(H13C)=Sof(H13D)=Sof(C14A)=Sof(H14C)=Sof(H14D)=1-FVAR(1)
 Sof(H13A)=Sof(H13B)=Sof(C14)=Sof(H14A)=Sof(H14B)=FVAR(1)
 Sof(P7A)=Sof(P8A)=Sof(P9A)=Sof(P10A)=Sof(C19A)=Sof(H19C)=Sof(H19D)=Sof(C20A)=
 Sof(H20C)=Sof(H20D)=Sof(C21A)=Sof(H21D)=Sof(H21E)=Sof(H21F)=Sof(C22A)=
 Sof(H22D)=Sof(H22E)=Sof(H22F)=Sof(C23A)=Sof(H23D)=Sof(H23E)=Sof(H23F)=
 Sof(C24A)=Sof(H24D)=Sof(H24E)=Sof(H24F)=Sof(C25A)=Sof(H25C)=Sof(H25D)=
 Sof(C26A)=Sof(H26C)=Sof(H26D)=Sof(C27A)=Sof(H27D)=Sof(H27E)=Sof(H27F)=
 Sof(C28A)=Sof(H28D)=Sof(H28E)=Sof(H28F)=Sof(C29A)=Sof(H29D)=Sof(H29E)=
 Sof(H29F)=Sof(C30A)=Sof(H30D)=Sof(H30E)=Sof(H30F)=1-FVAR(2)
 Sof(P7)=Sof(P8)=Sof(P9)=Sof(P10)=Sof(C19)=Sof(H19A)=Sof(H19B)=Sof(C20)=
 Sof(H20A)=Sof(H20B)=Sof(C21)=Sof(H21A)=Sof(H21B)=Sof(H21C)=Sof(C22)=Sof(H22A)=
 Sof(H22B)=Sof(H22C)=Sof(C23)=Sof(H23A)=Sof(H23B)=Sof(H23C)=Sof(C24)=Sof(H24A)=
 Sof(H24B)=Sof(H24C)=Sof(C25)=Sof(H25A)=Sof(H25B)=Sof(C26)=Sof(H26A)=Sof(H26B)=
 Sof(C27)=Sof(H27A)=Sof(H27B)=Sof(H27C)=Sof(C28)=Sof(H28A)=Sof(H28B)=Sof(H28C)=
 Sof(C29)=Sof(H29A)=Sof(H29B)=Sof(H29C)=Sof(C30)=Sof(H30A)=Sof(H30B)=Sof(H30C)=
 FVAR(2)
 Sof(H1BC)=Sof(H1BD)=Sof(H3BD)=Sof(H3BE)=Sof(H3BF)=Sof(H4BD)=Sof(H4BE)=
 Sof(H4BF)=Sof(H5BD)=Sof(H5BE)=Sof(H5BF)=Sof(H8BC)=Sof(H8BD)=Sof(Fe2A)=Sof(P1A)=
 Sof(P2A)=Sof(C2A)=Sof(H2AA)=Sof(H2AB)=Sof(C6A)=Sof(H6AA)=Sof(H6AB)=Sof(H6AC)=1-
 FVAR(3)
 Sof(H1AA)=Sof(H1AB)=Sof(H3AA)=Sof(H3AB)=Sof(H3AC)=Sof(H4AA)=Sof(H4AB)=
 Sof(H4AC)=Sof(H5AA)=Sof(H5AB)=Sof(H5AC)=Sof(H8AA)=Sof(H8AB)=Sof(Fe2)=Sof(P1)=
 Sof(P2)=Sof(C2)=Sof(H2A)=Sof(H2B)=Sof(C6)=Sof(H6A)=Sof(H6B)=Sof(H6C)=FVAR(3)
 Sof(C7A)=Sof(H7AA)=Sof(H7AB)=1-FVAR(4)
 Sof(C7)=Sof(H7A)=Sof(H7B)=FVAR(4)
6.a Secondary CH2 refined with riding coordinates:
 C1(H1AA,H1AB), C1(H1BC,H1BD), C8(H8AA,H8AB), C8(H8BC,H8BD), C13(H13A,H13B),
 C13(H13C,H13D), C2(H2A,H2B), C7(H7A,H7B), C14(H14A,H14B), C19(H19A,H19B),
 C20(H20A,H20B), C25(H25A,H25B), C26(H26A,H26B), C2A(H2AA,H2AB), C7A(H7AA,H7AB),
  C14A(H14C,H14D), C19A(H19C,H19D), C20A(H20C,H20D), C25A(H25C,H25D), C26A(H26C,
 H26D)
6.b Me refined with riding coordinates:
 C3(H3AA,H3AB,H3AC), C3(H3BD,H3BE,H3BF), C4(H4AA,H4AB,H4AC), C4(H4BD,H4BE,
 H4BF), C5(H5AA,H5AB,H5AC), C5(H5BD,H5BE,H5BF), C6(H6A,H6B,H6C), C21(H21A,H21B,
 H21C), C22(H22A,H22B,H22C), C23(H23A,H23B,H23C), C24(H24A,H24B,H24C), C27(H27A,
 H27B,H27C), C28(H28A,H28B,H28C), C29(H29A,H29B,H29C), C30(H30A,H30B,H30C),
 C6A(H6AA,H6AB,H6AC), C21A(H21D,H21E,H21F), C22A(H22D,H22E,H22F), C28A(H28D,
 H28E,H28F)
6.c Idealised Me refined as rotating group:
 C9(H9A,H9B,H9C), C10(H10A,H10B,H10C), C11(H11A,H11B,H11C), C12(H12A,H12B,
 H12C), C15(H15A,H15B,H15C), C16(H16A,H16B,H16C), C17(H17A,H17B,H17C), C18(H18A,
 H18B,H18C), C23A(H23D,H23E,H23F), C24A(H24D,H24E,H24F), C27A(H27D,H27E,H27F),
 C29A(H29D,H29E,H29F), C30A(H30D,H30E,H30F)
;
_atom_sites_solution_hydrogens   geom
_atom_sites_solution_primary     direct
_atom_sites_solution_secondary   ?
loop_
_atom_site_label
_atom_site_type_symbol
_atom_site_fract_x
_atom_site_fract_y
_atom_site_fract_z
_atom_site_U_iso_or_equiv
_atom_site_adp_type
_atom_site_occupancy
_atom_site_site_symmetry_order
_atom_site_calc_flag
_atom_site_refinement_flags_posn
_atom_site_refinement_flags_adp
_atom_site_refinement_flags_occupancy
_atom_site_disorder_assembly
_atom_site_disorder_group
Fe1 Fe 0.62762(4) 0.76019(4) 0.11375(3) 0.01614(19) Uani 1 1 d . . . . .
P3 P 0.67067(8) 0.90251(9) 0.14447(7) 0.0248(3) Uani 1 1 d D U . . .
P4 P 0.63022(8) 0.73667(9) 0.22155(6) 0.0213(3) Uani 1 1 d . U . . .
P5 P 0.62762(9) 0.60688(10) 0.09367(7) 0.0313(3) Uani 1 1 d . U . . .
P6 P 0.70063(9) 0.76679(11) 0.02337(7) 0.0322(3) Uani 1 1 d D U . . .
C1 C 0.4196(3) 0.7463(4) 0.1392(3) 0.0254(11) Uani 1 1 d D U . . .
H1AA H 0.428072 0.675839 0.144696 0.030 Uiso 0.870(5) 1 calc R U P A 1
H1AB H 0.427264 0.776098 0.184333 0.030 Uiso 0.870(5) 1 calc R U P A 1
H1BC H 0.432685 0.685744 0.163692 0.030 Uiso 0.130(5) 1 calc R U P A 2
H1BD H 0.417011 0.798111 0.173655 0.030 Uiso 0.130(5) 1 calc R U P A 2
C3 C 0.4640(3) 0.9157(4) 0.0748(3) 0.0369(13) Uani 1 1 d . U . . .
H3AA H 0.478321 0.952712 0.115487 0.055 Uiso 0.870(5) 1 calc R U P A 1
H3AB H 0.488861 0.946052 0.035149 0.055 Uiso 0.870(5) 1 calc R U P A 1
H3AC H 0.404495 0.914752 0.069043 0.055 Uiso 0.870(5) 1 calc R U P A 1
H3BD H 0.478536 0.953124 0.115250 0.055 Uiso 0.130(5) 1 calc R U P A 2
H3BE H 0.488090 0.946099 0.034835 0.055 Uiso 0.130(5) 1 calc R U P A 2
H3BF H 0.404440 0.914026 0.069577 0.055 Uiso 0.130(5) 1 calc R U P A 2
C4 C 0.4636(3) 0.7491(5) 0.0001(3) 0.0416(15) Uani 1 1 d D U . . .
H4AA H 0.478271 0.680828 -0.005571 0.062 Uiso 0.870(5) 1 calc R U P A 1
H4AB H 0.404142 0.756001 -0.002188 0.062 Uiso 0.870(5) 1 calc R U P A 1
H4AC H 0.488509 0.787302 -0.036083 0.062 Uiso 0.870(5) 1 calc R U P A 1
H4BD H 0.504682 0.760760 -0.034806 0.062 Uiso 0.130(5) 1 calc R U P A 2
H4BE H 0.445672 0.681524 -0.002171 0.062 Uiso 0.130(5) 1 calc R U P A 2
H4BF H 0.416755 0.791812 -0.007585 0.062 Uiso 0.130(5) 1 calc R U P A 2
C5 C 0.2852(3) 0.7368(5) 0.2530(3) 0.0450(16) Uani 1 1 d D U . . .
H5AA H 0.271443 0.803915 0.264024 0.067 Uiso 0.870(5) 1 calc R U P A 1
H5AB H 0.260498 0.693471 0.286375 0.067 Uiso 0.870(5) 1 calc R U P A 1
H5AC H 0.344645 0.728758 0.254030 0.067 Uiso 0.870(5) 1 calc R U P A 1
H5BD H 0.272481 0.668020 0.258643 0.067 Uiso 0.130(5) 1 calc R U P A 2
H5BE H 0.344169 0.746632 0.258269 0.067 Uiso 0.130(5) 1 calc R U P A 2
H5BF H 0.256389 0.774441 0.287425 0.067 Uiso 0.130(5) 1 calc R U P A 2
C8 C 0.6065(4) 0.8490(4) 0.2689(3) 0.0357(13) Uani 1 1 d D U . . .
H8AA H 0.547806 0.865372 0.264477 0.043 Uiso 0.870(5) 1 calc R U P A 1
H8AB H 0.620298 0.841625 0.317481 0.043 Uiso 0.870(5) 1 calc R U P A 1
H8BC H 0.549527 0.845992 0.285187 0.043 Uiso 0.130(5) 1 calc R U P A 2
H8BD H 0.643022 0.853874 0.308886 0.043 Uiso 0.130(5) 1 calc R U P A 2
C9 C 0.6495(4) 1.0182(4) 0.1018(4) 0.0489(17) Uani 1 1 d . U . . .
H9A H 0.674310 1.017853 0.056861 0.073 Uiso 1 1 calc R U . . .
H9B H 0.672604 1.071261 0.128711 0.073 Uiso 1 1 calc R U . . .
H9C H 0.590377 1.027010 0.097244 0.073 Uiso 1 1 calc R U . . .
C10 C 0.7797(4) 0.9254(5) 0.1590(6) 0.086(3) Uani 1 1 d . U . . .
H10A H 0.800152 0.882121 0.194598 0.129 Uiso 1 1 calc R U . . .
H10B H 0.787512 0.992748 0.173164 0.129 Uiso 1 1 calc R U . . .
H10C H 0.809709 0.913652 0.117114 0.129 Uiso 1 1 calc R U . . .
C11 C 0.7260(3) 0.7025(5) 0.2663(3) 0.0370(13) Uani 1 1 d . U . . .
H11A H 0.742028 0.637000 0.252876 0.056 Uiso 1 1 calc R U . . .
H11B H 0.717250 0.704327 0.315314 0.056 Uiso 1 1 calc R U . . .
H11C H 0.769392 0.748075 0.254388 0.056 Uiso 1 1 calc R U . . .
C12 C 0.5635(3) 0.6512(4) 0.2665(3) 0.0305(11) Uani 1 1 d . U . . .
H12A H 0.506299 0.665322 0.255330 0.046 Uiso 1 1 calc R U . . .
H12B H 0.572138 0.657781 0.315413 0.046 Uiso 1 1 calc R U . . .
H12C H 0.576479 0.584946 0.252587 0.046 Uiso 1 1 calc R U . . .
C13 C 0.6559(4) 0.5799(5) 0.0041(3) 0.0431(14) Uani 1 1 d D U . . .
H13A H 0.708597 0.544773 0.003845 0.052 Uiso 0.485(14) 1 calc R U P B 1
H13B H 0.614014 0.536859 -0.016150 0.052 Uiso 0.485(14) 1 calc R U P B 1
H13C H 0.673110 0.511581 -0.000603 0.052 Uiso 0.515(14) 1 calc R U P B 2
H13D H 0.609030 0.591769 -0.026760 0.052 Uiso 0.515(14) 1 calc R U P B 2
C15 C 0.5362(4) 0.5290(4) 0.1007(3) 0.0462(15) Uani 1 1 d . U . . .
H15A H 0.519901 0.524884 0.148263 0.069 Uiso 1 1 calc R U . . .
H15B H 0.548824 0.464187 0.083787 0.069 Uiso 1 1 calc R U . . .
H15C H 0.491435 0.556846 0.073861 0.069 Uiso 1 1 calc R U . . .
C16 C 0.6989(4) 0.5232(4) 0.1363(3) 0.0436(15) Uani 1 1 d . U . . .
H16A H 0.754262 0.549816 0.134775 0.065 Uiso 1 1 calc R U . . .
H16B H 0.697612 0.460465 0.113312 0.065 Uiso 1 1 calc R U . . .
H16C H 0.682585 0.514904 0.183608 0.065 Uiso 1 1 calc R U . . .
C17 C 0.6789(5) 0.8512(6) -0.0444(3) 0.062(2) Uani 1 1 d . U . . .
H17A H 0.621063 0.846821 -0.057085 0.092 Uiso 1 1 calc R U . . .
H17B H 0.712599 0.835469 -0.083628 0.092 Uiso 1 1 calc R U . . .
H17C H 0.691274 0.917069 -0.029116 0.092 Uiso 1 1 calc R U . . .
C18 C 0.8121(5) 0.7827(10) 0.0219(5) 0.109(4) Uani 1 1 d . U . . .
H18A H 0.825189 0.851905 0.022159 0.163 Uiso 1 1 calc R U . . .
H18B H 0.834067 0.752938 -0.019121 0.163 Uiso 1 1 calc R U . . .
H18C H 0.836547 0.751886 0.061887 0.163 Uiso 1 1 calc R U . . .
Fe2 Fe 0.1209(3) 0.73842(13) 0.13854(12) 0.0199(3) Uani 0.870(5) 1 d D U P A 1
P1 P 0.50150(15) 0.7926(2) 0.08342(13) 0.0176(6) Uani 0.870(5) 1 d D U P A 1
P2 P 0.24592(8) 0.70721(14) 0.16820(7) 0.0204(5) Uani 0.870(5) 1 d D U P A 1
P7 P 0.0622(3) 0.7639(3) 0.2363(2) 0.0265(9) Uani 0.559(5) 1 d D U P A 1
P8 P 0.05979(19) 0.6017(2) 0.1495(2) 0.0378(9) Uani 0.559(5) 1 d D U P A 1
P9 P 0.1266(6) 0.7258(6) 0.0308(4) 0.0203(12) Uani 0.559(5) 1 d D U P A 1
P10 P 0.1101(3) 0.8931(2) 0.1151(2) 0.0369(9) Uani 0.559(5) 1 d D U P A 1
C2 C 0.3298(4) 0.7622(7) 0.1176(4) 0.034(2) Uani 0.870(5) 1 d D U P A 1
H2A H 0.323853 0.738220 0.070592 0.041 Uiso 0.870(5) 1 calc R U P A 1
H2B H 0.320266 0.832814 0.116297 0.041 Uiso 0.870(5) 1 calc R U P A 1
C6 C 0.2836(4) 0.5803(5) 0.1680(4) 0.0403(16) Uani 0.870(5) 1 d D U P A 1
H6A H 0.268449 0.549330 0.125024 0.060 Uiso 0.870(5) 1 calc R U P A 1
H6B H 0.343104 0.580010 0.173185 0.060 Uiso 0.870(5) 1 calc R U P A 1
H6C H 0.258958 0.544724 0.205530 0.060 Uiso 0.870(5) 1 calc R U P A 1
C7 C 0.6585(13) 0.9259(11) 0.2369(6) 0.037(2) Uani 0.392(15) 1 d D U P C 1
H7A H 0.712859 0.926880 0.259119 0.045 Uiso 0.392(15) 1 calc R U P C 1
H7B H 0.632828 0.989963 0.243497 0.045 Uiso 0.392(15) 1 calc R U P C 1
C14 C 0.6633(9) 0.6684(9) -0.0386(5) 0.044(3) Uani 0.485(14) 1 d D U P B 1
H14A H 0.609949 0.686153 -0.058873 0.053 Uiso 0.485(14) 1 calc R U P B 1
H14B H 0.703229 0.658396 -0.075296 0.053 Uiso 0.485(14) 1 calc R U P B 1
C19 C 0.0417(11) 0.6488(8) 0.2829(7) 0.054(3) Uani 0.559(5) 1 d D U P A 1
H19A H 0.074171 0.647596 0.325373 0.065 Uiso 0.559(5) 1 calc R U P A 1
H19B H -0.016782 0.645610 0.294894 0.065 Uiso 0.559(5) 1 calc R U P A 1
C20 C 0.0636(9) 0.5621(8) 0.2400(5) 0.054(3) Uani 0.559(5) 1 d D U P A 1
H20A H 0.024259 0.508877 0.247612 0.064 Uiso 0.559(5) 1 calc R U P A 1
H20B H 0.118991 0.538694 0.251944 0.064 Uiso 0.559(5) 1 calc R U P A 1
C21 C 0.1057(7) 0.8346(8) 0.3072(5) 0.037(2) Uani 0.559(5) 1 d D U P A 1
H21A H 0.163465 0.818020 0.313229 0.056 Uiso 0.559(5) 1 calc R U P A 1
H21B H 0.100639 0.903820 0.297260 0.056 Uiso 0.559(5) 1 calc R U P A 1
H21C H 0.076083 0.819664 0.348839 0.056 Uiso 0.559(5) 1 calc R U P A 1
C22 C -0.0413(7) 0.8151(13) 0.2427(7) 0.070(4) Uani 0.559(5) 1 d D U P A 1
H22A H -0.076590 0.786208 0.207865 0.105 Uiso 0.559(5) 1 calc R U P A 1
H22B H -0.063424 0.801113 0.287556 0.105 Uiso 0.559(5) 1 calc R U P A 1
H22C H -0.038868 0.885270 0.235977 0.105 Uiso 0.559(5) 1 calc R U P A 1
C23 C -0.0505(7) 0.5897(12) 0.1314(8) 0.064(4) Uani 0.559(5) 1 d D U P A 1
H23A H -0.079513 0.645765 0.149770 0.096 Uiso 0.559(5) 1 calc R U P A 1
H23B H -0.059490 0.586493 0.082334 0.096 Uiso 0.559(5) 1 calc R U P A 1
H23C H -0.071183 0.530525 0.152500 0.096 Uiso 0.559(5) 1 calc R U P A 1
C24 C 0.0886(9) 0.4888(8) 0.1089(7) 0.059(3) Uani 0.559(5) 1 d D U P A 1
H24A H 0.147783 0.480039 0.112652 0.089 Uiso 0.559(5) 1 calc R U P A 1
H24B H 0.060846 0.434856 0.131172 0.089 Uiso 0.559(5) 1 calc R U P A 1
H24C H 0.072540 0.490824 0.061006 0.089 Uiso 0.559(5) 1 calc R U P A 1
C25 C 0.1521(11) 0.8406(9) -0.0123(8) 0.049(4) Uani 0.559(5) 1 d D U P A 1
H25A H 0.204614 0.832830 -0.036132 0.058 Uiso 0.559(5) 1 calc R U P A 1
H25B H 0.109470 0.854832 -0.046674 0.058 Uiso 0.559(5) 1 calc R U P A 1
C26 C 0.1586(10) 0.9234(8) 0.0351(5) 0.066(4) Uani 0.559(5) 1 d D U P A 1
H26A H 0.131742 0.980814 0.014964 0.079 Uiso 0.559(5) 1 calc R U P A 1
H26B H 0.216807 0.939176 0.043217 0.079 Uiso 0.559(5) 1 calc R U P A 1
C27 C 0.0344(6) 0.6985(10) -0.0182(5) 0.037(2) Uani 0.559(5) 1 d D U P A 1
H27A H -0.011309 0.736564 -0.000752 0.056 Uiso 0.559(5) 1 calc R U P A 1
H27B H 0.043213 0.714828 -0.065858 0.056 Uiso 0.559(5) 1 calc R U P A 1
H27C H 0.021753 0.629457 -0.014286 0.056 Uiso 0.559(5) 1 calc R U P A 1
C28 C 0.1958(7) 0.6449(10) -0.0143(7) 0.037(3) Uani 0.559(5) 1 d D U P A 1
H28A H 0.250659 0.649681 0.005530 0.056 Uiso 0.559(5) 1 calc R U P A 1
H28B H 0.176147 0.578233 -0.010599 0.056 Uiso 0.559(5) 1 calc R U P A 1
H28C H 0.197607 0.663604 -0.062171 0.056 Uiso 0.559(5) 1 calc R U P A 1
C29 C 0.1929(8) 0.9692(8) 0.1486(7) 0.059(3) Uani 0.559(5) 1 d D U P A 1
H29A H 0.188918 0.972944 0.197992 0.088 Uiso 0.559(5) 1 calc R U P A 1
H29B H 0.245630 0.941073 0.136302 0.088 Uiso 0.559(5) 1 calc R U P A 1
H29C H 0.188345 1.034342 0.129313 0.088 Uiso 0.559(5) 1 calc R U P A 1
C30 C 0.0088(12) 0.948(2) 0.0997(15) 0.108(9) Uani 0.559(5) 1 d D U P A 1
H30A H -0.025761 0.937504 0.139354 0.162 Uiso 0.559(5) 1 calc R U P A 1
H30B H 0.015078 1.017359 0.091768 0.162 Uiso 0.559(5) 1 calc R U P A 1
H30C H -0.016667 0.917650 0.059956 0.162 Uiso 0.559(5) 1 calc R U P A 1
Fe2A Fe 0.1240(18) 0.7279(9) 0.1374(8) 0.0199(3) Uani 0.130(5) 1 d D U P A 2
P1A P 0.5087(12) 0.774(2) 0.0848(8) 0.038(6) Uani 0.130(5) 1 d D U P A 2
P2A P 0.2539(6) 0.7750(11) 0.1718(5) 0.028(3) Uani 0.130(5) 1 d D U P A 2
P7A P 0.1029(3) 0.8839(3) 0.1450(3) 0.0313(10) Uani 0.441(5) 1 d D U P A 2
P8A P 0.0557(3) 0.7260(4) 0.2311(3) 0.0263(11) Uani 0.441(5) 1 d D U P A 2
P9A P 0.0747(2) 0.5875(2) 0.1073(2) 0.0285(10) Uani 0.441(5) 1 d D U P A 2
P10A P 0.1252(8) 0.7476(8) 0.0286(6) 0.0203(12) Uani 0.441(5) 1 d D U P A 2
C2A C 0.3327(11) 0.734(5) 0.1104(18) 0.023(7) Uani 0.130(5) 1 d D U P A 2
H2AA H 0.323188 0.665609 0.098966 0.027 Uiso 0.130(5) 1 calc R U P A 2
H2AB H 0.327296 0.772598 0.068193 0.027 Uiso 0.130(5) 1 calc R U P A 2
C6A C 0.291(3) 0.899(2) 0.191(3) 0.044(9) Uani 0.130(5) 1 d D U P A 2
H6AA H 0.281433 0.941227 0.151751 0.066 Uiso 0.130(5) 1 calc R U P A 2
H6AB H 0.262141 0.924929 0.230217 0.066 Uiso 0.130(5) 1 calc R U P A 2
H6AC H 0.349921 0.897120 0.201061 0.066 Uiso 0.130(5) 1 calc R U P A 2
C7A C 0.6168(8) 0.9381(6) 0.2251(5) 0.037(2) Uani 0.608(15) 1 d D U P C 2
H7AA H 0.649342 0.987378 0.249719 0.045 Uiso 0.608(15) 1 calc R U P C 2
H7AB H 0.562756 0.966305 0.214061 0.045 Uiso 0.608(15) 1 calc R U P C 2
C14A C 0.7242(7) 0.6456(8) -0.0119(6) 0.040(3) Uani 0.515(14) 1 d D U P B 2
H14C H 0.731105 0.650030 -0.061509 0.048 Uiso 0.515(14) 1 calc R U P B 2
H14D H 0.775537 0.620712 0.008289 0.048 Uiso 0.515(14) 1 calc R U P B 2
C19A C 0.0583(12) 0.9184(11) 0.2285(6) 0.061(4) Uani 0.441(5) 1 d D U P A 2
H19C H 0.084574 0.978516 0.245017 0.073 Uiso 0.441(5) 1 calc R U P A 2
H19D H -0.000790 0.931260 0.222716 0.073 Uiso 0.441(5) 1 calc R U P A 2
C20A C 0.0704(12) 0.8395(9) 0.2801(7) 0.047(3) Uani 0.441(5) 1 d D U P A 2
H20C H 0.029817 0.844668 0.316761 0.056 Uiso 0.441(5) 1 calc R U P A 2
H20D H 0.125939 0.842368 0.300156 0.056 Uiso 0.441(5) 1 calc R U P A 2
C21A C 0.1362(17) 1.0034(11) 0.1682(9) 0.087(7) Uani 0.441(5) 1 d D U P A 2
H21D H 0.180583 0.998763 0.201614 0.131 Uiso 0.441(5) 1 calc R U P A 2
H21E H 0.155739 1.037329 0.127884 0.131 Uiso 0.441(5) 1 calc R U P A 2
H21F H 0.090465 1.039222 0.187698 0.131 Uiso 0.441(5) 1 calc R U P A 2
C22A C 0.0331(13) 0.955(2) 0.0914(10) 0.062(6) Uani 0.441(5) 1 d D U P A 2
H22D H -0.002366 0.911447 0.065417 0.093 Uiso 0.441(5) 1 calc R U P A 2
H22E H -0.000487 0.996993 0.119971 0.093 Uiso 0.441(5) 1 calc R U P A 2
H22F H 0.064787 0.995101 0.060157 0.093 Uiso 0.441(5) 1 calc R U P A 2
C23A C -0.0568(6) 0.7206(13) 0.2357(8) 0.048(4) Uani 0.441(5) 1 d D U P A 2
H23D H -0.075007 0.751982 0.277430 0.072 Uiso 0.441(5) 1 calc R U P A 2
H23E H -0.074568 0.652954 0.235513 0.072 Uiso 0.441(5) 1 calc R U P A 2
H23F H -0.080658 0.754171 0.196521 0.072 Uiso 0.441(5) 1 calc R U P A 2
C24A C 0.0794(9) 0.6336(11) 0.2938(8) 0.040(4) Uani 0.441(5) 1 d D U P A 2
H24D H 0.051788 0.649016 0.336314 0.061 Uiso 0.441(5) 1 calc R U P A 2
H24E H 0.138486 0.631455 0.301649 0.061 Uiso 0.441(5) 1 calc R U P A 2
H24F H 0.060548 0.570537 0.277277 0.061 Uiso 0.441(5) 1 calc R U P A 2
C25A C 0.1082(9) 0.5517(9) 0.0218(6) 0.042(3) Uani 0.441(5) 1 d D U P A 2
H25C H 0.140570 0.491387 0.024716 0.051 Uiso 0.441(5) 1 calc R U P A 2
H25D H 0.059885 0.539163 -0.007311 0.051 Uiso 0.441(5) 1 calc R U P A 2
C26A C 0.1599(11) 0.6315(10) -0.0097(10) 0.040(4) Uani 0.441(5) 1 d D U P A 2
H26C H 0.152033 0.632771 -0.059393 0.048 Uiso 0.441(5) 1 calc R U P A 2
H26D H 0.218508 0.620554 0.000366 0.048 Uiso 0.441(5) 1 calc R U P A 2
C27A C 0.0969(12) 0.4738(9) 0.1536(10) 0.060(5) Uani 0.441(5) 1 d D U P A 2
H27D H 0.074726 0.418831 0.128064 0.091 Uiso 0.441(5) 1 calc R U P A 2
H27E H 0.071636 0.476170 0.198371 0.091 Uiso 0.441(5) 1 calc R U P A 2
H27F H 0.156101 0.466133 0.158853 0.091 Uiso 0.441(5) 1 calc R U P A 2
C28A C -0.0356(7) 0.5637(14) 0.0960(10) 0.055(5) Uani 0.441(5) 1 d D U P A 2
H28D H -0.064274 0.579195 0.137969 0.082 Uiso 0.441(5) 1 calc R U P A 2
H28E H -0.057096 0.603907 0.059092 0.082 Uiso 0.441(5) 1 calc R U P A 2
H28F H -0.043947 0.495288 0.084920 0.082 Uiso 0.441(5) 1 calc R U P A 2
C29A C 0.1879(10) 0.8362(14) -0.0160(10) 0.037(4) Uani 0.441(5) 1 d D U P A 2
H29D H 0.185044 0.823693 -0.064777 0.055 Uiso 0.441(5) 1 calc R U P A 2
H29E H 0.244650 0.830848 -0.000365 0.055 Uiso 0.441(5) 1 calc R U P A 2
H29F H 0.167542 0.901432 -0.006663 0.055 Uiso 0.441(5) 1 calc R U P A 2
C30A C 0.0337(8) 0.7623(13) -0.0248(7) 0.041(3) Uani 0.441(5) 1 d D U P A 2
H30D H 0.010130 0.826501 -0.017262 0.061 Uiso 0.441(5) 1 calc R U P A 2
H30E H -0.006432 0.712607 -0.013216 0.061 Uiso 0.441(5) 1 calc R U P A 2
H30F H 0.048640 0.755710 -0.072564 0.061 Uiso 0.441(5) 1 calc R U P A 2

loop_
_atom_site_aniso_label
_atom_site_aniso_U_11
_atom_site_aniso_U_22
_atom_site_aniso_U_33
_atom_site_aniso_U_23
_atom_site_aniso_U_13
_atom_site_aniso_U_12
Fe1 0.0165(4) 0.0169(3) 0.0150(3) 0.0000(2) -0.0022(3) -0.0024(2)
P3 0.0263(7) 0.0204(6) 0.0277(7) 0.0026(5) -0.0061(5) -0.0036(5)
P4 0.0226(6) 0.0243(6) 0.0168(6) 0.0038(5) -0.0026(5) 0.0006(5)
P5 0.0413(8) 0.0216(7) 0.0310(7) -0.0034(5) -0.0006(6) -0.0024(6)
P6 0.0359(8) 0.0324(7) 0.0285(7) 0.0011(6) 0.0136(6) 0.0016(6)
C1 0.019(2) 0.035(3) 0.022(2) 0.0052(19) -0.0036(19) -0.0016(19)
C3 0.027(3) 0.035(3) 0.048(3) 0.022(2) -0.010(2) -0.001(2)
C4 0.026(3) 0.078(5) 0.020(3) -0.003(3) -0.005(2) -0.009(3)
C5 0.023(3) 0.088(5) 0.024(3) -0.007(3) -0.001(2) -0.009(3)
C8 0.053(4) 0.032(3) 0.023(3) 0.001(2) 0.007(2) 0.006(2)
C9 0.064(4) 0.021(3) 0.062(4) 0.007(3) -0.024(3) -0.007(3)
C10 0.032(4) 0.034(4) 0.191(10) -0.006(5) -0.028(4) -0.010(3)
C11 0.030(3) 0.047(3) 0.034(3) 0.009(3) -0.006(2) -0.003(2)
C12 0.032(3) 0.034(3) 0.025(3) 0.007(2) -0.002(2) 0.000(2)
C13 0.057(4) 0.041(3) 0.031(3) -0.015(2) -0.002(3) 0.003(3)
C15 0.056(4) 0.030(3) 0.053(4) -0.006(3) 0.004(3) -0.017(3)
C16 0.063(4) 0.030(3) 0.038(3) 0.001(2) -0.002(3) 0.017(3)
C17 0.064(5) 0.092(5) 0.029(3) 0.024(4) 0.017(3) 0.032(4)
C18 0.036(4) 0.227(12) 0.063(6) 0.036(7) 0.015(4) 0.015(5)
Fe2 0.0169(5) 0.0250(6) 0.0178(4) 0.0044(4) -0.0014(3) 0.0033(6)
P1 0.0152(10) 0.0233(11) 0.0143(11) 0.0055(7) -0.0035(7) -0.0016(8)
P2 0.0158(7) 0.0287(11) 0.0167(7) 0.0041(6) -0.0025(5) -0.0012(6)
P7 0.0257(15) 0.025(2) 0.0287(16) 0.0048(17) 0.0063(11) -0.0035(17)
P8 0.0487(18) 0.0289(14) 0.035(2) 0.0065(13) -0.0095(14) -0.0136(12)
P9 0.0256(8) 0.017(4) 0.0181(8) -0.0039(18) -0.0035(6) 0.003(2)
P10 0.071(2) 0.0186(14) 0.0217(18) -0.0007(14) 0.0183(17) -0.0121(13)
C2 0.018(3) 0.052(6) 0.033(4) 0.019(3) -0.004(3) -0.005(3)
C6 0.028(3) 0.036(3) 0.057(4) 0.012(3) 0.000(3) 0.005(3)
C7 0.063(6) 0.024(3) 0.025(4) -0.006(3) -0.010(4) -0.004(4)
C14 0.050(8) 0.062(6) 0.021(6) -0.007(5) 0.012(5) 0.002(6)
C19 0.077(10) 0.047(6) 0.038(7) 0.004(5) 0.008(7) -0.016(6)
C20 0.095(9) 0.036(6) 0.030(5) 0.015(4) -0.006(5) -0.002(6)
C21 0.040(6) 0.038(6) 0.033(6) -0.010(5) 0.008(5) -0.001(5)
C22 0.030(6) 0.128(13) 0.052(8) 0.018(8) 0.013(5) 0.020(7)
C23 0.055(8) 0.063(10) 0.072(10) 0.028(8) -0.026(7) -0.031(6)
C24 0.081(9) 0.046(7) 0.050(7) -0.007(6) -0.009(7) -0.036(6)
C25 0.082(11) 0.035(6) 0.030(6) 0.002(5) 0.000(8) -0.014(7)
C26 0.131(11) 0.033(6) 0.034(6) 0.003(4) 0.036(7) -0.016(7)
C27 0.035(5) 0.053(7) 0.024(5) 0.002(5) -0.007(4) -0.002(5)
C28 0.038(7) 0.050(7) 0.024(6) -0.013(5) 0.004(6) 0.006(6)
C29 0.098(10) 0.022(5) 0.056(7) -0.006(5) 0.019(7) -0.023(6)
C30 0.106(12) 0.070(14) 0.15(2) 0.045(13) 0.026(12) 0.067(12)
Fe2A 0.0169(5) 0.0250(6) 0.0178(4) 0.0044(4) -0.0014(3) 0.0033(6)
P1A 0.030(8) 0.064(14) 0.018(8) 0.004(7) -0.008(6) 0.001(7)
P2A 0.016(5) 0.049(9) 0.017(5) -0.013(4) -0.006(3) 0.005(4)
P7A 0.035(2) 0.0229(18) 0.036(3) -0.004(2) 0.011(2) -0.0042(14)
P8A 0.0233(19) 0.032(3) 0.0239(19) 0.006(2) 0.0072(14) 0.001(2)
P9A 0.0288(17) 0.0301(17) 0.026(2) -0.0039(14) -0.0037(14) -0.0056(12)
P10A 0.0256(8) 0.017(4) 0.0181(8) -0.0039(18) -0.0035(6) 0.003(2)
C2A 0.021(9) 0.026(17) 0.021(10) -0.007(12) -0.003(9) -0.003(10)
C6A 0.03(2) 0.053(15) 0.05(2) -0.029(12) 0.009(18) -0.006(16)
C7A 0.063(6) 0.024(3) 0.025(4) -0.006(3) -0.010(4) -0.004(4)
C14A 0.040(6) 0.052(6) 0.028(6) 0.000(5) 0.011(5) 0.026(4)
C19A 0.094(12) 0.045(8) 0.045(7) -0.007(6) 0.020(8) 0.009(7)
C20A 0.063(10) 0.048(7) 0.029(7) -0.007(6) 0.007(7) -0.007(7)
C21A 0.160(19) 0.062(11) 0.040(9) -0.024(8) 0.023(10) -0.037(12)
C22A 0.093(13) 0.059(12) 0.035(8) 0.004(8) 0.037(8) 0.017(11)
C23A 0.016(6) 0.066(10) 0.062(10) -0.002(8) 0.016(6) 0.004(6)
C24A 0.027(7) 0.044(7) 0.051(9) 0.006(7) 0.005(7) 0.009(6)
C25A 0.056(8) 0.036(7) 0.035(6) -0.018(5) 0.006(6) -0.007(6)
C26A 0.050(9) 0.039(7) 0.030(7) -0.009(5) 0.012(8) 0.002(6)
C27A 0.084(12) 0.031(8) 0.066(10) 0.012(8) -0.017(10) -0.020(7)
C28A 0.032(7) 0.062(11) 0.071(12) -0.033(9) -0.003(7) -0.022(6)
C29A 0.040(9) 0.050(8) 0.020(7) 0.017(6) -0.013(7) -0.020(8)
C30A 0.030(6) 0.063(10) 0.030(7) 0.002(7) -0.014(5) -0.001(6)

_geom_special_details            
;
 All esds (except the esd in the dihedral angle between two l.s. planes)
 are estimated using the full covariance matrix.  The cell esds are taken
 into account individually in the estimation of esds in distances, angles
 and torsion angles; correlations between esds in cell parameters are only
 used when they are defined by crystal symmetry.  An approximate (isotropic)
 treatment of cell esds is used for estimating esds involving l.s. planes.
;
loop_
_geom_bond_atom_site_label_1
_geom_bond_atom_site_label_2
_geom_bond_distance
_geom_bond_site_symmetry_2
_geom_bond_publ_flag
Fe1 P3 2.1754(14) . ?
Fe1 P4 2.1541(14) . ?
Fe1 P5 2.1568(15) . ?
Fe1 P6 2.1590(15) . ?
Fe1 P1 2.193(3) . ?
Fe1 P1A 2.03(2) . ?
P3 C9 1.839(6) . ?
P3 C10 1.834(7) . ?
P3 C7 1.866(12) . ?
P3 C7A 1.892(9) . ?
P4 C8 1.856(6) . ?
P4 C11 1.856(5) . ?
P4 C12 1.843(5) . ?
P5 C13 1.871(6) . ?
P5 C15 1.851(6) . ?
P5 C16 1.842(6) . ?
P6 C17 1.809(6) . ?
P6 C18 1.840(8) . ?
P6 C14 1.926(11) . ?
P6 C14A 1.856(10) . ?
C1 H1AA 0.9900 . ?
C1 H1AB 0.9900 . ?
C1 H1BC 0.9900 . ?
C1 H1BD 0.9900 . ?
C1 P1 1.857(6) . ?
C1 C2 1.542(8) . ?
C1 P1A 1.859(18) . ?
C1 C2A 1.54(2) . ?
C3 H3AA 0.9800 . ?
C3 H3AB 0.9800 . ?
C3 H3AC 0.9800 . ?
C3 H3BD 0.9800 . ?
C3 H3BE 0.9800 . ?
C3 H3BF 0.9800 . ?
C3 P1 1.817(7) . ?
C3 P1A 2.10(3) . ?
C4 H4AA 0.9800 . ?
C4 H4AB 0.9800 . ?
C4 H4AC 0.9800 . ?
C4 H4BD 0.9800 . ?
C4 H4BE 0.9800 . ?
C4 H4BF 0.9800 . ?
C4 P1 1.855(6) . ?
C4 P1A 1.856(18) . ?
C5 H5AA 0.9800 . ?
C5 H5AB 0.9800 . ?
C5 H5AC 0.9800 . ?
C5 H5BD 0.9800 . ?
C5 H5BE 0.9800 . ?
C5 H5BF 0.9800 . ?
C5 P2 1.836(6) . ?
C5 P2A 1.763(11) . ?
C8 H8AA 0.9900 . ?
C8 H8AB 0.9900 . ?
C8 H8BC 0.9900 . ?
C8 H8BD 0.9900 . ?
C8 C7 1.505(14) . ?
C8 C7A 1.516(10) . ?
C9 H9A 0.9800 . ?
C9 H9B 0.9800 . ?
C9 H9C 0.9800 . ?
C10 H10A 0.9800 . ?
C10 H10B 0.9800 . ?
C10 H10C 0.9800 . ?
C11 H11A 0.9800 . ?
C11 H11B 0.9800 . ?
C11 H11C 0.9800 . ?
C12 H12A 0.9800 . ?
C12 H12B 0.9800 . ?
C12 H12C 0.9800 . ?
C13 H13A 0.9900 . ?
C13 H13B 0.9900 . ?
C13 H13C 0.9900 . ?
C13 H13D 0.9900 . ?
C13 C14 1.491(13) . ?
C13 C14A 1.477(12) . ?
C15 H15A 0.9800 . ?
C15 H15B 0.9800 . ?
C15 H15C 0.9800 . ?
C16 H16A 0.9800 . ?
C16 H16B 0.9800 . ?
C16 H16C 0.9800 . ?
C17 H17A 0.9800 . ?
C17 H17B 0.9800 . ?
C17 H17C 0.9800 . ?
C18 H18A 0.9800 . ?
C18 H18B 0.9800 . ?
C18 H18C 0.9800 . ?
Fe2 P2 2.169(5) . ?
Fe2 P7 2.193(4) . ?
Fe2 P8 2.151(3) . ?
Fe2 P9 2.138(8) . ?
Fe2 P10 2.196(4) . ?
P2 C2 1.868(8) . ?
P2 C6 1.860(7) . ?
P7 C19 1.870(11) . ?
P7 C21 1.847(10) . ?
P7 C22 1.842(10) . ?
P8 C20 1.871(9) . ?
P8 C23 1.847(10) . ?
P8 C24 1.819(10) . ?
P9 C25 1.851(12) . ?
P9 C27 1.828(10) . ?
P9 C28 1.829(11) . ?
P10 C26 1.824(10) . ?
P10 C29 1.836(10) . ?
P10 C30 1.846(12) . ?
C2 H2A 0.9900 . ?
C2 H2B 0.9900 . ?
C6 H6A 0.9800 . ?
C6 H6B 0.9800 . ?
C6 H6C 0.9800 . ?
C7 H7A 0.9900 . ?
C7 H7B 0.9900 . ?
C14 H14A 0.9900 . ?
C14 H14B 0.9900 . ?
C19 H19A 0.9900 . ?
C19 H19B 0.9900 . ?
C19 C20 1.513(15) . ?
C20 H20A 0.9900 . ?
C20 H20B 0.9900 . ?
C21 H21A 0.9800 . ?
C21 H21B 0.9800 . ?
C21 H21C 0.9800 . ?
C22 H22A 0.9800 . ?
C22 H22B 0.9800 . ?
C22 H22C 0.9800 . ?
C23 H23A 0.9800 . ?
C23 H23B 0.9800 . ?
C23 H23C 0.9800 . ?
C24 H24A 0.9800 . ?
C24 H24B 0.9800 . ?
C24 H24C 0.9800 . ?
C25 H25A 0.9900 . ?
C25 H25B 0.9900 . ?
C25 C26 1.482(15) . ?
C26 H26A 0.9900 . ?
C26 H26B 0.9900 . ?
C27 H27A 0.9800 . ?
C27 H27B 0.9800 . ?
C27 H27C 0.9800 . ?
C28 H28A 0.9800 . ?
C28 H28B 0.9800 . ?
C28 H28C 0.9800 . ?
C29 H29A 0.9800 . ?
C29 H29B 0.9800 . ?
C29 H29C 0.9800 . ?
C30 H30A 0.9800 . ?
C30 H30B 0.9800 . ?
C30 H30C 0.9800 . ?
Fe2A P2A 2.32(3) . ?
Fe2A P7A 2.191(13) . ?
Fe2A P8A 2.172(13) . ?
Fe2A P9A 2.183(14) . ?
Fe2A P10A 2.166(13) . ?
P2A C2A 1.86(2) . ?
P2A C6A 1.86(2) . ?
P7A C19A 1.872(11) . ?
P7A C21A 1.798(12) . ?
P7A C22A 1.839(13) . ?
P8A C20A 1.859(12) . ?
P8A C23A 1.848(10) . ?
P8A C24A 1.818(12) . ?
P9A C25A 1.849(10) . ?
P9A C27A 1.854(11) . ?
P9A C28A 1.848(11) . ?
P10A C26A 1.865(13) . ?
P10A C29A 1.829(12) . ?
P10A C30A 1.837(12) . ?
C2A H2AA 0.9900 . ?
C2A H2AB 0.9900 . ?
C6A H6AA 0.9800 . ?
C6A H6AB 0.9800 . ?
C6A H6AC 0.9800 . ?
C7A H7AA 0.9900 . ?
C7A H7AB 0.9900 . ?
C14A H14C 0.9900 . ?
C14A H14D 0.9900 . ?
C19A H19C 0.9900 . ?
C19A H19D 0.9900 . ?
C19A C20A 1.505(15) . ?
C20A H20C 0.9900 . ?
C20A H20D 0.9900 . ?
C21A H21D 0.9800 . ?
C21A H21E 0.9800 . ?
C21A H21F 0.9800 . ?
C22A H22D 0.9800 . ?
C22A H22E 0.9800 . ?
C22A H22F 0.9800 . ?
C23A H23D 0.9800 . ?
C23A H23E 0.9800 . ?
C23A H23F 0.9800 . ?
C24A H24D 0.9800 . ?
C24A H24E 0.9800 . ?
C24A H24F 0.9800 . ?
C25A H25C 0.9900 . ?
C25A H25D 0.9900 . ?
C25A C26A 1.525(15) . ?
C26A H26C 0.9900 . ?
C26A H26D 0.9900 . ?
C27A H27D 0.9800 . ?
C27A H27E 0.9800 . ?
C27A H27F 0.9800 . ?
C28A H28D 0.9800 . ?
C28A H28E 0.9800 . ?
C28A H28F 0.9800 . ?
C29A H29D 0.9800 . ?
C29A H29E 0.9800 . ?
C29A H29F 0.9800 . ?
C30A H30D 0.9800 . ?
C30A H30E 0.9800 . ?
C30A H30F 0.9800 . ?

loop_
_geom_angle_atom_site_label_1
_geom_angle_atom_site_label_2
_geom_angle_atom_site_label_3
_geom_angle
_geom_angle_site_symmetry_1
_geom_angle_site_symmetry_3
_geom_angle_publ_flag
P3 Fe1 P1 101.16(10) . . ?
P4 Fe1 P3 81.79(5) . . ?
P4 Fe1 P5 91.91(6) . . ?
P4 Fe1 P6 144.81(6) . . ?
P4 Fe1 P1 108.17(8) . . ?
P5 Fe1 P3 160.07(6) . . ?
P5 Fe1 P6 83.61(6) . . ?
P5 Fe1 P1 98.77(10) . . ?
P6 Fe1 P3 90.67(6) . . ?
P6 Fe1 P1 107.01(8) . . ?
P1A Fe1 P3 107.6(9) . . ?
P1A Fe1 P4 107.6(5) . . ?
P1A Fe1 P5 92.3(9) . . ?
P1A Fe1 P6 107.4(5) . . ?
C9 P3 Fe1 126.9(2) . . ?
C9 P3 C7 106.0(6) . . ?
C9 P3 C7A 94.1(4) . . ?
C10 P3 Fe1 120.9(2) . . ?
C10 P3 C9 95.8(3) . . ?
C10 P3 C7 85.9(7) . . ?
C10 P3 C7A 106.5(5) . . ?
C7 P3 Fe1 113.1(4) . . ?
C7A P3 Fe1 108.5(3) . . ?
C8 P4 Fe1 111.65(18) . . ?
C8 P4 C11 98.8(3) . . ?
C11 P4 Fe1 121.3(2) . . ?
C12 P4 Fe1 124.46(18) . . ?
C12 P4 C8 99.6(3) . . ?
C12 P4 C11 96.3(3) . . ?
C13 P5 Fe1 111.7(2) . . ?
C15 P5 Fe1 123.8(2) . . ?
C15 P5 C13 99.3(3) . . ?
C16 P5 Fe1 122.3(2) . . ?
C16 P5 C13 98.4(3) . . ?
C16 P5 C15 96.3(3) . . ?
C17 P6 Fe1 122.1(2) . . ?
C17 P6 C18 95.7(4) . . ?
C17 P6 C14 85.8(5) . . ?
C17 P6 C14A 110.2(4) . . ?
C18 P6 Fe1 125.1(3) . . ?
C18 P6 C14 112.6(6) . . ?
C18 P6 C14A 83.9(6) . . ?
C14 P6 Fe1 108.7(4) . . ?
C14A P6 Fe1 113.0(3) . . ?
H1AA C1 H1AB 107.1 . . ?
H1BC C1 H1BD 106.6 . . ?
P1 C1 H1AA 107.7 . . ?
P1 C1 H1AB 107.7 . . ?
C2 C1 H1AA 107.7 . . ?
C2 C1 H1AB 107.7 . . ?
C2 C1 P1 118.6(4) . . ?
P1A C1 H1BC 106.7 . . ?
P1A C1 H1BD 106.7 . . ?
C2A C1 H1BC 106.7 . . ?
C2A C1 H1BD 106.7 . . ?
C2A C1 P1A 122.5(17) . . ?
H3AA C3 H3AB 109.5 . . ?
H3AA C3 H3AC 109.5 . . ?
H3AB C3 H3AC 109.5 . . ?
H3BD C3 H3BE 109.5 . . ?
H3BD C3 H3BF 109.5 . . ?
H3BE C3 H3BF 109.5 . . ?
P1 C3 H3AA 109.5 . . ?
P1 C3 H3AB 109.5 . . ?
P1 C3 H3AC 109.5 . . ?
P1A C3 H3BD 109.5 . . ?
P1A C3 H3BE 109.5 . . ?
P1A C3 H3BF 109.5 . . ?
H4AA C4 H4AB 109.5 . . ?
H4AA C4 H4AC 109.5 . . ?
H4AB C4 H4AC 109.5 . . ?
H4BD C4 H4BE 109.5 . . ?
H4BD C4 H4BF 109.5 . . ?
H4BE C4 H4BF 109.5 . . ?
P1 C4 H4AA 109.5 . . ?
P1 C4 H4AB 109.5 . . ?
P1 C4 H4AC 109.5 . . ?
P1A C4 H4BD 109.5 . . ?
P1A C4 H4BE 109.5 . . ?
P1A C4 H4BF 109.5 . . ?
H5AA C5 H5AB 109.5 . . ?
H5AA C5 H5AC 109.5 . . ?
H5AB C5 H5AC 109.5 . . ?
H5BD C5 H5BE 109.5 . . ?
H5BD C5 H5BF 109.5 . . ?
H5BE C5 H5BF 109.5 . . ?
P2 C5 H5AA 109.5 . . ?
P2 C5 H5AB 109.5 . . ?
P2 C5 H5AC 109.5 . . ?
P2A C5 H5BD 109.5 . . ?
P2A C5 H5BE 109.5 . . ?
P2A C5 H5BF 109.5 . . ?
P4 C8 H8AA 110.8 . . ?
P4 C8 H8AB 110.8 . . ?
P4 C8 H8BC 109.3 . . ?
P4 C8 H8BD 109.3 . . ?
H8AA C8 H8AB 108.8 . . ?
H8BC C8 H8BD 108.0 . . ?
C7 C8 P4 104.9(7) . . ?
C7 C8 H8AA 110.8 . . ?
C7 C8 H8AB 110.8 . . ?
C7A C8 P4 111.6(5) . . ?
C7A C8 H8BC 109.3 . . ?
C7A C8 H8BD 109.3 . . ?
P3 C9 H9A 109.5 . . ?
P3 C9 H9B 109.5 . . ?
P3 C9 H9C 109.5 . . ?
H9A C9 H9B 109.5 . . ?
H9A C9 H9C 109.5 . . ?
H9B C9 H9C 109.5 . . ?
P3 C10 H10A 109.5 . . ?
P3 C10 H10B 109.5 . . ?
P3 C10 H10C 109.5 . . ?
H10A C10 H10B 109.5 . . ?
H10A C10 H10C 109.5 . . ?
H10B C10 H10C 109.5 . . ?
P4 C11 H11A 109.5 . . ?
P4 C11 H11B 109.5 . . ?
P4 C11 H11C 109.5 . . ?
H11A C11 H11B 109.5 . . ?
H11A C11 H11C 109.5 . . ?
H11B C11 H11C 109.5 . . ?
P4 C12 H12A 109.5 . . ?
P4 C12 H12B 109.5 . . ?
P4 C12 H12C 109.5 . . ?
H12A C12 H12B 109.5 . . ?
H12A C12 H12C 109.5 . . ?
H12B C12 H12C 109.5 . . ?
P5 C13 H13A 109.0 . . ?
P5 C13 H13B 109.0 . . ?
P5 C13 H13C 110.6 . . ?
P5 C13 H13D 110.6 . . ?
H13A C13 H13B 107.8 . . ?
H13C C13 H13D 108.7 . . ?
C14 C13 P5 113.1(5) . . ?
C14 C13 H13A 109.0 . . ?
C14 C13 H13B 109.0 . . ?
C14A C13 P5 105.8(5) . . ?
C14A C13 H13C 110.6 . . ?
C14A C13 H13D 110.6 . . ?
P5 C15 H15A 109.5 . . ?
P5 C15 H15B 109.5 . . ?
P5 C15 H15C 109.5 . . ?
H15A C15 H15B 109.5 . . ?
H15A C15 H15C 109.5 . . ?
H15B C15 H15C 109.5 . . ?
P5 C16 H16A 109.5 . . ?
P5 C16 H16B 109.5 . . ?
P5 C16 H16C 109.5 . . ?
H16A C16 H16B 109.5 . . ?
H16A C16 H16C 109.5 . . ?
H16B C16 H16C 109.5 . . ?
P6 C17 H17A 109.5 . . ?
P6 C17 H17B 109.5 . . ?
P6 C17 H17C 109.5 . . ?
H17A C17 H17B 109.5 . . ?
H17A C17 H17C 109.5 . . ?
H17B C17 H17C 109.5 . . ?
P6 C18 H18A 109.5 . . ?
P6 C18 H18B 109.5 . . ?
P6 C18 H18C 109.5 . . ?
H18A C18 H18B 109.5 . . ?
H18A C18 H18C 109.5 . . ?
H18B C18 H18C 109.5 . . ?
P2 Fe2 P7 102.35(19) . . ?
P2 Fe2 P10 108.97(18) . . ?
P7 Fe2 P10 89.66(15) . . ?
P8 Fe2 P2 103.71(16) . . ?
P8 Fe2 P7 81.08(15) . . ?
P8 Fe2 P10 147.2(3) . . ?
P9 Fe2 P2 101.7(3) . . ?
P9 Fe2 P7 155.9(4) . . ?
P9 Fe2 P8 93.0(3) . . ?
P9 Fe2 P10 82.8(2) . . ?
C1 P1 Fe1 116.8(2) . . ?
C3 P1 Fe1 122.3(2) . . ?
C3 P1 C1 97.7(3) . . ?
C3 P1 C4 96.4(3) . . ?
C4 P1 Fe1 118.9(2) . . ?
C4 P1 C1 100.1(3) . . ?
C5 P2 Fe2 121.7(2) . . ?
C5 P2 C2 98.3(3) . . ?
C5 P2 C6 95.7(3) . . ?
C2 P2 Fe2 118.2(2) . . ?
C6 P2 Fe2 120.0(2) . . ?
C6 P2 C2 97.9(4) . . ?
C19 P7 Fe2 112.2(5) . . ?
C21 P7 Fe2 125.7(4) . . ?
C21 P7 C19 98.5(6) . . ?
C22 P7 Fe2 122.1(5) . . ?
C22 P7 C19 97.2(8) . . ?
C22 P7 C21 95.4(7) . . ?
C20 P8 Fe2 110.0(4) . . ?
C23 P8 Fe2 121.0(5) . . ?
C23 P8 C20 100.6(7) . . ?
C24 P8 Fe2 126.0(5) . . ?
C24 P8 C20 99.4(6) . . ?
C24 P8 C23 95.4(7) . . ?
C25 P9 Fe2 113.6(6) . . ?
C27 P9 Fe2 120.1(7) . . ?
C27 P9 C25 97.0(8) . . ?
C27 P9 C28 97.4(7) . . ?
C28 P9 Fe2 124.6(6) . . ?
C28 P9 C25 99.0(9) . . ?
C26 P10 Fe2 111.8(4) . . ?
C26 P10 C29 81.6(6) . . ?
C26 P10 C30 99.3(10) . . ?
C29 P10 Fe2 115.1(5) . . ?
C29 P10 C30 119.0(12) . . ?
C30 P10 Fe2 120.3(9) . . ?
C1 C2 P2 119.9(5) . . ?
C1 C2 H2A 107.3 . . ?
C1 C2 H2B 107.3 . . ?
P2 C2 H2A 107.3 . . ?
P2 C2 H2B 107.3 . . ?
H2A C2 H2B 106.9 . . ?
P2 C6 H6A 109.5 . . ?
P2 C6 H6B 109.5 . . ?
P2 C6 H6C 109.5 . . ?
H6A C6 H6B 109.5 . . ?
H6A C6 H6C 109.5 . . ?
H6B C6 H6C 109.5 . . ?
P3 C7 H7A 109.5 . . ?
P3 C7 H7B 109.5 . . ?
C8 C7 P3 110.7(8) . . ?
C8 C7 H7A 109.5 . . ?
C8 C7 H7B 109.5 . . ?
H7A C7 H7B 108.1 . . ?
P6 C14 H14A 110.9 . . ?
P6 C14 H14B 110.9 . . ?
C13 C14 P6 104.4(6) . . ?
C13 C14 H14A 110.9 . . ?
C13 C14 H14B 110.9 . . ?
H14A C14 H14B 108.9 . . ?
P7 C19 H19A 109.5 . . ?
P7 C19 H19B 109.5 . . ?
H19A C19 H19B 108.1 . . ?
C20 C19 P7 110.8(8) . . ?
C20 C19 H19A 109.5 . . ?
C20 C19 H19B 109.5 . . ?
P8 C20 H20A 110.3 . . ?
P8 C20 H20B 110.3 . . ?
C19 C20 P8 107.2(8) . . ?
C19 C20 H20A 110.3 . . ?
C19 C20 H20B 110.3 . . ?
H20A C20 H20B 108.5 . . ?
P7 C21 H21A 109.5 . . ?
P7 C21 H21B 109.5 . . ?
P7 C21 H21C 109.5 . . ?
H21A C21 H21B 109.5 . . ?
H21A C21 H21C 109.5 . . ?
H21B C21 H21C 109.5 . . ?
P7 C22 H22A 109.5 . . ?
P7 C22 H22B 109.5 . . ?
P7 C22 H22C 109.5 . . ?
H22A C22 H22B 109.5 . . ?
H22A C22 H22C 109.5 . . ?
H22B C22 H22C 109.5 . . ?
P8 C23 H23A 109.5 . . ?
P8 C23 H23B 109.5 . . ?
P8 C23 H23C 109.5 . . ?
H23A C23 H23B 109.5 . . ?
H23A C23 H23C 109.5 . . ?
H23B C23 H23C 109.5 . . ?
P8 C24 H24A 109.5 . . ?
P8 C24 H24B 109.5 . . ?
P8 C24 H24C 109.5 . . ?
H24A C24 H24B 109.5 . . ?
H24A C24 H24C 109.5 . . ?
H24B C24 H24C 109.5 . . ?
P9 C25 H25A 109.0 . . ?
P9 C25 H25B 109.0 . . ?
H25A C25 H25B 107.8 . . ?
C26 C25 P9 112.8(10) . . ?
C26 C25 H25A 109.0 . . ?
C26 C25 H25B 109.0 . . ?
P10 C26 H26A 109.7 . . ?
P10 C26 H26B 109.7 . . ?
C25 C26 P10 109.9(9) . . ?
C25 C26 H26A 109.7 . . ?
C25 C26 H26B 109.7 . . ?
H26A C26 H26B 108.2 . . ?
P9 C27 H27A 109.5 . . ?
P9 C27 H27B 109.5 . . ?
P9 C27 H27C 109.5 . . ?
H27A C27 H27B 109.5 . . ?
H27A C27 H27C 109.5 . . ?
H27B C27 H27C 109.5 . . ?
P9 C28 H28A 109.5 . . ?
P9 C28 H28B 109.5 . . ?
P9 C28 H28C 109.5 . . ?
H28A C28 H28B 109.5 . . ?
H28A C28 H28C 109.5 . . ?
H28B C28 H28C 109.5 . . ?
P10 C29 H29A 109.5 . . ?
P10 C29 H29B 109.5 . . ?
P10 C29 H29C 109.5 . . ?
H29A C29 H29B 109.5 . . ?
H29A C29 H29C 109.5 . . ?
H29B C29 H29C 109.5 . . ?
P10 C30 H30A 109.5 . . ?
P10 C30 H30B 109.5 . . ?
P10 C30 H30C 109.5 . . ?
H30A C30 H30B 109.5 . . ?
H30A C30 H30C 109.5 . . ?
H30B C30 H30C 109.5 . . ?
P7A Fe2A P2A 81.2(7) . . ?
P8A Fe2A P2A 103.4(9) . . ?
P8A Fe2A P7A 82.6(5) . . ?
P8A Fe2A P9A 91.7(6) . . ?
P9A Fe2A P2A 131.7(12) . . ?
P9A Fe2A P7A 146.8(16) . . ?
P10A Fe2A P2A 103.8(9) . . ?
P10A Fe2A P7A 87.0(7) . . ?
P10A Fe2A P8A 148.9(17) . . ?
P10A Fe2A P9A 81.3(6) . . ?
Fe1 P1A C3 116.4(12) . . ?
C1 P1A Fe1 125.0(11) . . ?
C1 P1A C3 88.3(12) . . ?
C4 P1A Fe1 127.5(12) . . ?
C4 P1A C1 100.0(9) . . ?
C4 P1A C3 87.2(11) . . ?
C5 P2A Fe2A 116.2(7) . . ?
C5 P2A C2A 107.7(17) . . ?
C5 P2A C6A 89.9(17) . . ?
C2A P2A Fe2A 111.3(10) . . ?
C6A P2A Fe2A 128.2(16) . . ?
C6A P2A C2A 100(2) . . ?
C19A P7A Fe2A 112.0(6) . . ?
C21A P7A Fe2A 151.0(13) . . ?
C21A P7A C19A 70.2(8) . . ?
C21A P7A C22A 80.8(14) . . ?
C22A P7A Fe2A 125.9(13) . . ?
C22A P7A C19A 97.2(9) . . ?
C20A P8A Fe2A 111.6(6) . . ?
C23A P8A Fe2A 124.3(10) . . ?
C23A P8A C20A 97.7(8) . . ?
C24A P8A Fe2A 118.7(9) . . ?
C24A P8A C20A 102.3(8) . . ?
C24A P8A C23A 98.4(8) . . ?
C25A P9A Fe2A 112.0(5) . . ?
C25A P9A C27A 99.5(8) . . ?
C27A P9A Fe2A 123.4(9) . . ?
C28A P9A Fe2A 123.4(10) . . ?
C28A P9A C25A 98.0(7) . . ?
C28A P9A C27A 95.5(9) . . ?
C26A P10A Fe2A 107.4(9) . . ?
C29A P10A Fe2A 124.9(10) . . ?
C29A P10A C26A 102.0(10) . . ?
C29A P10A C30A 96.2(9) . . ?
C30A P10A Fe2A 124.7(12) . . ?
C30A P10A C26A 96.5(10) . . ?
C1 C2A P2A 111.8(15) . . ?
C1 C2A H2AA 109.3 . . ?
C1 C2A H2AB 109.3 . . ?
P2A C2A H2AA 109.3 . . ?
P2A C2A H2AB 109.3 . . ?
H2AA C2A H2AB 107.9 . . ?
P2A C6A H6AA 109.5 . . ?
P2A C6A H6AB 109.5 . . ?
P2A C6A H6AC 109.5 . . ?
H6AA C6A H6AB 109.5 . . ?
H6AA C6A H6AC 109.5 . . ?
H6AB C6A H6AC 109.5 . . ?
P3 C7A H7AA 109.9 . . ?
P3 C7A H7AB 109.9 . . ?
C8 C7A P3 108.9(6) . . ?
C8 C7A H7AA 109.9 . . ?
C8 C7A H7AB 109.9 . . ?
H7AA C7A H7AB 108.3 . . ?
P6 C14A H14C 110.0 . . ?
P6 C14A H14D 110.0 . . ?
C13 C14A P6 108.4(6) . . ?
C13 C14A H14C 110.0 . . ?
C13 C14A H14D 110.0 . . ?
H14C C14A H14D 108.4 . . ?
P7A C19A H19C 109.4 . . ?
P7A C19A H19D 109.4 . . ?
H19C C19A H19D 108.0 . . ?
C20A C19A P7A 111.2(10) . . ?
C20A C19A H19C 109.4 . . ?
C20A C19A H19D 109.4 . . ?
P8A C20A H20C 110.9 . . ?
P8A C20A H20D 110.9 . . ?
C19A C20A P8A 104.2(10) . . ?
C19A C20A H20C 110.9 . . ?
C19A C20A H20D 110.9 . . ?
H20C C20A H20D 108.9 . . ?
P7A C21A H21D 109.5 . . ?
P7A C21A H21E 109.5 . . ?
P7A C21A H21F 109.5 . . ?
H21D C21A H21E 109.5 . . ?
H21D C21A H21F 109.5 . . ?
H21E C21A H21F 109.5 . . ?
P7A C22A H22D 109.5 . . ?
P7A C22A H22E 109.5 . . ?
P7A C22A H22F 109.5 . . ?
H22D C22A H22E 109.5 . . ?
H22D C22A H22F 109.5 . . ?
H22E C22A H22F 109.5 . . ?
P8A C23A H23D 109.5 . . ?
P8A C23A H23E 109.5 . . ?
P8A C23A H23F 109.5 . . ?
H23D C23A H23E 109.5 . . ?
H23D C23A H23F 109.5 . . ?
H23E C23A H23F 109.5 . . ?
P8A C24A H24D 109.5 . . ?
P8A C24A H24E 109.5 . . ?
P8A C24A H24F 109.5 . . ?
H24D C24A H24E 109.5 . . ?
H24D C24A H24F 109.5 . . ?
H24E C24A H24F 109.5 . . ?
P9A C25A H25C 109.6 . . ?
P9A C25A H25D 109.6 . . ?
H25C C25A H25D 108.1 . . ?
C26A C25A P9A 110.4(9) . . ?
C26A C25A H25C 109.6 . . ?
C26A C25A H25D 109.6 . . ?
P10A C26A H26C 110.4 . . ?
P10A C26A H26D 110.4 . . ?
C25A C26A P10A 106.6(10) . . ?
C25A C26A H26C 110.4 . . ?
C25A C26A H26D 110.4 . . ?
H26C C26A H26D 108.6 . . ?
P9A C27A H27D 109.5 . . ?
P9A C27A H27E 109.5 . . ?
P9A C27A H27F 109.5 . . ?
H27D C27A H27E 109.5 . . ?
H27D C27A H27F 109.5 . . ?
H27E C27A H27F 109.5 . . ?
P9A C28A H28D 109.5 . . ?
P9A C28A H28E 109.5 . . ?
P9A C28A H28F 109.5 . . ?
H28D C28A H28E 109.5 . . ?
H28D C28A H28F 109.5 . . ?
H28E C28A H28F 109.5 . . ?
P10A C29A H29D 109.5 . . ?
P10A C29A H29E 109.5 . . ?
P10A C29A H29F 109.5 . . ?
H29D C29A H29E 109.5 . . ?
H29D C29A H29F 109.5 . . ?
H29E C29A H29F 109.5 . . ?
P10A C30A H30D 109.5 . . ?
P10A C30A H30E 109.5 . . ?
P10A C30A H30F 109.5 . . ?
H30D C30A H30E 109.5 . . ?
H30D C30A H30F 109.5 . . ?
H30E C30A H30F 109.5 . . ?

loop_
_geom_torsion_atom_site_label_1
_geom_torsion_atom_site_label_2
_geom_torsion_atom_site_label_3
_geom_torsion_atom_site_label_4
_geom_torsion
_geom_torsion_site_symmetry_1
_geom_torsion_site_symmetry_2
_geom_torsion_site_symmetry_3
_geom_torsion_site_symmetry_4
_geom_torsion_publ_flag
Fe1 P3 C7 C8 -11.0(15) . . . . ?
Fe1 P3 C7A C8 37.0(8) . . . . ?
Fe1 P4 C8 C7 -47.2(9) . . . . ?
Fe1 P4 C8 C7A -18.2(7) . . . . ?
Fe1 P5 C13 C14 -6.9(7) . . . . ?
Fe1 P5 C13 C14A 41.8(6) . . . . ?
Fe1 P6 C14A C13 30.7(8) . . . . ?
P4 C8 C7 P3 33.5(13) . . . . ?
P4 C8 C7A P3 -11.5(9) . . . . ?
P5 C13 C14 P6 31.5(9) . . . . ?
P5 C13 C14A P6 -42.3(7) . . . . ?
C5 P2 C2 C1 43.9(7) . . . . ?
C5 P2A C2A C1 -40(5) . . . . ?
C9 P3 C7 C8 132.2(11) . . . . ?
C9 P3 C7A C8 168.1(7) . . . . ?
C10 P3 C7 C8 -133.0(12) . . . . ?
C10 P3 C7A C8 -94.6(8) . . . . ?
C11 P4 C8 C7 81.6(8) . . . . ?
C11 P4 C8 C7A 110.7(7) . . . . ?
C12 P4 C8 C7 179.6(8) . . . . ?
C12 P4 C8 C7A -151.4(7) . . . . ?
C15 P5 C13 C14 125.4(7) . . . . ?
C15 P5 C13 C14A 174.1(6) . . . . ?
C16 P5 C13 C14 -136.7(7) . . . . ?
C16 P5 C13 C14A -88.0(6) . . . . ?
C17 P6 C14A C13 -109.8(7) . . . . ?
C18 P6 C14A C13 156.3(7) . . . . ?
Fe2 P2 C2 C1 176.8(5) . . . . ?
Fe2 P7 C19 C20 -4.9(13) . . . . ?
Fe2 P8 C20 C19 45.5(11) . . . . ?
Fe2 P9 C25 C26 -3.9(16) . . . . ?
Fe2 P10 C26 C25 32.0(14) . . . . ?
P1 C1 C2 P2 174.6(4) . . . . ?
P7 C19 C20 P8 -23.3(14) . . . . ?
P9 C25 C26 P10 -17.0(17) . . . . ?
C2 C1 P1 Fe1 -176.4(5) . . . . ?
C2 C1 P1 C3 51.3(6) . . . . ?
C2 C1 P1 C4 -46.6(6) . . . . ?
C6 P2 C2 C1 -53.0(7) . . . . ?
C21 P7 C19 C20 -139.2(11) . . . . ?
C22 P7 C19 C20 124.2(12) . . . . ?
C23 P8 C20 C19 -83.2(12) . . . . ?
C24 P8 C20 C19 179.4(10) . . . . ?
C27 P9 C25 C26 123.2(13) . . . . ?
C28 P9 C25 C26 -138.1(13) . . . . ?
C29 P10 C26 C25 145.8(14) . . . . ?
C30 P10 C26 C25 -96.1(16) . . . . ?
Fe2A P2A C2A C1 -168(3) . . . . ?
Fe2A P7A C19A C20A 17.8(17) . . . . ?
Fe2A P8A C20A C19A 47.4(16) . . . . ?
Fe2A P9A C25A C26A -2.6(16) . . . . ?
Fe2A P10A C26A C25A 49.9(16) . . . . ?
P1A C1 C2A P2A -148(2) . . . . ?
P7A C19A C20A P8A -38.0(16) . . . . ?
P9A C25A C26A P10A -27.9(15) . . . . ?
C2A C1 P1A Fe1 -165(3) . . . . ?
C2A C1 P1A C3 73(3) . . . . ?
C2A C1 P1A C4 -13(4) . . . . ?
C6A P2A C2A C1 53(4) . . . . ?
C21A P7A C19A C20A -131.3(17) . . . . ?
C22A P7A C19A C20A 151.2(16) . . . . ?
C23A P8A C20A C19A -84.2(13) . . . . ?
C24A P8A C20A C19A 175.4(12) . . . . ?
C27A P9A C25A C26A -134.6(12) . . . . ?
C28A P9A C25A C26A 128.4(13) . . . . ?
C29A P10A C26A C25A -177.4(12) . . . . ?
C30A P10A C26A C25A -79.7(14) . . . . ?

_shelx_res_file                  
;
TITL 26 in P21/n #14
    26.res
    created by SHELXL-2019/3 at 12:04:54 on 24-Nov-2024
CELL 0.71073 16.381054 13.828894 19.752411 90 90.4804 90
ZERR 4 0.000426 0.000334 0.000484 0 0.0023 0
LATT 1
SYMM 0.5-X,0.5+Y,0.5-Z
SFAC C H Fe P
UNIT 120 320 8 40
SIMU
SADI P3 C7 P3 C7A
SADI C13 C14 C13 C14A
SADI C8 C7 C8 C7A
EADP C7A C7
SADI P2 C2 P2 C2A
SADI C1 C2 C1 C2A
SADI C2 P2A C2A P2A
RIGU
EADP Fe2 Fe2A
EADP P9 P10A
SADI P3 C7A P3 C7
SADI C8 C7A C8 C7
SADI C14A C13 C14 C13
SADI P6 C14 P6 C14A
SADI P1A C4 P1 C4
SADI P1A C1 P1 C1
SADI C2A C1 C2 C1
SADI P2A C2A P2 C2
SADI P2A C5 P2 C5
SADI P2A C6A P2 C6
SADI Fe2A P7A Fe2 P10 Fe2A P10A Fe2 P9 Fe2A P9A Fe2 P8 Fe2A P8A Fe2 P7
SADI P7A C19A P8A C20A P7 C19 P8 C20 P9A C25A P10A C26A P9 C25 P10 C26
SADI P10 C29 P7A C21A P10 C30 P7A C22A P7 C21 P7 C22 P8A C23A P8A C24A P8 =
 C24 P8 C23 P9A C28A P9A C27A P9 C27 P10A C30A P9 C28 P10A C29A
SADI C20A C19A C20 C19 C26A C25A C26 C25

L.S. 16
PLAN  5
SIZE 0.041 0.058 0.095
TEMP -173.15(10)
CONF
BOND
MORE -1
BOND $H
fmap 2 53
acta
SHEL 0.8 999
REM <olex2.extras>
REM <HklSrc "%.\\24.hkl">
REM </olex2.extras>

WGHT    0.098300   19.386999
FVAR       0.06568   0.48543   0.55915   0.86978   0.39249
FE1   3    0.627615    0.760187    0.113752    11.00000    0.01647    0.01692 =
         0.01499   -0.00005   -0.00220   -0.00237
P3    4    0.670674    0.902512    0.144466    11.00000    0.02633    0.02036 =
         0.02775    0.00257   -0.00608   -0.00361
P4    4    0.630222    0.736670    0.221555    11.00000    0.02264    0.02425 =
         0.01682    0.00383   -0.00258    0.00059
P5    4    0.627619    0.606883    0.093674    11.00000    0.04130    0.02159 =
         0.03095   -0.00339   -0.00056   -0.00241
P6    4    0.700627    0.766795    0.023375    11.00000    0.03588    0.03243 =
         0.02847    0.00109    0.01365    0.00162
C1    1    0.419567    0.746284    0.139162    11.00000    0.01931    0.03477 =
         0.02209    0.00524   -0.00362   -0.00164
PART 1
AFIX  23
H1AA  2    0.428072    0.675839    0.144696    41.00000   -1.20000
H1AB  2    0.427264    0.776098    0.184333    41.00000   -1.20000
AFIX  23
PART 2
H1BC  2    0.432685    0.685744    0.163692   -41.00000   -1.20000
H1BD  2    0.417011    0.798111    0.173655   -41.00000   -1.20000
AFIX   0
PART 0
C3    1    0.463971    0.915713    0.074779    11.00000    0.02699    0.03510 =
         0.04847    0.02153   -0.01035   -0.00055
PART 1
AFIX  33
H3AA  2    0.478321    0.952712    0.115487    41.00000   -1.50000
H3AB  2    0.488861    0.946052    0.035149    41.00000   -1.50000
H3AC  2    0.404495    0.914752    0.069043    41.00000   -1.50000
AFIX  33
PART 2
H3BD  2    0.478536    0.953124    0.115250   -41.00000   -1.50000
H3BE  2    0.488090    0.946099    0.034835   -41.00000   -1.50000
H3BF  2    0.404440    0.914026    0.069577   -41.00000   -1.50000
AFIX   0
PART 0
C4    1    0.463640    0.749052    0.000064    11.00000    0.02578    0.07839 =
         0.02040   -0.00345   -0.00496   -0.00878
PART 1
AFIX  33
H4AA  2    0.478271    0.680828   -0.005571    41.00000   -1.50000
H4AB  2    0.404142    0.756001   -0.002188    41.00000   -1.50000
H4AC  2    0.488509    0.787302   -0.036083    41.00000   -1.50000
AFIX  33
PART 2
H4BD  2    0.504682    0.760760   -0.034806   -41.00000   -1.50000
H4BE  2    0.445672    0.681524   -0.002171   -41.00000   -1.50000
H4BF  2    0.416755    0.791812   -0.007585   -41.00000   -1.50000
AFIX   0
PART 0
C5    1    0.285207    0.736787    0.253049    11.00000    0.02259    0.08787 =
         0.02445   -0.00664   -0.00127   -0.00947
PART 1
AFIX  33
H5AA  2    0.271443    0.803915    0.264024    41.00000   -1.50000
H5AB  2    0.260498    0.693471    0.286375    41.00000   -1.50000
H5AC  2    0.344645    0.728758    0.254030    41.00000   -1.50000
AFIX  33
PART 2
H5BD  2    0.272481    0.668020    0.258643   -41.00000   -1.50000
H5BE  2    0.344169    0.746632    0.258269   -41.00000   -1.50000
H5BF  2    0.256389    0.774441    0.287425   -41.00000   -1.50000
AFIX   0
PART 0
C8    1    0.606450    0.849024    0.268873    11.00000    0.05254    0.03193 =
         0.02286    0.00104    0.00659    0.00559
PART 1
AFIX  23
H8AA  2    0.547806    0.865372    0.264477    41.00000   -1.20000
H8AB  2    0.620298    0.841625    0.317481    41.00000   -1.20000
AFIX  23
PART 2
H8BC  2    0.549527    0.845992    0.285187   -41.00000   -1.20000
H8BD  2    0.643022    0.853874    0.308886   -41.00000   -1.20000
AFIX   0
PART 0
C9    1    0.649521    1.018164    0.101843    11.00000    0.06362    0.02061 =
         0.06208    0.00730   -0.02369   -0.00660
AFIX 137
H9A   2    0.674310    1.017853    0.056861    11.00000   -1.50000
H9B   2    0.672604    1.071261    0.128711    11.00000   -1.50000
H9C   2    0.590377    1.027010    0.097244    11.00000   -1.50000
AFIX   0
C10   1    0.779707    0.925426    0.159031    11.00000    0.03184    0.03405 =
         0.19064   -0.00588   -0.02757   -0.00986
AFIX 137
H10A  2    0.800152    0.882121    0.194598    11.00000   -1.50000
H10B  2    0.787512    0.992748    0.173164    11.00000   -1.50000
H10C  2    0.809709    0.913652    0.117114    11.00000   -1.50000
AFIX   0
C11   1    0.726028    0.702484    0.266315    11.00000    0.03029    0.04655 =
         0.03406    0.00921   -0.00625   -0.00323
AFIX 137
H11A  2    0.742028    0.637000    0.252876    11.00000   -1.50000
H11B  2    0.717250    0.704327    0.315314    11.00000   -1.50000
H11C  2    0.769392    0.748075    0.254388    11.00000   -1.50000
AFIX   0
C12   1    0.563469    0.651170    0.266481    11.00000    0.03165    0.03442 =
         0.02546    0.00727   -0.00177    0.00011
AFIX 137
H12A  2    0.506299    0.665322    0.255330    11.00000   -1.50000
H12B  2    0.572138    0.657781    0.315413    11.00000   -1.50000
H12C  2    0.576479    0.584946    0.252587    11.00000   -1.50000
AFIX   0
C13   1    0.655928    0.579875    0.004064    11.00000    0.05673    0.04141 =
         0.03119   -0.01464   -0.00157    0.00250
PART 1
AFIX  23
H13A  2    0.708597    0.544773    0.003845    21.00000   -1.20000
H13B  2    0.614014    0.536859   -0.016150    21.00000   -1.20000
AFIX  23
PART 2
H13C  2    0.673110    0.511581   -0.000603   -21.00000   -1.20000
H13D  2    0.609030    0.591769   -0.026760   -21.00000   -1.20000
AFIX   0
PART 0
C15   1    0.536193    0.529046    0.100726    11.00000    0.05599    0.02999 =
         0.05261   -0.00621    0.00374   -0.01688
AFIX 137
H15A  2    0.519901    0.524884    0.148263    11.00000   -1.50000
H15B  2    0.548824    0.464187    0.083787    11.00000   -1.50000
H15C  2    0.491435    0.556846    0.073861    11.00000   -1.50000
AFIX   0
C16   1    0.698854    0.523229    0.136333    11.00000    0.06337    0.02959 =
         0.03779    0.00110   -0.00235    0.01659
AFIX 137
H16A  2    0.754262    0.549816    0.134775    11.00000   -1.50000
H16B  2    0.697612    0.460465    0.113312    11.00000   -1.50000
H16C  2    0.682585    0.514904    0.183608    11.00000   -1.50000
AFIX   0
C17   1    0.678902    0.851209   -0.044375    11.00000    0.06440    0.09166 =
         0.02887    0.02442    0.01678    0.03161
AFIX 137
H17A  2    0.621063    0.846821   -0.057085    11.00000   -1.50000
H17B  2    0.712599    0.835469   -0.083628    11.00000   -1.50000
H17C  2    0.691274    0.917069   -0.029116    11.00000   -1.50000
AFIX   0
C18   1    0.812142    0.782745    0.021903    11.00000    0.03625    0.22680 =
         0.06349    0.03645    0.01468    0.01541
AFIX 137
H18A  2    0.825189    0.851905    0.022159    11.00000   -1.50000
H18B  2    0.834067    0.752938   -0.019121    11.00000   -1.50000
H18C  2    0.836547    0.751886    0.061887    11.00000   -1.50000
AFIX   0
PART 1
FE2   3    0.120870    0.738422    0.138545    41.00000    0.01695    0.02498 =
         0.01785    0.00435   -0.00142    0.00330
P1    4    0.501495    0.792638    0.083419    41.00000    0.01518    0.02333 =
         0.01425    0.00554   -0.00352   -0.00165
P2    4    0.245919    0.707213    0.168201    41.00000    0.01578    0.02868 =
         0.01667    0.00409   -0.00250   -0.00122
P7    4    0.062200    0.763881    0.236325    31.00000    0.02567    0.02535 =
         0.02871    0.00482    0.00635   -0.00355
P8    4    0.059791    0.601727    0.149489    31.00000    0.04870    0.02891 =
         0.03547    0.00654   -0.00948   -0.01365
P9    4    0.126643    0.725765    0.030835    31.00000    0.02560    0.01706 =
         0.01807   -0.00394   -0.00349    0.00266
P10   4    0.110051    0.893112    0.115120    31.00000    0.07062    0.01860 =
         0.02169   -0.00067    0.01826   -0.01208
C2    1    0.329850    0.762152    0.117609    41.00000    0.01797    0.05167 =
         0.03283    0.01864   -0.00431   -0.00519
AFIX  23
H2A   2    0.323853    0.738220    0.070592    41.00000   -1.20000
H2B   2    0.320266    0.832814    0.116297    41.00000   -1.20000
AFIX   0
C6    1    0.283560    0.580308    0.167956    41.00000    0.02793    0.03568 =
         0.05738    0.01154    0.00002    0.00457
AFIX  33
H6A   2    0.268449    0.549330    0.125024    41.00000   -1.50000
H6B   2    0.343104    0.580010    0.173185    41.00000   -1.50000
H6C   2    0.258958    0.544724    0.205530    41.00000   -1.50000
AFIX   0
C7    1    0.658494    0.925886    0.236856    51.00000    0.06329    0.02412 =
         0.02483   -0.00617   -0.00955   -0.00351
AFIX  23
H7A   2    0.712859    0.926880    0.259119    51.00000   -1.20000
H7B   2    0.632828    0.989963    0.243497    51.00000   -1.20000
AFIX   0
C14   1    0.663341    0.668397   -0.038575    21.00000    0.05003    0.06164 =
         0.02058   -0.00680    0.01202    0.00172
AFIX  23
H14A  2    0.609949    0.686153   -0.058873    21.00000   -1.20000
H14B  2    0.703229    0.658396   -0.075296    21.00000   -1.20000
AFIX   0
C19   1    0.041709    0.648770    0.282878    31.00000    0.07704    0.04674 =
         0.03812    0.00362    0.00846   -0.01582
AFIX  23
H19A  2    0.074171    0.647596    0.325373    31.00000   -1.20000
H19B  2   -0.016782    0.645610    0.294894    31.00000   -1.20000
AFIX   0
C20   1    0.063587    0.562059    0.240007    31.00000    0.09503    0.03603 =
         0.03001    0.01544   -0.00598   -0.00176
AFIX  23
H20A  2    0.024259    0.508877    0.247612    31.00000   -1.20000
H20B  2    0.118991    0.538694    0.251944    31.00000   -1.20000
AFIX   0
C21   1    0.105701    0.834650    0.307233    31.00000    0.04006    0.03826 =
         0.03296   -0.01045    0.00840   -0.00125
AFIX  33
H21A  2    0.163465    0.818020    0.313229    31.00000   -1.50000
H21B  2    0.100639    0.903820    0.297260    31.00000   -1.50000
H21C  2    0.076083    0.819664    0.348839    31.00000   -1.50000
AFIX   0
C22   1   -0.041281    0.815113    0.242674    31.00000    0.02978    0.12788 =
         0.05242    0.01804    0.01275    0.01996
AFIX  33
H22A  2   -0.076590    0.786208    0.207865    31.00000   -1.50000
H22B  2   -0.063424    0.801113    0.287556    31.00000   -1.50000
H22C  2   -0.038868    0.885270    0.235977    31.00000   -1.50000
AFIX   0
C23   1   -0.050547    0.589718    0.131401    31.00000    0.05503    0.06343 =
         0.07210    0.02812   -0.02607   -0.03124
AFIX  33
H23A  2   -0.079513    0.645765    0.149770    31.00000   -1.50000
H23B  2   -0.059490    0.586493    0.082334    31.00000   -1.50000
H23C  2   -0.071183    0.530525    0.152500    31.00000   -1.50000
AFIX   0
C24   1    0.088556    0.488847    0.108900    31.00000    0.08147    0.04575 =
         0.05002   -0.00745   -0.00938   -0.03568
AFIX  33
H24A  2    0.147783    0.480039    0.112652    31.00000   -1.50000
H24B  2    0.060846    0.434856    0.131172    31.00000   -1.50000
H24C  2    0.072540    0.490824    0.061006    31.00000   -1.50000
AFIX   0
C25   1    0.152104    0.840580   -0.012282    31.00000    0.08152    0.03476 =
         0.02982    0.00157    0.00002   -0.01447
AFIX  23
H25A  2    0.204614    0.832830   -0.036132    31.00000   -1.20000
H25B  2    0.109470    0.854832   -0.046674    31.00000   -1.20000
AFIX   0
C26   1    0.158599    0.923364    0.035105    31.00000    0.13135    0.03257 =
         0.03421    0.00311    0.03621   -0.01551
AFIX  23
H26A  2    0.131742    0.980814    0.014964    31.00000   -1.20000
H26B  2    0.216807    0.939176    0.043217    31.00000   -1.20000
AFIX   0
C27   1    0.034377    0.698491   -0.018201    31.00000    0.03452    0.05316 =
         0.02417    0.00215   -0.00743   -0.00182
AFIX  33
H27A  2   -0.011309    0.736564   -0.000752    31.00000   -1.50000
H27B  2    0.043213    0.714828   -0.065858    31.00000   -1.50000
H27C  2    0.021753    0.629457   -0.014286    31.00000   -1.50000
AFIX   0
C28   1    0.195789    0.644940   -0.014345    31.00000    0.03790    0.04996 =
         0.02350   -0.01340    0.00376    0.00625
AFIX  33
H28A  2    0.250659    0.649681    0.005530    31.00000   -1.50000
H28B  2    0.176147    0.578233   -0.010599    31.00000   -1.50000
H28C  2    0.197607    0.663604   -0.062171    31.00000   -1.50000
AFIX   0
C29   1    0.192893    0.969243    0.148583    31.00000    0.09812    0.02179 =
         0.05635   -0.00577    0.01864   -0.02322
AFIX  33
H29A  2    0.188918    0.972944    0.197992    31.00000   -1.50000
H29B  2    0.245630    0.941073    0.136302    31.00000   -1.50000
H29C  2    0.188345    1.034342    0.129313    31.00000   -1.50000
AFIX   0
C30   1    0.008802    0.947822    0.099747    31.00000    0.10622    0.07047 =
         0.14743    0.04516    0.02605    0.06698
AFIX  33
H30A  2   -0.025761    0.937504    0.139354    31.00000   -1.50000
H30B  2    0.015078    1.017359    0.091768    31.00000   -1.50000
H30C  2   -0.016667    0.917650    0.059956    31.00000   -1.50000
AFIX   0
PART 2
FE2A  3    0.124001    0.727866    0.137356   -41.00000    0.01695    0.02498 =
         0.01785    0.00435   -0.00142    0.00330
P1A   4    0.508730    0.773784    0.084817   -41.00000    0.03032    0.06436 =
         0.01829    0.00407   -0.00816    0.00096
P2A   4    0.253876    0.775040    0.171774   -41.00000    0.01607    0.04921 =
         0.01747   -0.01251   -0.00591    0.00480
P7A   4    0.102910    0.883931    0.144986   -31.00000    0.03481    0.02286 =
         0.03643   -0.00354    0.01127   -0.00423
P8A   4    0.055707    0.725952    0.231127   -31.00000    0.02334    0.03178 =
         0.02385    0.00627    0.00721    0.00086
P9A   4    0.074691    0.587515    0.107320   -31.00000    0.02882    0.03009 =
         0.02644   -0.00388   -0.00373   -0.00562
P10A  4    0.125203    0.747591    0.028592   -31.00000    0.02560    0.01706 =
         0.01807   -0.00394   -0.00349    0.00266
C2A   1    0.332662    0.734425    0.110397   -41.00000    0.02090    0.02567 =
         0.02110   -0.00702   -0.00310   -0.00260
AFIX  23
H2AA  2    0.323188    0.665609    0.098966   -41.00000   -1.20000
H2AB  2    0.327296    0.772598    0.068193   -41.00000   -1.20000
AFIX   0
C6A   1    0.291272    0.899295    0.190975   -41.00000    0.02859    0.05258 =
         0.05121   -0.02890    0.00902   -0.00603
AFIX  33
H6AA  2    0.281433    0.941227    0.151751   -41.00000   -1.50000
H6AB  2    0.262141    0.924929    0.230217   -41.00000   -1.50000
H6AC  2    0.349921    0.897120    0.201061   -41.00000   -1.50000
AFIX   0
C7A   1    0.616827    0.938150    0.225057   -51.00000    0.06329    0.02412 =
         0.02483   -0.00617   -0.00955   -0.00351
AFIX  23
H7AA  2    0.649342    0.987378    0.249719   -51.00000   -1.20000
H7AB  2    0.562756    0.966305    0.214061   -51.00000   -1.20000
AFIX   0
C14A  1    0.724158    0.645646   -0.011863   -21.00000    0.04012    0.05155 =
         0.02817   -0.00043    0.01097    0.02588
AFIX  23
H14C  2    0.731105    0.650030   -0.061509   -21.00000   -1.20000
H14D  2    0.775537    0.620712    0.008289   -21.00000   -1.20000
AFIX   0
C19A  1    0.058306    0.918396    0.228530   -31.00000    0.09391    0.04464 =
         0.04521   -0.00673    0.02003    0.00852
AFIX  23
H19C  2    0.084574    0.978516    0.245017   -31.00000   -1.20000
H19D  2   -0.000790    0.931260    0.222716   -31.00000   -1.20000
AFIX   0
C20A  1    0.070410    0.839476    0.280089   -31.00000    0.06318    0.04832 =
         0.02871   -0.00682    0.00719   -0.00702
AFIX  23
H20C  2    0.029817    0.844668    0.316761   -31.00000   -1.20000
H20D  2    0.125939    0.842368    0.300156   -31.00000   -1.20000
AFIX   0
C21A  1    0.136212    1.003399    0.168184   -31.00000    0.15977    0.06205 =
         0.03963   -0.02404    0.02251   -0.03711
AFIX  33
H21D  2    0.180583    0.998763    0.201614   -31.00000   -1.50000
H21E  2    0.155739    1.037329    0.127884   -31.00000   -1.50000
H21F  2    0.090465    1.039222    0.187698   -31.00000   -1.50000
AFIX   0
C22A  1    0.033054    0.955189    0.091372   -31.00000    0.09274    0.05884 =
         0.03542    0.00447    0.03730    0.01694
AFIX  33
H22D  2   -0.002366    0.911447    0.065417   -31.00000   -1.50000
H22E  2   -0.000487    0.996993    0.119971   -31.00000   -1.50000
H22F  2    0.064787    0.995101    0.060157   -31.00000   -1.50000
AFIX   0
C23A  1   -0.056850    0.720641    0.235683   -31.00000    0.01645    0.06566 =
         0.06184   -0.00210    0.01641    0.00356
AFIX 137
H23D  2   -0.075007    0.751982    0.277430   -31.00000   -1.50000
H23E  2   -0.074568    0.652954    0.235513   -31.00000   -1.50000
H23F  2   -0.080658    0.754171    0.196521   -31.00000   -1.50000
AFIX   0
C24A  1    0.079359    0.633594    0.293818   -31.00000    0.02669    0.04368 =
         0.05104    0.00598    0.00544    0.00879
AFIX 137
H24D  2    0.051788    0.649016    0.336314   -31.00000   -1.50000
H24E  2    0.138486    0.631455    0.301649   -31.00000   -1.50000
H24F  2    0.060548    0.570537    0.277277   -31.00000   -1.50000
AFIX   0
C25A  1    0.108238    0.551747    0.021775   -31.00000    0.05566    0.03635 =
         0.03526   -0.01769    0.00612   -0.00748
AFIX  23
H25C  2    0.140570    0.491387    0.024716   -31.00000   -1.20000
H25D  2    0.059885    0.539163   -0.007311   -31.00000   -1.20000
AFIX   0
C26A  1    0.159914    0.631481   -0.009654   -31.00000    0.05039    0.03857 =
         0.03018   -0.00935    0.01162    0.00168
AFIX  23
H26C  2    0.152033    0.632771   -0.059393   -31.00000   -1.20000
H26D  2    0.218508    0.620554    0.000366   -31.00000   -1.20000
AFIX   0
C27A  1    0.096907    0.473755    0.153608   -31.00000    0.08359    0.03130 =
         0.06602    0.01189   -0.01653   -0.02015
AFIX 137
H27D  2    0.074726    0.418831    0.128064   -31.00000   -1.50000
H27E  2    0.071636    0.476170    0.198371   -31.00000   -1.50000
H27F  2    0.156101    0.466133    0.158853   -31.00000   -1.50000
AFIX   0
C28A  1   -0.035612    0.563676    0.095995   -31.00000    0.03182    0.06187 =
         0.07098   -0.03253   -0.00282   -0.02230
AFIX  33
H28D  2   -0.064274    0.579195    0.137969   -31.00000   -1.50000
H28E  2   -0.057096    0.603907    0.059092   -31.00000   -1.50000
H28F  2   -0.043947    0.495288    0.084920   -31.00000   -1.50000
AFIX   0
C29A  1    0.187883    0.836169   -0.015975   -31.00000    0.03976    0.05047 =
         0.02035    0.01687   -0.01324   -0.02046
AFIX 137
H29D  2    0.185044    0.823693   -0.064777   -31.00000   -1.50000
H29E  2    0.244650    0.830848   -0.000365   -31.00000   -1.50000
H29F  2    0.167542    0.901432   -0.006663   -31.00000   -1.50000
AFIX   0
C30A  1    0.033714    0.762320   -0.024846   -31.00000    0.02962    0.06261 =
         0.02967    0.00213   -0.01403   -0.00064
AFIX 137
H30D  2    0.010130    0.826501   -0.017262   -31.00000   -1.50000
H30E  2   -0.006432    0.712607   -0.013216   -31.00000   -1.50000
H30F  2    0.048640    0.755710   -0.072564   -31.00000   -1.50000
AFIX   0
HKLF 4


REM  24 in P21/n #14
REM wR2 = 0.2123, GooF = S = 1.074, Restrained GooF = 1.029 for all data
REM R1 = 0.0816 for 7075 Fo > 4sig(Fo) and 0.1019 for all 9144 data
REM 585 parameters refined using 1321 restraints

END

WGHT      0.0984     19.3927

REM Highest difference peak  3.189,  deepest hole -0.667,  1-sigma level  0.156
Q1    1   0.1277  0.5994  0.1581  11.00000  0.05    3.19
Q2    1   0.1348  0.7576  0.1259  11.00000  0.05    2.32
Q3    1   0.6325  0.7386  0.1194  11.00000  0.05    1.98
Q4    1   0.6827  0.8951  0.1004  11.00000  0.05    1.58
Q5    1   0.6057  0.6057  0.1372  11.00000  0.05    1.52
;
_shelx_res_checksum              3976
_olex2_diffrn_ambient_temperature_device 'Oxford Cryosystems Cryostream 1000'
_olex2_exptl_crystal_mounting_method 
'The crystal was mounted on a MITIGEN holder in Paratone oil'
_olex2_submission_original_sample_id 'JHPC 295 '
_olex2_submission_special_instructions 'No special instructions were received'
_oxdiff_exptl_absorpt_empirical_details 
;
Empirical correction (ABSPACK) includes:
- Absorption correction using spherical harmonics
- Frame scaling
;
_oxdiff_exptl_absorpt_empirical_full_max 2.339
_oxdiff_exptl_absorpt_empirical_full_min 0.712
_vrf_PLAT094_26                  
;
PROBLEM: Ratio of Maximum / Minimum Residual Density ....       4.78 Report
RESPONSE: Phosphine disorder modelled as far as is practical
;
_vrf_PLAT097_26                  
;
PROBLEM: Large Reported Max.  (Positive) Residual Density       3.19 eA-3  
RESPONSE: Phosphine disorder modelled as far as is practical
;
####################################################################### 
# 
# This file contains crystal structure data downloaded from the 
# Cambridge Structural Database (CSD) hosted by the Cambridge 
# Crystallographic Data Centre (CCDC).
# 
# Full information about CCDC data access policies and citation 
# guidelines are available at http://www.ccdc.cam.ac.uk/access/V1 
# 
# Audit and citation data items may have been added by the CCDC. 
# Please retain this information to preserve the provenance of 
# this file and to allow appropriate attribution of the data. 
# 
#######################################################################

data_17
_database_code_depnum_ccdc_archive 'CCDC 2453129'
loop_
_audit_author_name
_audit_author_address
'Gary S. Nichol'
;The University of Edinburgh
United Kingdom
;
_audit_update_record             
;
2025-05-21 deposited with the CCDC.	2025-10-23 downloaded from the CCDC.
;
# jhpc339
_audit_creation_date             2025-02-21
_audit_creation_method           
;
Olex2 1.5-beta
(compiled 2024.02.16 svn.r378c4104 for OlexSys, GUI svn.r6928)
;
_shelx_SHELXL_version_number     2018/3
loop_
_audit_author_email
g.s.nichol@ed.ac.uk
''
_chemical_name_common            ?
_chemical_name_systematic        ?
_chemical_formula_moiety         'C21 H46 Fe O4 P4'
_chemical_formula_sum            'C21 H46 Fe O4 P4'
_chemical_formula_weight         542.31
_chemical_melting_point          ?
_chemical_oxdiff_formula         'C21 H45 O4 P4 Fe1 '
loop_
_atom_type_symbol
_atom_type_description
_atom_type_scat_dispersion_real
_atom_type_scat_dispersion_imag
_atom_type_scat_source
C C 0.0033 0.0016 'International Tables Vol C Tables 4.2.6.8 and 6.1.1.4'
H H 0.0000 0.0000 'International Tables Vol C Tables 4.2.6.8 and 6.1.1.4'
Fe Fe 0.3463 0.8444 'International Tables Vol C Tables 4.2.6.8 and 6.1.1.4'
O O 0.0106 0.0060 'International Tables Vol C Tables 4.2.6.8 and 6.1.1.4'
P P 0.1023 0.0942 'International Tables Vol C Tables 4.2.6.8 and 6.1.1.4'

_shelx_space_group_comment       
;
The symmetry employed for this shelxl refinement is uniquely defined
by the following loop, which should always be used as a source of
symmetry information in preference to the above space-group names.
They are only intended as comments.
;
_space_group_crystal_system      monoclinic
_space_group_IT_number           14
_space_group_name_H-M_alt        'P 1 21/n 1'
_space_group_name_Hall           '-P 2yn'
loop_
_space_group_symop_operation_xyz
'x, y, z'
'-x+1/2, y+1/2, -z+1/2'
'-x, -y, -z'
'x-1/2, -y-1/2, z-1/2'

_cell_length_a                   9.18470(10)
_cell_length_b                   20.6020(3)
_cell_length_c                   14.6513(3)
_cell_angle_alpha                90
_cell_angle_beta                 92.907(2)
_cell_angle_gamma                90
_cell_volume                     2768.80(8)
_cell_formula_units_Z            4
_cell_measurement_reflns_used    20590
_cell_measurement_temperature    100.01(10)
_cell_measurement_theta_max      30.2970
_cell_measurement_theta_min      2.4070
_shelx_estimated_absorpt_T_max   0.983
_shelx_estimated_absorpt_T_min   0.872
_exptl_absorpt_coefficient_mu    0.799
_exptl_absorpt_correction_T_max  0.94689
_exptl_absorpt_correction_T_min  0.94689
_exptl_absorpt_correction_type   multi-scan
_exptl_absorpt_process_details   
;
CrysAlisPro 1.171.43.90 (Rigaku Oxford Diffraction, 2023)
Spherical absorption correction
using equivalent radius and absorption coefficient.
Empirical absorption correction using spherical harmonics,
implemented in SCALE3 ABSPACK scaling algorithm.
;
_exptl_absorpt_special_details   ?
_exptl_crystal_colour            'clear yellow'
_exptl_crystal_density_diffrn    1.301
_exptl_crystal_density_meas      ?
_exptl_crystal_density_method    ?
_exptl_crystal_description       block
_exptl_crystal_F_000             1160
loop_
_exptl_crystal_face_index_h
_exptl_crystal_face_index_k
_exptl_crystal_face_index_l
_exptl_crystal_face_perp_dist
0 0 1 0.0270
0 0 -1 0.0229
-2 1 0 0.0831
2 -1 0 0.0823
0 -1 0 0.0077
0 1 0 0.0137

_exptl_crystal_size_max          0.177
_exptl_crystal_size_mid          0.05
_exptl_crystal_size_min          0.021
_exptl_crystal_size_rad          0.035
loop_
_exptl_oxdiff_crystal_face_indexfrac_h
_exptl_oxdiff_crystal_face_indexfrac_k
_exptl_oxdiff_crystal_face_indexfrac_l
_exptl_oxdiff_crystal_face_x
_exptl_oxdiff_crystal_face_y
_exptl_oxdiff_crystal_face_z
0.0002 -0.0007 0.9995 -0.0059 0.0101 0.0470
-0.0002 0.0007 -0.9995 0.0059 -0.0101 -0.0470
-2.0002 0.9882 0.0013 -0.0986 0.1154 -0.0451
2.0002 -0.9882 -0.0013 0.0986 -0.1154 0.0451
0.0013 -0.9995 -0.0005 -0.0210 -0.0270 0.0031
-0.0013 0.9995 0.0005 0.0210 0.0270 -0.0031

_exptl_transmission_factor_max   ?
_exptl_transmission_factor_min   ?
_diffrn_reflns_av_R_equivalents  0.0509
_diffrn_reflns_av_unetI/netI     0.0324
_diffrn_reflns_Laue_measured_fraction_full 1.000
_diffrn_reflns_Laue_measured_fraction_max 0.911
_diffrn_reflns_limit_h_max       13
_diffrn_reflns_limit_h_min       -13
_diffrn_reflns_limit_k_max       29
_diffrn_reflns_limit_k_min       -28
_diffrn_reflns_limit_l_max       18
_diffrn_reflns_limit_l_min       -20
_diffrn_reflns_number            64221
_diffrn_reflns_point_group_measured_fraction_full 1.000
_diffrn_reflns_point_group_measured_fraction_max 0.911
_diffrn_reflns_theta_full        25.242
_diffrn_reflns_theta_max         30.648
_diffrn_reflns_theta_min         1.977
_diffrn_ambient_environment      N~2~
_diffrn_ambient_temperature      100.01(10)
_diffrn_detector                 'Hybrid Pixel Array Detector'
_diffrn_detector_area_resol_mean 10.0000
_diffrn_detector_type            'HyPix-Arc 100'
_diffrn_measured_fraction_theta_full 1.000
_diffrn_measured_fraction_theta_max 0.911
_diffrn_measurement_details      
;
List of Runs (angles in degrees, time in seconds):

  # Type    Start    End  Width  t~exp~   \w     \q     \k     \f   Frames
#--------------------------------------------------------------------------
  1  \w     19.00  70.00   0.50   60.00    --   -0.60  19.00 -90.00  102
  2  \w     -2.00  59.00   0.50   60.00    --   -0.60  57.00 120.00  122
  3  \w     -2.00  59.00   0.50   60.00    --   -0.60  57.00 -60.00  122
  4  \w      4.00  71.00   0.50   60.00    --   -0.60  38.00-150.00  134
  5  \w     -2.00  59.00   0.50   60.00    --   -0.60  57.00  30.00  122
  6  \w     19.00  70.00   0.50   60.00    --   -0.60  19.00 -30.00  102
  7  \w     19.00  70.00   0.50   60.00    --   -0.60  19.00   0.00  102
  8  \w     19.00  70.00   0.50   60.00    --   -0.60  19.00 150.00  102
  9  \w     19.00  48.00   0.50   60.00    --   -0.60  19.00  60.00   58
 10  \w     19.00  70.00   0.50   60.00    --   -0.60  19.00  90.00  102
;
_diffrn_measurement_device       'four-circle diffractometer'
_diffrn_measurement_device_type  
'XtaLAB Synergy, Single source at home/near, HyPix-Arc 100'
_diffrn_measurement_method       '\w scans'
_diffrn_orient_matrix_type       
'CrysAlisPro convention (1999,Acta A55,543-557)'
_diffrn_orient_matrix_UB_11      0.0597385000
_diffrn_orient_matrix_UB_12      0.0211371000
_diffrn_orient_matrix_UB_13      -0.0058964000
_diffrn_orient_matrix_UB_21      -0.0443544000
_diffrn_orient_matrix_UB_22      0.0269887000
_diffrn_orient_matrix_UB_23      0.0100846000
_diffrn_orient_matrix_UB_31      0.0210421000
_diffrn_orient_matrix_UB_32      -0.0031410000
_diffrn_orient_matrix_UB_33      0.0470549000
_diffrn_radiation_monochromator  graphite
_diffrn_radiation_probe          x-ray
_diffrn_radiation_type           'Mo K\a'
_diffrn_radiation_wavelength     0.71073
_diffrn_source                   'fine-focus sealed X-ray tube'
_diffrn_source_current           1.0
_diffrn_source_type              'Enhance (Mo) X-ray Source'
_diffrn_source_voltage           50.0
_reflns_Friedel_coverage         0.000
_reflns_Friedel_fraction_full    .
_reflns_Friedel_fraction_max     .
_reflns_number_gt                6225
_reflns_number_total             7806
_reflns_special_details          
;
 Reflections were merged by SHELXL according to the crystal
 class for the calculation of statistics and refinement.
 
 _reflns_Friedel_fraction is defined as the number of unique
 Friedel pairs measured divided by the number that would be
 possible theoretically, ignoring centric projections and
 systematic absences.
;
_reflns_threshold_expression     'I > 2\s(I)'
_computing_cell_refinement       'CrysAlisPro 1.171.43.90 (Rigaku OD, 2023)'
_computing_data_collection       
'CrysAlisPro system (CCD 43.143a 64-bit (release 25-10-2024))'
_computing_data_reduction        'CrysAlisPro 1.171.43.90 (Rigaku OD, 2023)'
_computing_molecular_graphics    'Olex2 1.5-beta (Dolomanov et al., 2009)'
_computing_publication_material  'Olex2 1.5-beta (Dolomanov et al., 2009)'
_computing_structure_refinement  'SHELXL 2018/3 (Sheldrick, 2015)'
_computing_structure_solution    'SHELXT 2018/2 (Sheldrick, 2018)'
_refine_diff_density_max         0.529
_refine_diff_density_min         -0.474
_refine_diff_density_rms         0.071
_refine_ls_extinction_coef       .
_refine_ls_extinction_method     none
_refine_ls_goodness_of_fit_ref   1.141
_refine_ls_hydrogen_treatment    mixed
_refine_ls_matrix_type           full
_refine_ls_number_parameters     327
_refine_ls_number_reflns         7806
_refine_ls_number_restraints     12
_refine_ls_R_factor_all          0.0664
_refine_ls_R_factor_gt           0.0467
_refine_ls_restrained_S_all      1.142
_refine_ls_shift/su_max          0.001
_refine_ls_shift/su_mean         0.000
_refine_ls_structure_factor_coef Fsqd
_refine_ls_weighting_details     
'w=1/[\s^2^(Fo^2^)+(0.0331P)^2^+2.8337P] where P=(Fo^2^+2Fc^2^)/3'
_refine_ls_weighting_scheme      calc
_refine_ls_wR_factor_gt          0.0975
_refine_ls_wR_factor_ref         0.1032
_refine_special_details          
'There is disorder about C15 interpreted as the presence of two diasteroisomers.  This was handled with PART -1/-2, geometric and displacement ellipsoid similarity restraints.'
_olex2_refinement_description    
;
1. Fixed Uiso
 At 1.2 times of:
  All C(H) groups, All C(H,H) groups
 At 1.5 times of:
  All C(H,H,H) groups
2. Shared sites
{C15, C15A}
3. Uiso/Uaniso restraints and constraints
Uanis(C16) = Uanis(C20A)
Uanis(C15) = Uanis(C15A)
Uanis(C20) = Uanis(C16A)
4. Same fragment restrains
{O3, O4, C15, C16, C17, C20, C21} sigma for 1-2: 0.02, 1-3: 0.04
as in
{O3A, O4A, C15A, C16A, C17A, C20A, C21A}
5. Others
 Sof(O3A)=Sof(O4A)=Sof(C15A)=Sof(H15A)=Sof(C16A)=Sof(H16C)=Sof(H16D)=Sof(C17A)=
 Sof(C20A)=Sof(H20D)=Sof(H20E)=Sof(H20F)=Sof(C21A)=Sof(H21D)=Sof(H21E)=
 Sof(H21F)=1-FVAR(1)
 Sof(O3)=Sof(O4)=Sof(C15)=Sof(H15)=Sof(C16)=Sof(H16A)=Sof(H16B)=Sof(C17)=
 Sof(C20)=Sof(H20A)=Sof(H20B)=Sof(H20C)=Sof(C21)=Sof(H21A)=Sof(H21B)=Sof(H21C)=
 FVAR(1)
6.a Ternary CH refined with riding coordinates:
 C15(H15), C15A(H15A)
6.b Secondary CH2 refined with riding coordinates:
 C1(H1A,H1B), C2(H2A,H2B), C7(H7A,H7B), C8(H8A,H8B), C16(H16A,H16B), C16A(H16C,
 H16D)
6.c Me refined with riding coordinates:
 C20(H20A,H20B,H20C), C21(H21A,H21B,H21C), C20A(H20D,H20E,H20F), C21A(H21D,
 H21E,H21F)
6.d Aromatic/amide H refined with riding coordinates:
 C18(H18)
6.e Idealised Me refined as rotating group:
 C3(H3A,H3B,H3C), C4(H4A,H4B,H4C), C5(H5A,H5B,H5C), C6(H6A,H6B,H6C), C9(H9A,
 H9B,H9C), C10(H10A,H10B,H10C), C11(H11A,H11B,H11C), C12(H12A,H12B,H12C),
 C19(H19A,H19B,H19C)
;
_atom_sites_solution_hydrogens   mixed
_atom_sites_solution_primary     dual
_atom_sites_solution_secondary   ?
loop_
_atom_site_label
_atom_site_type_symbol
_atom_site_fract_x
_atom_site_fract_y
_atom_site_fract_z
_atom_site_U_iso_or_equiv
_atom_site_adp_type
_atom_site_occupancy
_atom_site_site_symmetry_order
_atom_site_calc_flag
_atom_site_refinement_flags_posn
_atom_site_refinement_flags_adp
_atom_site_refinement_flags_occupancy
_atom_site_disorder_assembly
_atom_site_disorder_group
Fe1 Fe 0.84254(3) 0.15300(2) 0.44062(2) 0.01495(8) Uani 1 1 d . . . . .
P1 P 0.65817(6) 0.15225(3) 0.33961(4) 0.01906(11) Uani 1 1 d . . . . .
P2 P 0.98051(6) 0.14739(3) 0.32300(4) 0.01799(11) Uani 1 1 d . . . . .
P3 P 1.02383(6) 0.14443(3) 0.54228(4) 0.01862(11) Uani 1 1 d . . . . .
P4 P 0.70329(6) 0.14424(3) 0.55730(4) 0.01872(12) Uani 1 1 d . . . . .
O1 O 0.85447(17) 0.25255(7) 0.42470(11) 0.0241(3) Uani 1 1 d . . . . .
O2 O 0.8101(2) 0.29267(8) 0.56253(12) 0.0336(4) Uani 1 1 d . . . . .
C1 C 0.7225(2) 0.13661(11) 0.22419(15) 0.0244(4) Uani 1 1 d . . . . .
H1A H 0.731052 0.089322 0.213721 0.029 Uiso 1 1 calc R U . . .
H1B H 0.652649 0.154724 0.177182 0.029 Uiso 1 1 calc R U . . .
C2 C 0.8707(2) 0.16906(11) 0.21839(15) 0.0236(4) Uani 1 1 d . . . . .
H2A H 0.859072 0.216755 0.214061 0.028 Uiso 1 1 calc R U . . .
H2B H 0.919273 0.153676 0.163613 0.028 Uiso 1 1 calc R U . . .
C3 C 0.5584(3) 0.22856(12) 0.32169(17) 0.0293(5) Uani 1 1 d . . . . .
H3A H 0.509408 0.239941 0.377383 0.044 Uiso 1 1 calc R U . . .
H3B H 0.485592 0.223434 0.270939 0.044 Uiso 1 1 calc R U . . .
H3C H 0.626741 0.263128 0.307144 0.044 Uiso 1 1 calc R U . . .
C4 C 0.5084(3) 0.09377(12) 0.34276(17) 0.0295(5) Uani 1 1 d . . . . .
H4A H 0.548230 0.049754 0.348548 0.044 Uiso 1 1 calc R U . . .
H4B H 0.447076 0.097070 0.286228 0.044 Uiso 1 1 calc R U . . .
H4C H 0.449684 0.103195 0.395187 0.044 Uiso 1 1 calc R U . . .
C5 C 1.1389(2) 0.20041(12) 0.31267(17) 0.0278(5) Uani 1 1 d . . . . .
H5A H 1.217539 0.186381 0.355897 0.042 Uiso 1 1 calc R U . . .
H5B H 1.111649 0.245237 0.326334 0.042 Uiso 1 1 calc R U . . .
H5C H 1.172141 0.197995 0.250261 0.042 Uiso 1 1 calc R U . . .
C6 C 1.0545(3) 0.06856(11) 0.29160(16) 0.0282(5) Uani 1 1 d . . . . .
H6A H 1.115990 0.073881 0.239372 0.042 Uiso 1 1 calc R U . . .
H6B H 0.974192 0.038797 0.275059 0.042 Uiso 1 1 calc R U . . .
H6C H 1.112938 0.050739 0.343525 0.042 Uiso 1 1 calc R U . . .
C7 C 0.9583(3) 0.12221(12) 0.65543(15) 0.0257(5) Uani 1 1 d . . . . .
H7A H 0.948053 0.074496 0.659996 0.031 Uiso 1 1 calc R U . . .
H7B H 1.028888 0.136906 0.704397 0.031 Uiso 1 1 calc R U . . .
C8 C 0.8107(2) 0.15486(11) 0.66618(15) 0.0247(4) Uani 1 1 d . . . . .
H8A H 0.824197 0.201596 0.679864 0.030 Uiso 1 1 calc R U . . .
H8B H 0.759804 0.134569 0.716870 0.030 Uiso 1 1 calc R U . . .
C9 C 1.1306(2) 0.21749(12) 0.56954(16) 0.0275(5) Uani 1 1 d . . . . .
H9A H 1.180543 0.231512 0.515381 0.041 Uiso 1 1 calc R U . . .
H9B H 1.202900 0.207987 0.619245 0.041 Uiso 1 1 calc R U . . .
H9C H 1.065588 0.252115 0.588614 0.041 Uiso 1 1 calc R U . . .
C10 C 1.1685(2) 0.08439(12) 0.53142(16) 0.0264(5) Uani 1 1 d . . . . .
H10A H 1.125200 0.041275 0.522151 0.040 Uiso 1 1 calc R U . . .
H10B H 1.231990 0.084261 0.587248 0.040 Uiso 1 1 calc R U . . .
H10C H 1.225977 0.095455 0.479035 0.040 Uiso 1 1 calc R U . . .
C11 C 0.5431(2) 0.19450(12) 0.57583(17) 0.0275(5) Uani 1 1 d . . . . .
H11A H 0.466571 0.184755 0.528803 0.041 Uiso 1 1 calc R U . . .
H11B H 0.569864 0.240449 0.572282 0.041 Uiso 1 1 calc R U . . .
H11C H 0.507245 0.185202 0.636312 0.041 Uiso 1 1 calc R U . . .
C12 C 0.6263(3) 0.06339(11) 0.57594(16) 0.0265(5) Uani 1 1 d . . . . .
H12A H 0.574691 0.063386 0.632849 0.040 Uiso 1 1 calc R U . . .
H12B H 0.705120 0.031283 0.580208 0.040 Uiso 1 1 calc R U . . .
H12C H 0.558102 0.052321 0.524707 0.040 Uiso 1 1 calc R U . . .
C13 C 0.8293(2) 0.29829(11) 0.47929(16) 0.0242(4) Uani 1 1 d . . . . .
C14 C 0.8204(3) 0.36626(11) 0.43677(17) 0.0283(5) Uani 1 1 d . . . . .
C18 C 0.8534(3) 0.37395(13) 0.34960(18) 0.0369(6) Uani 1 1 d . . . . .
H18 H 0.882345 0.335843 0.318833 0.044 Uiso 1 1 calc R U . . .
C19 C 0.8503(4) 0.43558(14) 0.2941(2) 0.0492(8) Uani 1 1 d . . . . .
H19A H 0.772578 0.463944 0.314267 0.074 Uiso 1 1 calc R U . . .
H19B H 0.832098 0.425018 0.229291 0.074 Uiso 1 1 calc R U . . .
H19C H 0.944335 0.457839 0.302594 0.074 Uiso 1 1 calc R U . . .
H H 0.842(3) 0.0854(14) 0.4412(18) 0.038(8) Uiso 1 1 d . . . . .
O3 O 0.5008(3) 0.43380(15) 0.38686(18) 0.0558(8) Uani 0.815(3) 1 d D . P A -1
O4 O 0.3909(3) 0.37584(13) 0.49166(16) 0.0467(7) Uani 0.815(3) 1 d D . P A -1
C15 C 0.7736(3) 0.42223(12) 0.49484(18) 0.0376(6) Uani 0.815(3) 1 d D . P A -1
H15 H 0.767281 0.461921 0.455545 0.045 Uiso 0.815(3) 1 calc R U P A -1
C16 C 0.6240(5) 0.4113(2) 0.5343(2) 0.0382(9) Uani 0.815(3) 1 d D . P A -1
H16A H 0.625788 0.370054 0.569074 0.046 Uiso 0.815(3) 1 calc R U P A -1
H16B H 0.604160 0.446883 0.577330 0.046 Uiso 0.815(3) 1 calc R U P A -1
C17 C 0.5034(4) 0.40863(17) 0.4612(2) 0.0390(8) Uani 0.815(3) 1 d D . P A -1
C20 C 0.8855(8) 0.4354(3) 0.5746(5) 0.0450(10) Uani 0.815(3) 1 d D . P A -1
H20A H 0.852237 0.471882 0.611047 0.068 Uiso 0.815(3) 1 calc R U P A -1
H20B H 0.895349 0.396615 0.613252 0.068 Uiso 0.815(3) 1 calc R U P A -1
H20C H 0.980118 0.445956 0.550371 0.068 Uiso 0.815(3) 1 calc R U P A -1
C21 C 0.2575(11) 0.3708(4) 0.4313(6) 0.064(2) Uani 0.815(3) 1 d D . P A -1
H21A H 0.183912 0.345534 0.461988 0.096 Uiso 0.815(3) 1 calc R U P A -1
H21B H 0.219586 0.414321 0.417558 0.096 Uiso 0.815(3) 1 calc R U P A -1
H21C H 0.280656 0.349041 0.374302 0.096 Uiso 0.815(3) 1 calc R U P A -1
O3A O 0.8071(14) 0.5237(5) 0.6838(7) 0.051(3) Uani 0.185(3) 1 d D . P A -2
O4A O 0.8031(13) 0.5557(4) 0.5372(7) 0.044(3) Uani 0.185(3) 1 d D . P A -2
C15A C 0.7736(3) 0.42223(12) 0.49484(18) 0.0376(6) Uani 0.185(3) 1 d D . P A -2
H15A H 0.777369 0.459553 0.451382 0.045 Uiso 0.185(3) 1 calc R U P A -2
C16A C 0.864(4) 0.4462(12) 0.574(2) 0.0450(10) Uani 0.185(3) 1 d D . P A -2
H16C H 0.857716 0.415155 0.625628 0.054 Uiso 0.185(3) 1 calc R U P A -2
H16D H 0.967443 0.448070 0.557903 0.054 Uiso 0.185(3) 1 calc R U P A -2
C17A C 0.8186(15) 0.5110(5) 0.6046(7) 0.030(3) Uani 0.185(3) 1 d D . P A -2
C20A C 0.6078(19) 0.4141(12) 0.5046(13) 0.0382(9) Uani 0.185(3) 1 d D . P A -2
H20D H 0.562645 0.397995 0.446909 0.057 Uiso 0.185(3) 1 calc R U P A -2
H20E H 0.590820 0.382940 0.553500 0.057 Uiso 0.185(3) 1 calc R U P A -2
H20F H 0.564970 0.456055 0.519531 0.057 Uiso 0.185(3) 1 calc R U P A -2
C21A C 0.743(4) 0.6181(11) 0.569(3) 0.048(10) Uani 0.185(3) 1 d D . P A -2
H21D H 0.734012 0.648683 0.518197 0.071 Uiso 0.185(3) 1 calc R U P A -2
H21E H 0.646922 0.610555 0.593423 0.071 Uiso 0.185(3) 1 calc R U P A -2
H21F H 0.808800 0.636141 0.617669 0.071 Uiso 0.185(3) 1 calc R U P A -2

loop_
_atom_site_aniso_label
_atom_site_aniso_U_11
_atom_site_aniso_U_22
_atom_site_aniso_U_33
_atom_site_aniso_U_23
_atom_site_aniso_U_13
_atom_site_aniso_U_12
Fe1 0.01365(13) 0.01506(13) 0.01624(14) 0.00000(11) 0.00161(10) -0.00017(10)
P1 0.0157(2) 0.0217(3) 0.0197(3) 0.0029(2) 0.00003(19) -0.0012(2)
P2 0.0168(2) 0.0191(2) 0.0183(3) 0.00148(19) 0.00344(19) 0.00140(19)
P3 0.0159(2) 0.0212(3) 0.0186(3) -0.0016(2) -0.00038(19) 0.0006(2)
P4 0.0177(2) 0.0197(3) 0.0191(3) -0.00107(19) 0.0046(2) -0.00069(19)
O1 0.0227(8) 0.0185(7) 0.0315(9) -0.0006(6) 0.0035(6) -0.0004(6)
O2 0.0448(11) 0.0293(9) 0.0272(9) 0.0003(7) 0.0076(8) 0.0024(8)
C1 0.0240(11) 0.0298(11) 0.0193(11) 0.0022(8) -0.0011(8) -0.0004(9)
C2 0.0233(11) 0.0292(11) 0.0185(10) 0.0043(8) 0.0032(8) 0.0020(9)
C3 0.0238(12) 0.0313(12) 0.0325(13) 0.0076(10) -0.0016(10) 0.0055(9)
C4 0.0219(11) 0.0369(13) 0.0293(13) 0.0030(10) -0.0017(9) -0.0105(10)
C5 0.0215(11) 0.0316(12) 0.0308(12) 0.0038(9) 0.0067(9) -0.0049(9)
C6 0.0332(13) 0.0269(11) 0.0250(12) -0.0023(9) 0.0058(9) 0.0099(9)
C7 0.0282(12) 0.0301(12) 0.0187(11) 0.0013(9) -0.0010(9) 0.0002(9)
C8 0.0277(11) 0.0290(11) 0.0176(10) -0.0025(8) 0.0035(8) -0.0008(9)
C9 0.0213(11) 0.0307(12) 0.0301(12) -0.0056(9) -0.0033(9) -0.0044(9)
C10 0.0219(11) 0.0315(12) 0.0254(11) -0.0003(9) -0.0018(9) 0.0062(9)
C11 0.0207(11) 0.0310(12) 0.0315(12) -0.0020(9) 0.0083(9) 0.0027(9)
C12 0.0304(12) 0.0242(11) 0.0255(12) 0.0016(8) 0.0077(9) -0.0059(9)
C13 0.0214(11) 0.0208(10) 0.0302(12) -0.0001(8) 0.0010(9) -0.0001(8)
C14 0.0318(13) 0.0211(10) 0.0315(12) -0.0016(9) -0.0020(10) -0.0014(9)
C18 0.0501(17) 0.0269(12) 0.0336(14) 0.0027(10) 0.0008(12) -0.0055(11)
C19 0.081(2) 0.0329(14) 0.0340(15) 0.0030(11) 0.0043(15) -0.0104(14)
O3 0.0565(18) 0.070(2) 0.0405(15) 0.0151(13) 0.0017(12) 0.0079(14)
O4 0.0565(17) 0.0522(16) 0.0309(13) 0.0062(11) -0.0018(11) 0.0051(13)
C15 0.0523(17) 0.0242(12) 0.0359(14) -0.0031(10) 0.0001(12) 0.0019(11)
C16 0.055(2) 0.0391(16) 0.021(2) 0.0001(19) 0.0030(17) 0.0149(15)
C17 0.050(2) 0.0396(18) 0.0278(16) -0.0021(13) 0.0056(15) 0.0152(15)
C20 0.064(3) 0.032(2) 0.0382(16) -0.0100(18) -0.0002(18) -0.0117(18)
C21 0.089(6) 0.051(3) 0.050(4) 0.015(3) -0.021(3) -0.019(3)
O3A 0.073(9) 0.041(6) 0.039(6) -0.008(5) 0.011(6) -0.001(6)
O4A 0.071(8) 0.024(5) 0.038(6) -0.006(4) 0.011(5) 0.001(5)
C15A 0.0523(17) 0.0242(12) 0.0359(14) -0.0031(10) 0.0001(12) 0.0019(11)
C16A 0.064(3) 0.032(2) 0.0382(16) -0.0100(18) -0.0002(18) -0.0117(18)
C17A 0.033(7) 0.030(7) 0.028(7) -0.010(5) 0.000(5) -0.003(5)
C20A 0.055(2) 0.0391(16) 0.021(2) 0.0001(19) 0.0030(17) 0.0149(15)
C21A 0.036(13) 0.040(13) 0.07(2) -0.023(12) 0.021(12) 0.004(9)

_geom_special_details            
;
 All esds (except the esd in the dihedral angle between two l.s. planes)
 are estimated using the full covariance matrix.  The cell esds are taken
 into account individually in the estimation of esds in distances, angles
 and torsion angles; correlations between esds in cell parameters are only
 used when they are defined by crystal symmetry.  An approximate (isotropic)
 treatment of cell esds is used for estimating esds involving l.s. planes.
;
loop_
_geom_bond_atom_site_label_1
_geom_bond_atom_site_label_2
_geom_bond_distance
_geom_bond_site_symmetry_2
_geom_bond_publ_flag
Fe1 P1 2.1918(6) . ?
Fe1 P2 2.1933(6) . ?
Fe1 P3 2.1841(6) . ?
Fe1 P4 2.1937(6) . ?
Fe1 O1 2.0677(15) . ?
Fe1 H 1.39(3) . ?
P1 C1 1.848(2) . ?
P1 C3 1.832(2) . ?
P1 C4 1.831(2) . ?
P2 C2 1.846(2) . ?
P2 C5 1.831(2) . ?
P2 C6 1.828(2) . ?
P3 C7 1.850(2) . ?
P3 C9 1.830(2) . ?
P3 C10 1.829(2) . ?
P4 C8 1.846(2) . ?
P4 C11 1.830(2) . ?
P4 C12 1.835(2) . ?
O1 C13 1.265(3) . ?
O2 C13 1.246(3) . ?
C1 H1A 0.9900 . ?
C1 H1B 0.9900 . ?
C1 C2 1.523(3) . ?
C2 H2A 0.9900 . ?
C2 H2B 0.9900 . ?
C3 H3A 0.9800 . ?
C3 H3B 0.9800 . ?
C3 H3C 0.9800 . ?
C4 H4A 0.9800 . ?
C4 H4B 0.9800 . ?
C4 H4C 0.9800 . ?
C5 H5A 0.9800 . ?
C5 H5B 0.9800 . ?
C5 H5C 0.9800 . ?
C6 H6A 0.9800 . ?
C6 H6B 0.9800 . ?
C6 H6C 0.9800 . ?
C7 H7A 0.9900 . ?
C7 H7B 0.9900 . ?
C7 C8 1.528(3) . ?
C8 H8A 0.9900 . ?
C8 H8B 0.9900 . ?
C9 H9A 0.9800 . ?
C9 H9B 0.9800 . ?
C9 H9C 0.9800 . ?
C10 H10A 0.9800 . ?
C10 H10B 0.9800 . ?
C10 H10C 0.9800 . ?
C11 H11A 0.9800 . ?
C11 H11B 0.9800 . ?
C11 H11C 0.9800 . ?
C12 H12A 0.9800 . ?
C12 H12B 0.9800 . ?
C12 H12C 0.9800 . ?
C13 C14 1.533(3) . ?
C14 C18 1.337(4) . ?
C14 C15 1.508(3) . ?
C14 C15A 1.508(3) . ?
C18 H18 0.9500 . ?
C18 C19 1.507(4) . ?
C19 H19A 0.9800 . ?
C19 H19B 0.9800 . ?
C19 H19C 0.9800 . ?
O3 C17 1.205(4) . ?
O4 C17 1.330(4) . ?
O4 C21 1.478(10) . ?
C15 H15 1.0000 . ?
C15 C16 1.534(5) . ?
C15 C20 1.541(6) . ?
C16 H16A 0.9900 . ?
C16 H16B 0.9900 . ?
C16 C17 1.503(5) . ?
C20 H20A 0.9800 . ?
C20 H20B 0.9800 . ?
C20 H20C 0.9800 . ?
C21 H21A 0.9800 . ?
C21 H21B 0.9800 . ?
C21 H21C 0.9800 . ?
O3A C17A 1.199(12) . ?
O4A C17A 1.352(13) . ?
O4A C21A 1.484(17) . ?
C15A H15A 1.0000 . ?
C15A C16A 1.482(18) . ?
C15A C20A 1.546(17) . ?
C16A H16C 0.9900 . ?
C16A H16D 0.9900 . ?
C16A C17A 1.475(17) . ?
C20A H20D 0.9800 . ?
C20A H20E 0.9800 . ?
C20A H20F 0.9800 . ?
C21A H21D 0.9800 . ?
C21A H21E 0.9800 . ?
C21A H21F 0.9800 . ?

loop_
_geom_angle_atom_site_label_1
_geom_angle_atom_site_label_2
_geom_angle_atom_site_label_3
_geom_angle
_geom_angle_site_symmetry_1
_geom_angle_site_symmetry_3
_geom_angle_publ_flag
P1 Fe1 P2 85.78(2) . . ?
P1 Fe1 P4 93.70(2) . . ?
P1 Fe1 H 89.8(11) . . ?
P2 Fe1 P4 172.25(2) . . ?
P2 Fe1 H 87.3(11) . . ?
P3 Fe1 P1 174.92(2) . . ?
P3 Fe1 P2 94.63(2) . . ?
P3 Fe1 P4 85.20(2) . . ?
P3 Fe1 H 85.2(11) . . ?
P4 Fe1 H 85.0(11) . . ?
O1 Fe1 P1 88.53(5) . . ?
O1 Fe1 P2 85.85(5) . . ?
O1 Fe1 P3 96.55(5) . . ?
O1 Fe1 P4 101.88(5) . . ?
O1 Fe1 H 173.0(11) . . ?
C1 P1 Fe1 110.32(7) . . ?
C3 P1 Fe1 117.04(8) . . ?
C3 P1 C1 101.50(11) . . ?
C4 P1 Fe1 122.91(8) . . ?
C4 P1 C1 100.59(11) . . ?
C4 P1 C3 101.37(12) . . ?
C2 P2 Fe1 109.05(7) . . ?
C5 P2 Fe1 121.76(8) . . ?
C5 P2 C2 100.95(11) . . ?
C6 P2 Fe1 118.78(8) . . ?
C6 P2 C2 101.56(11) . . ?
C6 P2 C5 101.67(11) . . ?
C7 P3 Fe1 111.07(8) . . ?
C9 P3 Fe1 117.66(8) . . ?
C9 P3 C7 101.73(11) . . ?
C10 P3 Fe1 121.85(8) . . ?
C10 P3 C7 100.46(11) . . ?
C10 P3 C9 101.04(11) . . ?
C8 P4 Fe1 110.89(8) . . ?
C11 P4 Fe1 125.01(8) . . ?
C11 P4 C8 101.71(11) . . ?
C11 P4 C12 99.96(11) . . ?
C12 P4 Fe1 115.77(8) . . ?
C12 P4 C8 99.90(11) . . ?
C13 O1 Fe1 130.94(15) . . ?
P1 C1 H1A 110.2 . . ?
P1 C1 H1B 110.2 . . ?
H1A C1 H1B 108.5 . . ?
C2 C1 P1 107.62(15) . . ?
C2 C1 H1A 110.2 . . ?
C2 C1 H1B 110.2 . . ?
P2 C2 H2A 110.2 . . ?
P2 C2 H2B 110.2 . . ?
C1 C2 P2 107.45(15) . . ?
C1 C2 H2A 110.2 . . ?
C1 C2 H2B 110.2 . . ?
H2A C2 H2B 108.5 . . ?
P1 C3 H3A 109.5 . . ?
P1 C3 H3B 109.5 . . ?
P1 C3 H3C 109.5 . . ?
H3A C3 H3B 109.5 . . ?
H3A C3 H3C 109.5 . . ?
H3B C3 H3C 109.5 . . ?
P1 C4 H4A 109.5 . . ?
P1 C4 H4B 109.5 . . ?
P1 C4 H4C 109.5 . . ?
H4A C4 H4B 109.5 . . ?
H4A C4 H4C 109.5 . . ?
H4B C4 H4C 109.5 . . ?
P2 C5 H5A 109.5 . . ?
P2 C5 H5B 109.5 . . ?
P2 C5 H5C 109.5 . . ?
H5A C5 H5B 109.5 . . ?
H5A C5 H5C 109.5 . . ?
H5B C5 H5C 109.5 . . ?
P2 C6 H6A 109.5 . . ?
P2 C6 H6B 109.5 . . ?
P2 C6 H6C 109.5 . . ?
H6A C6 H6B 109.5 . . ?
H6A C6 H6C 109.5 . . ?
H6B C6 H6C 109.5 . . ?
P3 C7 H7A 110.0 . . ?
P3 C7 H7B 110.0 . . ?
H7A C7 H7B 108.4 . . ?
C8 C7 P3 108.31(15) . . ?
C8 C7 H7A 110.0 . . ?
C8 C7 H7B 110.0 . . ?
P4 C8 H8A 110.3 . . ?
P4 C8 H8B 110.3 . . ?
C7 C8 P4 107.25(15) . . ?
C7 C8 H8A 110.3 . . ?
C7 C8 H8B 110.3 . . ?
H8A C8 H8B 108.5 . . ?
P3 C9 H9A 109.5 . . ?
P3 C9 H9B 109.5 . . ?
P3 C9 H9C 109.5 . . ?
H9A C9 H9B 109.5 . . ?
H9A C9 H9C 109.5 . . ?
H9B C9 H9C 109.5 . . ?
P3 C10 H10A 109.5 . . ?
P3 C10 H10B 109.5 . . ?
P3 C10 H10C 109.5 . . ?
H10A C10 H10B 109.5 . . ?
H10A C10 H10C 109.5 . . ?
H10B C10 H10C 109.5 . . ?
P4 C11 H11A 109.5 . . ?
P4 C11 H11B 109.5 . . ?
P4 C11 H11C 109.5 . . ?
H11A C11 H11B 109.5 . . ?
H11A C11 H11C 109.5 . . ?
H11B C11 H11C 109.5 . . ?
P4 C12 H12A 109.5 . . ?
P4 C12 H12B 109.5 . . ?
P4 C12 H12C 109.5 . . ?
H12A C12 H12B 109.5 . . ?
H12A C12 H12C 109.5 . . ?
H12B C12 H12C 109.5 . . ?
O1 C13 C14 115.6(2) . . ?
O2 C13 O1 126.1(2) . . ?
O2 C13 C14 118.4(2) . . ?
C18 C14 C13 119.1(2) . . ?
C18 C14 C15 122.2(2) . . ?
C18 C14 C15A 122.2(2) . . ?
C15 C14 C13 118.7(2) . . ?
C15A C14 C13 118.7(2) . . ?
C14 C18 H18 116.0 . . ?
C14 C18 C19 128.1(3) . . ?
C19 C18 H18 116.0 . . ?
C18 C19 H19A 109.5 . . ?
C18 C19 H19B 109.5 . . ?
C18 C19 H19C 109.5 . . ?
H19A C19 H19B 109.5 . . ?
H19A C19 H19C 109.5 . . ?
H19B C19 H19C 109.5 . . ?
C17 O4 C21 118.0(4) . . ?
C14 C15 H15 108.1 . . ?
C14 C15 C16 112.7(3) . . ?
C14 C15 C20 111.3(3) . . ?
C16 C15 H15 108.1 . . ?
C16 C15 C20 108.4(4) . . ?
C20 C15 H15 108.1 . . ?
C15 C16 H16A 109.2 . . ?
C15 C16 H16B 109.2 . . ?
H16A C16 H16B 107.9 . . ?
C17 C16 C15 112.2(3) . . ?
C17 C16 H16A 109.2 . . ?
C17 C16 H16B 109.2 . . ?
O3 C17 O4 122.8(3) . . ?
O3 C17 C16 127.5(4) . . ?
O4 C17 C16 109.6(3) . . ?
C15 C20 H20A 109.5 . . ?
C15 C20 H20B 109.5 . . ?
C15 C20 H20C 109.5 . . ?
H20A C20 H20B 109.5 . . ?
H20A C20 H20C 109.5 . . ?
H20B C20 H20C 109.5 . . ?
O4 C21 H21A 109.5 . . ?
O4 C21 H21B 109.5 . . ?
O4 C21 H21C 109.5 . . ?
H21A C21 H21B 109.5 . . ?
H21A C21 H21C 109.5 . . ?
H21B C21 H21C 109.5 . . ?
C17A O4A C21A 112.7(17) . . ?
C14 C15A H15A 102.0 . . ?
C14 C15A C20A 106.2(9) . . ?
C16A C15A C14 122.2(9) . . ?
C16A C15A H15A 102.0 . . ?
C16A C15A C20A 118.7(17) . . ?
C20A C15A H15A 102.0 . . ?
C15A C16A H16C 109.1 . . ?
C15A C16A H16D 109.1 . . ?
H16C C16A H16D 107.9 . . ?
C17A C16A C15A 112.3(14) . . ?
C17A C16A H16C 109.1 . . ?
C17A C16A H16D 109.1 . . ?
O3A C17A O4A 123.1(11) . . ?
O3A C17A C16A 121.9(17) . . ?
O4A C17A C16A 114.8(16) . . ?
C15A C20A H20D 109.5 . . ?
C15A C20A H20E 109.5 . . ?
C15A C20A H20F 109.5 . . ?
H20D C20A H20E 109.5 . . ?
H20D C20A H20F 109.5 . . ?
H20E C20A H20F 109.5 . . ?
O4A C21A H21D 109.5 . . ?
O4A C21A H21E 109.5 . . ?
O4A C21A H21F 109.5 . . ?
H21D C21A H21E 109.5 . . ?
H21D C21A H21F 109.5 . . ?
H21E C21A H21F 109.5 . . ?

loop_
_geom_torsion_atom_site_label_1
_geom_torsion_atom_site_label_2
_geom_torsion_atom_site_label_3
_geom_torsion_atom_site_label_4
_geom_torsion
_geom_torsion_site_symmetry_1
_geom_torsion_site_symmetry_2
_geom_torsion_site_symmetry_3
_geom_torsion_site_symmetry_4
_geom_torsion_publ_flag
Fe1 P1 C1 C2 -34.93(17) . . . . ?
Fe1 P2 C2 C1 -41.80(16) . . . . ?
Fe1 P3 C7 C8 -34.79(17) . . . . ?
Fe1 P4 C8 C7 -37.80(17) . . . . ?
Fe1 O1 C13 O2 11.0(4) . . . . ?
Fe1 O1 C13 C14 -168.21(14) . . . . ?
P1 C1 C2 P2 46.86(18) . . . . ?
P3 C7 C8 P4 43.80(18) . . . . ?
O1 C13 C14 C18 -6.6(3) . . . . ?
O1 C13 C14 C15 173.0(2) . . . . ?
O1 C13 C14 C15A 173.0(2) . . . . ?
O2 C13 C14 C18 174.1(2) . . . . ?
O2 C13 C14 C15 -6.3(3) . . . . ?
O2 C13 C14 C15A -6.3(3) . . . . ?
C3 P1 C1 C2 89.82(17) . . . . ?
C4 P1 C1 C2 -166.13(16) . . . . ?
C5 P2 C2 C1 -171.14(16) . . . . ?
C6 P2 C2 C1 84.39(17) . . . . ?
C9 P3 C7 C8 91.23(17) . . . . ?
C10 P3 C7 C8 -165.05(16) . . . . ?
C11 P4 C8 C7 -172.74(16) . . . . ?
C12 P4 C8 C7 84.82(17) . . . . ?
C13 C14 C18 C19 179.2(3) . . . . ?
C13 C14 C15 C16 -56.8(3) . . . . ?
C13 C14 C15 C20 65.2(5) . . . . ?
C13 C14 C15A C16A 67(2) . . . . ?
C13 C14 C15A C20A -73.6(8) . . . . ?
C14 C15 C16 C17 -65.4(4) . . . . ?
C14 C15A C16A C17A 164.1(17) . . . . ?
C18 C14 C15 C16 122.8(3) . . . . ?
C18 C14 C15 C20 -115.2(4) . . . . ?
C18 C14 C15A C16A -113(2) . . . . ?
C18 C14 C15A C20A 106.0(8) . . . . ?
C15 C14 C18 C19 -0.4(5) . . . . ?
C15 C16 C17 O3 -26.5(5) . . . . ?
C15 C16 C17 O4 156.5(3) . . . . ?
C20 C15 C16 C17 170.9(3) . . . . ?
C21 O4 C17 O3 -0.3(6) . . . . ?
C21 O4 C17 C16 176.8(4) . . . . ?
C15A C14 C18 C19 -0.4(5) . . . . ?
C15A C16A C17A O3A 135(2) . . . . ?
C15A C16A C17A O4A -50(3) . . . . ?
C20A C15A C16A C17A -60(3) . . . . ?
C21A O4A C17A O3A -11(2) . . . . ?
C21A O4A C17A C16A 174(2) . . . . ?

_shelx_res_file                  
;
TITL 17_a.res in P2(1)/n
    17.res
    created by SHELXL-2018/3 at 13:08:05 on 21-Feb-2025
REM Old TITL 17 in P21/n #14
REM SHELXT solution in P2(1)/n: R1 0.098, Rweak 0.006, Alpha 0.042
REM <I/s> 1.225 for 178 systematic absences, Orientation as input
REM Formula found by SHELXT: C22 O3 P4 Fe
CELL 0.71073 9.1847 20.602 14.6513 90 92.907 90
ZERR 4 0.0001 0.0003 0.0003 0 0.002 0
LATT 1
SYMM 0.5-X,0.5+Y,0.5-Z
SFAC C H Fe O P
UNIT 84 184 4 16 16
EADP C16 C20A
EADP C15 C15A
EADP C20 C16A
EXYZ C15 C15A

L.S. 16
PLAN  5
SIZE 0.021 0.05 0.177
TEMP -173
CONF
BOND
list 4
MORE -1
BOND $H
fmap 2
acta
REM <olex2.extras>
REM <HklSrc "%.\\17.hkl">
REM </olex2.extras>

WGHT    0.033100    2.833700
FVAR       0.27749   0.81521
FE1   3    0.842539    0.152996    0.440620    11.00000    0.01365    0.01506 =
         0.01624    0.00000    0.00161   -0.00017
P1    5    0.658168    0.152253    0.339610    11.00000    0.01567    0.02175 =
         0.01968    0.00287    0.00003   -0.00118
P2    5    0.980506    0.147391    0.322996    11.00000    0.01684    0.01907 =
         0.01830    0.00148    0.00344    0.00140
P3    5    1.023826    0.144435    0.542278    11.00000    0.01587    0.02124 =
         0.01863   -0.00163   -0.00038    0.00056
P4    5    0.703295    0.144237    0.557296    11.00000    0.01766    0.01973 =
         0.01914   -0.00107    0.00457   -0.00069
O1    4    0.854470    0.252545    0.424702    11.00000    0.02266    0.01847 =
         0.03150   -0.00057    0.00349   -0.00039
O2    4    0.810085    0.292673    0.562525    11.00000    0.04478    0.02933 =
         0.02723    0.00025    0.00763    0.00238
C1    1    0.722477    0.136611    0.224189    11.00000    0.02397    0.02984 =
         0.01929    0.00223   -0.00113   -0.00043
AFIX  23
H1A   2    0.731052    0.089322    0.213721    11.00000   -1.20000
H1B   2    0.652649    0.154724    0.177182    11.00000   -1.20000
AFIX   0
C2    1    0.870678    0.169063    0.218389    11.00000    0.02325    0.02925 =
         0.01847    0.00434    0.00322    0.00204
AFIX  23
H2A   2    0.859072    0.216755    0.214061    11.00000   -1.20000
H2B   2    0.919273    0.153676    0.163613    11.00000   -1.20000
AFIX   0
C3    1    0.558375    0.228561    0.321685    11.00000    0.02383    0.03127 =
         0.03252    0.00756   -0.00157    0.00551
AFIX 137
H3A   2    0.509408    0.239941    0.377383    11.00000   -1.50000
H3B   2    0.485592    0.223434    0.270939    11.00000   -1.50000
H3C   2    0.626741    0.263128    0.307144    11.00000   -1.50000
AFIX   0
C4    1    0.508385    0.093772    0.342759    11.00000    0.02189    0.03692 =
         0.02929    0.00303   -0.00165   -0.01047
AFIX 137
H4A   2    0.548230    0.049754    0.348548    11.00000   -1.50000
H4B   2    0.447076    0.097070    0.286228    11.00000   -1.50000
H4C   2    0.449684    0.103195    0.395187    11.00000   -1.50000
AFIX   0
C5    1    1.138863    0.200413    0.312672    11.00000    0.02146    0.03162 =
         0.03076    0.00384    0.00671   -0.00494
AFIX 137
H5A   2    1.217539    0.186381    0.355897    11.00000   -1.50000
H5B   2    1.111649    0.245237    0.326334    11.00000   -1.50000
H5C   2    1.172141    0.197995    0.250261    11.00000   -1.50000
AFIX   0
C6    1    1.054489    0.068557    0.291595    11.00000    0.03320    0.02687 =
         0.02504   -0.00233    0.00580    0.00989
AFIX 137
H6A   2    1.115990    0.073881    0.239372    11.00000   -1.50000
H6B   2    0.974192    0.038797    0.275059    11.00000   -1.50000
H6C   2    1.112938    0.050739    0.343525    11.00000   -1.50000
AFIX   0
C7    1    0.958255    0.122208    0.655427    11.00000    0.02819    0.03014 =
         0.01869    0.00129   -0.00096    0.00018
AFIX  23
H7A   2    0.948053    0.074496    0.659996    11.00000   -1.20000
H7B   2    1.028888    0.136906    0.704397    11.00000   -1.20000
AFIX   0
C8    1    0.810698    0.154861    0.666178    11.00000    0.02773    0.02899 =
         0.01762   -0.00249    0.00347   -0.00079
AFIX  23
H8A   2    0.824197    0.201596    0.679864    11.00000   -1.20000
H8B   2    0.759804    0.134569    0.716870    11.00000   -1.20000
AFIX   0
C9    1    1.130610    0.217493    0.569545    11.00000    0.02132    0.03072 =
         0.03007   -0.00563   -0.00335   -0.00440
AFIX 137
H9A   2    1.180543    0.231512    0.515381    11.00000   -1.50000
H9B   2    1.202900    0.207987    0.619245    11.00000   -1.50000
H9C   2    1.065588    0.252115    0.588614    11.00000   -1.50000
AFIX   0
C10   1    1.168537    0.084390    0.531418    11.00000    0.02190    0.03152 =
         0.02544   -0.00028   -0.00177    0.00623
AFIX 137
H10A  2    1.125200    0.041275    0.522151    11.00000   -1.50000
H10B  2    1.231990    0.084261    0.587248    11.00000   -1.50000
H10C  2    1.225977    0.095455    0.479035    11.00000   -1.50000
AFIX   0
C11   1    0.543143    0.194498    0.575825    11.00000    0.02067    0.03097 =
         0.03150   -0.00203    0.00830    0.00268
AFIX 137
H11A  2    0.466571    0.184755    0.528803    11.00000   -1.50000
H11B  2    0.569864    0.240449    0.572282    11.00000   -1.50000
H11C  2    0.507245    0.185202    0.636312    11.00000   -1.50000
AFIX   0
C12   1    0.626336    0.063388    0.575937    11.00000    0.03036    0.02419 =
         0.02555    0.00155    0.00770   -0.00592
AFIX 137
H12A  2    0.574691    0.063386    0.632849    11.00000   -1.50000
H12B  2    0.705120    0.031283    0.580208    11.00000   -1.50000
H12C  2    0.558102    0.052321    0.524707    11.00000   -1.50000
AFIX   0
C13   1    0.829314    0.298287    0.479287    11.00000    0.02142    0.02078 =
         0.03024   -0.00006    0.00096   -0.00010
C14   1    0.820407    0.366263    0.436772    11.00000    0.03180    0.02114 =
         0.03147   -0.00164   -0.00203   -0.00137
C18   1    0.853388    0.373949    0.349605    11.00000    0.05012    0.02686 =
         0.03359    0.00269    0.00082   -0.00550
AFIX  43
H18   2    0.882345    0.335843    0.318833    11.00000   -1.20000
AFIX   0
C19   1    0.850333    0.435578    0.294083    11.00000    0.08090    0.03291 =
         0.03400    0.00305    0.00429   -0.01042
AFIX 137
H19A  2    0.772578    0.463944    0.314267    11.00000   -1.50000
H19B  2    0.832098    0.425018    0.229291    11.00000   -1.50000
H19C  2    0.944335    0.457839    0.302594    11.00000   -1.50000
AFIX   0
H     2    0.842473    0.085440    0.441152    11.00000    0.03841
PART -1
O3    4    0.500838    0.433805    0.386863    21.00000    0.05647    0.07027 =
         0.04052    0.01507    0.00170    0.00792
O4    4    0.390936    0.375844    0.491657    21.00000    0.05646    0.05221 =
         0.03088    0.00621   -0.00183    0.00510
C15   1    0.773606    0.422232    0.494839    21.00000    0.05233    0.02420 =
         0.03594   -0.00314    0.00009    0.00187
AFIX  13
H15   2    0.767281    0.461921    0.455545    21.00000   -1.20000
AFIX   0
C16   1    0.623991    0.411279    0.534314    21.00000    0.05506    0.03912 =
         0.02067    0.00011    0.00296    0.01492
AFIX  23
H16A  2    0.625788    0.370054    0.569074    21.00000   -1.20000
H16B  2    0.604160    0.446883    0.577330    21.00000   -1.20000
AFIX   0
C17   1    0.503372    0.408629    0.461153    21.00000    0.05007    0.03962 =
         0.02782   -0.00211    0.00557    0.01520
C20   1    0.885513    0.435367    0.574640    21.00000    0.06436    0.03216 =
         0.03821   -0.00997   -0.00021   -0.01168
AFIX  33
H20A  2    0.852237    0.471882    0.611047    21.00000   -1.50000
H20B  2    0.895349    0.396615    0.613252    21.00000   -1.50000
H20C  2    0.980118    0.445956    0.550371    21.00000   -1.50000
AFIX   0
C21   1    0.257535    0.370756    0.431291    21.00000    0.08886    0.05103 =
         0.05043    0.01465   -0.02138   -0.01936
AFIX  33
H21A  2    0.183912    0.345534    0.461988    21.00000   -1.50000
H21B  2    0.219586    0.414321    0.417558    21.00000   -1.50000
H21C  2    0.280656    0.349041    0.374302    21.00000   -1.50000
AFIX   0
SAME 0.02 0.04 O3 > C21
PART -2
O3A   4    0.807080    0.523711    0.683769   -21.00000    0.07344    0.04115 =
         0.03887   -0.00751    0.01082   -0.00118
O4A   4    0.803085    0.555695    0.537227   -21.00000    0.07053    0.02428 =
         0.03775   -0.00650    0.01085    0.00091
C15A  1    0.773606    0.422232    0.494839   -21.00000    0.05233    0.02420 =
         0.03594   -0.00314    0.00009    0.00187
AFIX  13
H15A  2    0.777369    0.459553    0.451382   -21.00000   -1.20000
AFIX   0
C16A  1    0.864325    0.446169    0.574390   -21.00000    0.06436    0.03216 =
         0.03821   -0.00997   -0.00021   -0.01168
AFIX  23
H16C  2    0.857716    0.415155    0.625628   -21.00000   -1.20000
H16D  2    0.967443    0.448070    0.557903   -21.00000   -1.20000
AFIX   0
C17A  1    0.818587    0.511013    0.604574   -21.00000    0.03282    0.02981 =
         0.02814   -0.01016    0.00037   -0.00318
C20A  1    0.607847    0.414057    0.504586   -21.00000    0.05506    0.03912 =
         0.02067    0.00011    0.00296    0.01492
AFIX  33
H20D  2    0.562645    0.397995    0.446909   -21.00000   -1.50000
H20E  2    0.590820    0.382940    0.553500   -21.00000   -1.50000
H20F  2    0.564970    0.456055    0.519531   -21.00000   -1.50000
AFIX   0
C21A  1    0.743112    0.618065    0.569357   -21.00000    0.03556    0.03978 =
         0.06927   -0.02300    0.02096    0.00434
AFIX  33
H21D  2    0.734012    0.648683    0.518197   -21.00000   -1.50000
H21E  2    0.646922    0.610555    0.593423   -21.00000   -1.50000
H21F  2    0.808800    0.636141    0.617669   -21.00000   -1.50000
AFIX   0
HKLF 4


REM  17_a.res in P2(1)/n
REM wR2 = 0.1032, GooF = S = 1.141, Restrained GooF = 1.142 for all data
REM R1 = 0.0467 for 6225 Fo > 4sig(Fo) and 0.0664 for all 7806 data
REM 327 parameters refined using 12 restraints

END

WGHT      0.0331      2.8333

REM Highest difference peak  0.529,  deepest hole -0.474,  1-sigma level  0.071
Q1    1   0.7386  0.4061  0.5417  11.00000  0.05    0.53
Q2    1   0.8442  0.2467  0.4855  11.00000  0.05    0.52
Q3    1   1.0767  0.1740  0.3154  11.00000  0.05    0.49
Q4    1   0.9022  0.3530  0.2907  11.00000  0.05    0.44
Q5    1   0.9089  0.3025  0.3775  11.00000  0.05    0.44
;
_shelx_res_checksum              30369
_olex2_diffrn_ambient_temperature_device 'Oxford Cryosystems Cryostream 1000'
_olex2_submission_original_sample_id 17
_olex2_submission_special_instructions 'No special instructions were received'
_oxdiff_exptl_absorpt_empirical_details 
;
Empirical correction (ABSPACK) includes:
- Absorption correction using spherical harmonics
- Frame scaling
;
_oxdiff_exptl_absorpt_empirical_full_max 1.303
_oxdiff_exptl_absorpt_empirical_full_min 0.787
####################################################################### 
# 
# This file contains crystal structure data downloaded from the 
# Cambridge Structural Database (CSD) hosted by the Cambridge 
# Crystallographic Data Centre (CCDC).
# 
# Full information about CCDC data access policies and citation 
# guidelines are available at http://www.ccdc.cam.ac.uk/access/V1 
# 
# Audit and citation data items may have been added by the CCDC. 
# Please retain this information to preserve the provenance of 
# this file and to allow appropriate attribution of the data. 
# 
#######################################################################

data_22
_database_code_depnum_ccdc_archive 'CCDC 2453132'
loop_
_audit_author_name
_audit_author_address
'Gary S. Nichol'
;The University of Edinburgh
United Kingdom
;
_audit_update_record             
;
2025-09-22 deposited with the CCDC.	2025-10-23 downloaded from the CCDC.
;
# SE24011
_audit_creation_date             2024-09-13
_audit_creation_method           
;
Olex2 1.5-beta
(compiled 2024.02.16 svn.r378c4104 for OlexSys, GUI svn.r6928)
;
loop_
_audit_author_email
''
g.s.nichol@ed.ac.uk
_chemical_formula_moiety         'C17 H40 Fe O2 P4'
_chemical_formula_sum            'C17 H40 Fe O2 P4'
_chemical_formula_weight         456.246
_chemical_oxdiff_formula         'C17 H40 Fe1 O2 P4'
_chemical_oxdiff_usercomment     '@ 120 K '
loop_
_atom_type_symbol
_atom_type_scat_dispersion_real
_atom_type_scat_dispersion_imag
_atom_type_scat_source
_atom_type_scat_dispersion_source
C 0.01788 0.00908 'NoSpherA2: Chem.Sci. 2021, DOI:10.1039/D0SC05526C'
'Brennan, Cowan, Rev. Sci. Instrum., 1992, 63, 850'
Fe -1.13125 3.15233 'NoSpherA2: Chem.Sci. 2021, DOI:10.1039/D0SC05526C'
'Brennan, Cowan, Rev. Sci. Instrum., 1992, 63, 850'
H 0.00000 0.00000 'NoSpherA2: Chem.Sci. 2021, DOI:10.1039/D0SC05526C'
'Brennan, Cowan, Rev. Sci. Instrum., 1992, 63, 850'
O 0.04960 0.03234 'NoSpherA2: Chem.Sci. 2021, DOI:10.1039/D0SC05526C'
'Brennan, Cowan, Rev. Sci. Instrum., 1992, 63, 850'
P 0.29730 0.43501 'NoSpherA2: Chem.Sci. 2021, DOI:10.1039/D0SC05526C'
'Brennan, Cowan, Rev. Sci. Instrum., 1992, 63, 850'

_space_group_crystal_system      orthorhombic
_space_group_IT_number           61
_space_group_name_H-M_alt        'P b c a'
_space_group_name_Hall           '-P 2ac 2ab'
loop_
_space_group_symop_id
_space_group_symop_operation_xyz
1 x,y,z
2 x+1/2,-y+1/2,-z
3 -x,y+1/2,-z+1/2
4 -x+1/2,-y,z+1/2
5 -x,-y,-z
6 -x-1/2,y-1/2,z
7 x,-y-1/2,z-1/2
8 x-1/2,y,-z-1/2

_symmetry_Int_Tables_number      61
_cell_length_a                   16.86988(18)
_cell_length_b                   15.39782(16)
_cell_length_c                   17.24096(19)
_cell_angle_alpha                90
_cell_angle_beta                 90
_cell_angle_gamma                90
_cell_volume                     4478.50(8)
_cell_formula_units_Z            8
_cell_measurement_reflns_used    20738
_cell_measurement_temperature    120.00(10)
_cell_measurement_theta_max      75.2900
_cell_measurement_theta_min      5.2080
_exptl_absorpt_coefficient_mu    8.160
_exptl_absorpt_correction_T_max  1.00000
_exptl_absorpt_correction_T_min  0.67399
_exptl_absorpt_correction_type   multi-scan
_exptl_absorpt_process_details   
;
CrysAlisPro 1.171.43.116a (Rigaku Oxford Diffraction, 2024)
Empirical absorption correction using spherical harmonics,
implemented in SCALE3 ABSPACK scaling algorithm.
;
_exptl_crystal_colour            'translucent pale orange'
_exptl_crystal_density_diffrn    1.353
_exptl_crystal_description       block
_exptl_crystal_F_000             1957.787
loop_
_exptl_crystal_face_index_h
_exptl_crystal_face_index_k
_exptl_crystal_face_index_l
_exptl_crystal_face_perp_dist
0 4 -10 0.0674
9 -5 -4 0.0327
1 -5 9 0.0519
-9 5 3 0.0322
-3 -5 -9 0.0332
3 7 8 0.0197
-4 -9 -1 0.0250
2 10 -1 0.0477

_exptl_crystal_recrystallization_method 
'The material was recrystallised from pentane by slow evaporation'
_exptl_crystal_size_max          0.12
_exptl_crystal_size_mid          0.09
_exptl_crystal_size_min          0.05
loop_
_exptl_oxdiff_crystal_face_indexfrac_h
_exptl_oxdiff_crystal_face_indexfrac_k
_exptl_oxdiff_crystal_face_indexfrac_l
_exptl_oxdiff_crystal_face_x
_exptl_oxdiff_crystal_face_y
_exptl_oxdiff_crystal_face_z
0.3714 4.1046 -10.1904 0.0118 -0.0109 0.9999
8.6666 -4.7569 -4.2940 -0.7784 0.5959 0.1972
1.4099 -5.1540 9.4744 -0.1726 0.1340 -0.9758
-8.7462 5.2494 3.2911 0.7903 -0.6052 -0.0958
-2.7756 -5.2928 -9.0601 -0.7065 -0.4855 0.5150
3.1467 6.6363 7.7291 0.7717 0.5307 -0.3505
-3.5401 -9.4331 -0.8330 -0.7779 -0.5362 -0.3276
2.3787 9.6677 -1.4937 0.7488 0.4083 0.5221

_diffrn_reflns_av_R_equivalents  0.0638
_diffrn_reflns_av_unetI/netI     0.0230
_diffrn_reflns_Laue_measured_fraction_full 0.9995
_diffrn_reflns_Laue_measured_fraction_max 0.9942
_diffrn_reflns_limit_h_max       20
_diffrn_reflns_limit_h_min       -21
_diffrn_reflns_limit_k_max       19
_diffrn_reflns_limit_k_min       -18
_diffrn_reflns_limit_l_max       17
_diffrn_reflns_limit_l_min       -21
_diffrn_reflns_number            67317
_diffrn_reflns_point_group_measured_fraction_full 0.9995
_diffrn_reflns_point_group_measured_fraction_max 0.9942
_diffrn_reflns_theta_full        67.6840
_diffrn_reflns_theta_max         76.12
_diffrn_reflns_theta_min         4.66
_diffrn_ambient_environment      N~2~
_diffrn_ambient_temperature      120.00(10)
_diffrn_detector                 'CCD plate'
_diffrn_detector_area_resol_mean 5.2792
_diffrn_detector_type            Atlas
_diffrn_measured_fraction_theta_full 0.9995
_diffrn_measured_fraction_theta_max 0.9942
_diffrn_measurement_details      
;
List of Runs (angles in degrees, time in seconds):

  # Type    Start    End  Width  t~exp~   \w     \q     \k     \f   Frames
#--------------------------------------------------------------------------
  1  \w   -117.00 -20.00   1.00    7.50    --  -42.75 -32.00 -58.00   97
  2  \w    -66.00  31.00   1.00    7.50    --  -42.75  32.00 101.00   97
  3  \w     20.00 117.00   1.00    7.50    --   42.75  32.00 101.00   97
  4  \w    -31.00  66.00   1.00    7.50    --   42.75 -32.00 -58.00   97
  5  \w     88.00 178.00   1.00   15.00    --  111.00  32.00 101.00   90
  6  \w     37.00 134.00   1.00   15.00    --  111.00 -32.00 -58.00   97
  7  \w     11.00  42.00   1.00    7.50    --   42.75  80.00  96.81   31
  8  \w     11.00  42.00   1.00    7.50    --   42.75  79.00 -36.24   31
  9  \w     27.00  96.00   1.00    7.50    --   42.75-125.00-180.00   69
 10  \w     87.00 178.00   1.00   15.00    --  111.00  30.00 150.00   91
 11  \w     30.00 107.00   1.00   15.00    --  111.00 -94.00 -60.00   77
 12  \w     87.00 178.00   1.00   15.00    --  111.00  30.00   0.00   91
 13  \w    103.00 178.00   1.00   15.00    --  111.00  77.00  30.00   75
 14  \w     97.00 178.00   1.00   15.00    --  111.00 125.00  30.00   81
 15  \w     87.00 178.00   1.00   15.00    --  111.00  30.00-150.00   91
 16  \w     87.00 178.00   1.00   15.00    --  111.00  30.00-150.00   91
 17  \w     37.00 142.00   1.00   15.00    --  111.00 -77.00-120.00  105
 18  \w    103.00 178.00   1.00   15.00    --  111.00  77.00-150.00   75
 19  \w     37.00 142.00   1.00   15.00    --  111.00 -77.00  90.00  105
 20  \w     40.00 135.00   1.00   15.00    --  111.00 -45.00-180.00   95
 21  \w     40.00 135.00   1.00   15.00    --  111.00 -45.00 -60.00   95
 22  \w     91.00 121.00   1.00   15.00    --  111.00 -45.00-180.00   30
 23  \w     38.00  82.00   1.00   15.00    --  111.00 -77.00-150.00   44
 24  \w     67.00 128.00   1.00   15.00    --  111.00  15.00   0.00   61
 25  \w    139.00 177.00   1.00   15.00    --  111.00  15.00   0.00   38
 26  \w     75.00 104.00   1.00   15.00    --  111.00 -61.00 120.00   29
 27  \w    114.00 139.00   1.00   15.00    --  111.00 -61.00 120.00   25
 28  \w     66.00  93.00   1.00   15.00    --  111.00 -94.00-180.00   27
 29  \w     98.00 139.00   1.00   15.00    --  111.00 125.00  30.00   41
 30  \w     61.00 106.00   1.00   15.00    --  111.00 -94.00 150.00   45
 31  \w    150.00 177.00   1.00   15.00    --  111.00 125.00 -30.00   27
 32  \w     38.00  64.00   1.00   15.00    --  111.00 -77.00  90.00   26
 33  \w     69.00 105.00   1.00   15.00    --  111.00-125.00-120.00   36
 34  \w     73.00 100.00   1.00   15.00    --  111.00 -94.00 -90.00   27
 35  \w    116.00 163.00   1.00   15.00    --  111.00  77.00-120.00   47
 36  \w    144.00 171.00   1.00   15.00    --  111.00  77.00 -30.00   27
 37  \w     54.00  79.00   1.00   15.00    --  111.00 -94.00 -30.00   25
 38  \w     65.00  97.00   1.00   15.00    --  111.00 -94.00  30.00   32
 39  \w     93.00 120.00   1.00   15.00    --  111.00  61.00 150.00   27
 40  \w     71.00  98.00   1.00   15.00    --  111.00 -45.00-120.00   27
 41  \w     37.00  64.00   1.00   15.00    --  111.00 -94.00 -90.00   27
;
_diffrn_measurement_device       'four-circle diffractometer'
_diffrn_measurement_device_type  'Rigaku Oxford Diffraction SuperNova'
_diffrn_measurement_method       '\w scans'
_diffrn_orient_matrix_type       
'CrysAlisPro convention (1999,Acta A55,543-557)'
_diffrn_orient_matrix_UB_11      -0.0244659000
_diffrn_orient_matrix_UB_12      0.0886781000
_diffrn_orient_matrix_UB_13      0.0336667000
_diffrn_orient_matrix_UB_21      0.0878592000
_diffrn_orient_matrix_UB_22      0.0226850000
_diffrn_orient_matrix_UB_23      0.0134127000
_diffrn_orient_matrix_UB_31      0.0043828000
_diffrn_orient_matrix_UB_32      0.0402970000
_diffrn_orient_matrix_UB_33      -0.0817281000
_diffrn_radiation_monochromator  mirror
_diffrn_radiation_probe          x-ray
_diffrn_radiation_type           'Cu K\a'
_diffrn_radiation_wavelength     1.54184
_diffrn_source                   'micro-focus sealed X-ray tube'
_diffrn_source_current           0.8
_diffrn_source_type              'SuperNova (Cu) X-ray Source'
_diffrn_source_voltage           50.0
_reflns_Friedel_coverage         0.0
_reflns_limit_h_max              21
_reflns_limit_h_min              0
_reflns_limit_k_max              19
_reflns_limit_k_min              0
_reflns_limit_l_max              21
_reflns_limit_l_min              0
_reflns_number_gt                4156
_reflns_number_total             4655
_reflns_threshold_expression     I>=2u(I)
_computing_cell_refinement       'CrysAlisPro 1.171.43.116a (Rigaku OD, 2024)'
_computing_data_collection       'CrysAlisPro 1.171.43.116a (Rigaku OD, 2024)'
_computing_data_reduction        'CrysAlisPro 1.171.43.116a (Rigaku OD, 2024)'
_computing_molecular_graphics    'Olex2 1.5-beta (Dolomanov et al., 2009)'
_computing_publication_material  'Olex2 1.5-beta (Dolomanov et al., 2009)'
_computing_structure_refinement  'olex2.refine 1.5-beta (Bourhis et al., 2015)'
_computing_structure_solution    'SHELXS  (Sheldrick, 2008)'
_refine_diff_density_max         0.8780
_refine_diff_density_min         -0.2885
_refine_diff_density_rms         0.0692
_refine_ls_d_res_high            0.7941
_refine_ls_d_res_low             9.4934
_refine_ls_goodness_of_fit_ref   1.0802
_refine_ls_hydrogen_treatment    refall
_refine_ls_matrix_type           full
_refine_ls_number_constraints    0
_refine_ls_number_parameters     577
_refine_ls_number_reflns         4655
_refine_ls_number_restraints     202
_refine_ls_R_factor_all          0.0331
_refine_ls_R_factor_gt           0.0280
_refine_ls_restrained_S_all      1.0544
_refine_ls_shift/su_max          -0.0006
_refine_ls_shift/su_mean         0.0001
_refine_ls_structure_factor_coef Fsqd
_refine_ls_weighting_details     
'w=1/[\s^2^(Fo^2^)+(0.0486P)^2^+0.5358P] where P=(Fo^2^+2Fc^2^)/3'
_refine_ls_weighting_scheme      calc
_refine_ls_wR_factor_gt          0.0713
_refine_ls_wR_factor_ref         0.0749
_refine_special_details          'NoSpherA2 refinement.'
_olex2_refinement_description    
;
1. Rigid bond restraints
 All non-hydrogen atoms
 with sigma for 1-2 distances of 0.01 and sigma for 1-3 distances of 0.01
;
_olex2_refine_details            
;
Refinement using NoSpherA2, an implementation of
NOn-SPHERical Atom-form-factors in Olex2.
Please cite:
F. Kleemiss et al. Chem. Sci. DOI 10.1039/D0SC05526C - 2021
NoSpherA2 implementation of HAR makes use of
tailor-made aspherical atomic form factors calculated
on-the-fly from a Hirshfeld-partitioned electron density (ED) - not from
spherical-atom form factors.

The ED is calculated from a gaussian basis set single determinant SCF
wavefunction - either Hartree-Fock or DFT using selected funtionals
 - for a fragment of the crystal.
This fragment can be embedded in an electrostatic crystal field by employing cluster charges
or modelled using implicit solvation models, depending on the software used.
The following options were used:
   SOFTWARE:       ORCA 5.0
   PARTITIONING:   NoSpherA2
   INT ACCURACY:   Normal
   METHOD:         R2SCAN
   BASIS SET:      def2-TZVP
   CHARGE:         0
   MULTIPLICITY:   1
   DATE:           2024-09-13_16-22-09
;
_atom_sites_solution_primary     direct
loop_
_atom_site_label
_atom_site_type_symbol
_atom_site_fract_x
_atom_site_fract_y
_atom_site_fract_z
_atom_site_U_iso_or_equiv
_atom_site_adp_type
_atom_site_occupancy
_atom_site_refinement_flags_posn
_atom_site_refinement_flags_adp
Fe1 Fe 0.043570(14) 0.748690(14) 0.126299(13) 0.01529(8) Uani 1.000000 . U
P2 P 0.12025(3) 0.86211(3) 0.12762(3) 0.02527(11) Uani 1.000000 . U
P3 P -0.05060(2) 0.84393(3) 0.15927(2) 0.02226(10) Uani 1.000000 . U
P4 P 0.14068(2) 0.66703(3) 0.07913(2) 0.02133(10) Uani 1.000000 . U
P5 P -0.00716(2) 0.73278(3) 0.00976(2) 0.01962(10) Uani 1.000000 . U
O1 O -0.12806(8) 0.68157(9) 0.23997(8) 0.0354(3) Uani 1.000000 . U
O2 O -0.11114(8) 0.56677(9) 0.16162(8) 0.0336(3) Uani 1.000000 . U
C1 C -0.08267(10) 0.63666(11) 0.20225(10) 0.0260(3) Uani 1.000000 . U
C2 C 0.12632(11) 0.66898(14) 0.27561(11) 0.0325(4) Uani 1.000000 . U
H2a H 0.1534(16) 0.6176(17) 0.2399(14) 0.051(6) Uani 1.000000 . .
H2b H 0.1157(16) 0.6360(18) 0.3309(14) 0.053(7) Uani 1.000000 . .
H2c H 0.1749(17) 0.7179(17) 0.2826(18) 0.063(8) Uani 1.000000 . .
C3 C 0.00237(10) 0.64423(11) 0.19376(10) 0.0243(3) Uani 1.000000 . U
H3 H 0.0285(13) 0.5835(13) 0.1741(14) 0.036(5) Uani 1.000000 . .
C4 C -0.15418(11) 0.84125(14) 0.12594(11) 0.0312(4) Uani 1.000000 . U
H4a H -0.1560(15) 0.839(2) 0.0621(14) 0.064(8) Uani 1.000000 . .
H4b H -0.1842(15) 0.7816(19) 0.1514(16) 0.046(6) Uani 1.000000 . .
H4c H -0.1832(16) 0.8976(19) 0.1500(19) 0.067(8) Uani 1.000000 . .
C5 C 0.05100(10) 0.70311(11) 0.23878(10) 0.0260(3) Uani 1.000000 . U
H5 H 0.0186(16) 0.7464(14) 0.2824(14) 0.038(5) Uani 1.000000 . .
C6 C -0.19480(12) 0.55825(16) 0.16005(15) 0.0433(5) Uani 1.000000 . U
H6a H -0.207(2) 0.502(2) 0.1288(19) 0.089(10) Uani 1.000000 . .
H6b H -0.2231(17) 0.614(2) 0.138(2) 0.105(13) Uani 1.000000 . .
H6c H -0.2185(17) 0.556(2) 0.2180(19) 0.076(9) Uani 1.000000 . .
C7 C 0.05938(11) 0.67071(13) -0.05638(10) 0.0300(4) Uani 1.000000 . U
H7a H 0.0431(14) 0.6028(15) -0.0523(15) 0.045(6) Uani 1.000000 . .
H7b H 0.0539(15) 0.695(2) -0.1172(13) 0.052(7) Uani 1.000000 . .
C8 C 0.24679(11) 0.67552(13) 0.10198(12) 0.0324(4) Uani 1.000000 . U
H8a H 0.2553(14) 0.661(2) 0.1637(15) 0.055(7) Uani 1.000000 . .
H8b H 0.2660(15) 0.7398(16) 0.096(2) 0.061(8) Uani 1.000000 . .
H8c H 0.2810(14) 0.6298(18) 0.0691(17) 0.055(7) Uani 1.000000 . .
C10 C -0.09820(11) 0.66886(12) -0.00294(11) 0.0294(4) Uani 1.000000 . U
H10a H -0.1457(13) 0.7024(16) 0.0260(14) 0.041(6) Uani 1.000000 . .
H10b H -0.1117(16) 0.6606(16) -0.0660(15) 0.048(6) Uani 1.000000 . .
H10c H -0.0915(16) 0.6070(15) 0.0262(16) 0.050(7) Uani 1.000000 . .
C11 C -0.06937(12) 0.87204(14) 0.26133(11) 0.0343(4) Uani 1.000000 . U
H11a H -0.0940(16) 0.8180(17) 0.2910(14) 0.044(6) Uani 1.000000 . .
H11b H -0.0139(18) 0.8881(19) 0.2916(17) 0.061(7) Uani 1.000000 . .
H11c H -0.1121(17) 0.9249(17) 0.2614(14) 0.057(7) Uani 1.000000 . .
C13 C 0.17397(12) 0.89978(13) 0.04057(13) 0.0375(4) Uani 1.000000 . U
H13a H 0.1314(17) 0.9121(19) -0.0025(16) 0.060(7) Uani 1.000000 . .
H13b H 0.203(2) 0.9617(19) 0.0530(17) 0.077(9) Uani 1.000000 . .
H13c H 0.2171(18) 0.853(2) 0.019(2) 0.071(9) Uani 1.000000 . .
C14 C -0.03139(11) 0.82527(12) -0.05417(10) 0.0270(3) Uani 1.000000 . U
H14a H 0.0172(16) 0.8617(17) -0.0615(15) 0.055(6) Uani 1.000000 . .
H14b H -0.0746(17) 0.8677(15) -0.0271(15) 0.050(7) Uani 1.000000 . .
H14c H -0.0541(15) 0.8031(17) -0.1101(14) 0.045(6) Uani 1.000000 . .
C15 C -0.01958(13) 0.95260(12) 0.12535(11) 0.0319(4) Uani 1.000000 . U
H15a H -0.0245(14) 0.9529(16) 0.0627(14) 0.041(5) Uani 1.000000 . .
H15b H -0.0630(17) 1.0010(16) 0.1479(17) 0.056(7) Uani 1.000000 . .
C16 C 0.14396(11) 0.67956(13) -0.02744(10) 0.0293(4) Uani 1.000000 . U
H16a H 0.1830(15) 0.6329(17) -0.0577(15) 0.050(6) Uani 1.000000 . .
H16b H 0.1683(15) 0.7448(15) -0.0403(15) 0.041(5) Uani 1.000000 . .
C17 C 0.13230(12) 0.54790(12) 0.08294(13) 0.0333(4) Uani 1.000000 . U
H17a H 0.144(2) 0.5280(18) 0.1393(17) 0.069(8) Uani 1.000000 . .
H17b H 0.1737(18) 0.5191(17) 0.0431(19) 0.073(9) Uani 1.000000 . .
H17c H 0.0678(16) 0.5309(17) 0.070(2) 0.063(9) Uani 1.000000 . .
C18 C 0.06619(13) 0.96381(12) 0.15145(13) 0.0354(4) Uani 1.000000 . U
H18a H 0.0935(18) 1.0195(16) 0.1220(19) 0.066(8) Uani 1.000000 . .
H18b H 0.0697(17) 0.9702(17) 0.2163(16) 0.054(6) Uani 1.000000 . .
C19 C 0.20094(13) 0.87155(15) 0.19912(15) 0.0426(5) Uani 1.000000 . U
H19a H 0.1799(16) 0.864(2) 0.2559(17) 0.066(8) Uani 1.000000 . .
H19b H 0.2416(18) 0.815(2) 0.192(2) 0.071(9) Uani 1.000000 . .
H19c H 0.2309(15) 0.9324(18) 0.192(2) 0.069(8) Uani 1.000000 . .

loop_
_atom_site_aniso_label
_atom_site_aniso_U_11
_atom_site_aniso_U_22
_atom_site_aniso_U_33
_atom_site_aniso_U_12
_atom_site_aniso_U_13
_atom_site_aniso_U_23
Fe1 0.01446(14) 0.01524(13) 0.01617(14) 0.00033(8) -0.00039(8) -0.00018(8)
P2 0.0232(2) 0.0201(2) 0.0325(2) -0.00458(15) -0.00387(15) -0.00152(15)
P3 0.0223(2) 0.0228(2) 0.0216(2) 0.00603(14) -0.00036(14) -0.00269(15)
P4 0.01833(19) 0.02249(19) 0.02315(19) 0.00340(14) 0.00158(14) 0.00104(15)
P5 0.01991(19) 0.02071(19) 0.01825(18) 0.00075(14) -0.00147(14) -0.00045(14)
O1 0.0262(6) 0.0402(7) 0.0397(7) 0.0011(5) 0.0104(5) 0.0010(6)
O2 0.0302(6) 0.0318(7) 0.0388(7) -0.0066(5) 0.0036(5) 0.0034(5)
C1 0.0234(8) 0.0272(8) 0.0274(8) -0.0012(6) 0.0045(6) 0.0063(6)
C2 0.0280(9) 0.0429(11) 0.0266(9) 0.0030(8) -0.0045(7) 0.0081(8)
H2a 0.055(16) 0.061(15) 0.037(12) 0.027(11) -0.008(12) -0.011(11)
H2b 0.055(17) 0.073(19) 0.030(10) 0.004(12) -0.001(10) 0.024(10)
H2c 0.048(13) 0.052(14) 0.09(2) -0.019(11) -0.039(15) 0.022(13)
C3 0.0225(8) 0.0252(8) 0.0252(8) 0.0007(6) 0.0023(6) 0.0048(6)
H3 0.039(11) 0.014(7) 0.055(16) 0.002(8) 0.015(11) 0.008(7)
C4 0.0227(8) 0.0394(11) 0.0317(10) 0.0089(7) -0.0005(7) -0.0020(7)
H4a 0.031(14) 0.14(3) 0.023(8) 0.012(16) -0.004(9) 0.017(11)
H4b 0.023(10) 0.065(12) 0.051(15) 0.003(10) 0.007(12) 0.012(13)
H4c 0.045(13) 0.065(12) 0.091(19) 0.036(13) -0.022(16) -0.030(15)
C5 0.0260(8) 0.0310(8) 0.0211(7) 0.0025(6) -0.0009(6) 0.0038(6)
H5 0.055(14) 0.036(13) 0.023(8) 0.016(10) 0.016(10) -0.001(7)
C6 0.0306(10) 0.0450(12) 0.0543(14) -0.0106(9) 0.0018(9) 0.0048(10)
H6a 0.070(19) 0.095(16) 0.10(2) -0.046(17) 0.001(17) -0.046(17)
H6b 0.033(11) 0.083(15) 0.20(3) -0.014(13) -0.01(2) 0.08(2)
H6c 0.050(15) 0.11(2) 0.071(13) 0.003(17) 0.034(15) -0.002(13)
C7 0.0310(9) 0.0353(10) 0.0237(8) 0.0064(7) -0.0004(7) -0.0060(7)
H7a 0.045(13) 0.033(8) 0.057(16) 0.001(8) 0.003(12) -0.029(9)
H7b 0.039(14) 0.11(2) 0.010(8) 0.019(15) 0.003(7) -0.001(10)
C8 0.0199(8) 0.0405(10) 0.0367(10) 0.0038(7) 0.0008(7) 0.0037(8)
H8a 0.020(12) 0.11(2) 0.037(9) -0.003(14) -0.003(9) 0.024(12)
H8b 0.029(12) 0.034(8) 0.12(2) 0.001(8) -0.038(16) 0.031(12)
H8c 0.026(9) 0.071(14) 0.068(15) 0.018(12) -0.002(12) -0.013(14)
C10 0.0275(9) 0.0303(9) 0.0304(9) -0.0050(7) -0.0063(7) -0.0006(7)
H10a 0.023(8) 0.052(14) 0.049(14) -0.003(9) 0.014(10) 0.003(11)
H10b 0.063(17) 0.044(16) 0.037(8) -0.019(12) -0.015(10) -0.012(9)
H10c 0.058(16) 0.026(10) 0.065(16) -0.015(8) -0.028(14) 0.007(10)
C11 0.0381(10) 0.0396(11) 0.0252(9) 0.0092(9) 0.0013(8) -0.0068(8)
H11a 0.055(15) 0.053(12) 0.025(10) 0.018(10) 0.010(11) 0.005(10)
H11b 0.063(13) 0.064(18) 0.055(14) 0.013(10) -0.025(13) -0.033(15)
H11c 0.081(17) 0.056(14) 0.033(13) 0.047(13) 0.001(12) -0.009(11)
C13 0.0331(10) 0.0334(10) 0.0459(11) -0.0116(8) 0.0051(9) 0.0065(9)
H13a 0.054(16) 0.08(2) 0.041(11) -0.008(12) -0.008(10) 0.017(13)
H13b 0.11(3) 0.065(14) 0.060(19) -0.058(15) 0.016(15) -0.008(14)
H13c 0.045(16) 0.068(16) 0.10(2) 0.003(11) 0.038(14) 0.003(16)
C14 0.0283(9) 0.0292(9) 0.0235(8) 0.0008(7) -0.0012(7) 0.0058(7)
H14a 0.054(12) 0.053(15) 0.058(17) -0.021(10) -0.004(11) 0.027(11)
H14b 0.072(15) 0.037(13) 0.041(14) 0.025(11) 0.013(13) 0.015(10)
H14c 0.062(17) 0.046(16) 0.028(10) 0.008(11) -0.019(10) 0.006(8)
C15 0.0376(10) 0.0206(8) 0.0375(10) 0.0050(7) -0.0004(7) -0.0015(7)
H15a 0.049(14) 0.040(14) 0.034(8) -0.008(11) 0.000(8) 0.005(8)
H15b 0.063(11) 0.032(9) 0.074(17) 0.026(12) 0.002(15) -0.016(13)
C16 0.0265(9) 0.0369(10) 0.0245(8) 0.0064(7) 0.0048(7) -0.0009(7)
H16a 0.046(10) 0.063(13) 0.040(11) 0.015(12) 0.005(12) -0.027(13)
H16b 0.041(12) 0.045(9) 0.036(12) -0.004(9) 0.007(12) 0.009(9)
C17 0.0345(10) 0.0235(8) 0.0420(11) 0.0073(7) 0.0056(8) 0.0021(8)
H17a 0.11(2) 0.041(13) 0.058(10) 0.020(16) -0.017(13) 0.022(13)
H17b 0.077(16) 0.041(11) 0.102(18) 0.017(15) 0.051(17) -0.011(15)
H17c 0.039(9) 0.031(12) 0.12(3) -0.004(10) -0.011(13) -0.019(17)
C18 0.0407(10) 0.0212(8) 0.0443(11) -0.0023(7) -0.0050(9) -0.0050(8)
H18a 0.062(15) 0.016(8) 0.12(2) -0.017(11) -0.006(17) 0.008(12)
H18b 0.062(17) 0.044(15) 0.057(8) 0.004(13) -0.016(11) -0.041(10)
C19 0.0375(11) 0.0388(11) 0.0514(13) -0.0087(9) -0.0174(10) -0.0042(10)
H19a 0.038(16) 0.12(2) 0.043(8) -0.017(14) -0.013(8) 0.002(14)
H19b 0.055(17) 0.062(13) 0.10(2) 0.024(12) -0.038(13) -0.020(17)
H19c 0.035(16) 0.051(11) 0.12(3) -0.022(10) -0.022(14) 0.008(15)

loop_
_geom_bond_atom_site_label_1
_geom_bond_atom_site_label_2
_geom_bond_distance
_geom_bond_site_symmetry_2
_geom_bond_publ_flag
Fe1 P2 2.1734(5) . ?
Fe1 P3 2.2356(4) . ?
Fe1 P4 2.2196(4) . ?
Fe1 P5 2.1976(4) . ?
Fe1 C3 2.1031(16) . ?
Fe1 C5 2.0662(17) . ?
P2 C13 1.847(2) . ?
P2 C18 1.858(2) . ?
P2 C19 1.842(2) . ?
P3 C4 1.8399(19) . ?
P3 C11 1.8396(19) . ?
P3 C15 1.848(2) . ?
P4 C8 1.8374(19) . ?
P4 C16 1.8482(18) . ?
P4 C17 1.8410(19) . ?
P5 C7 1.8639(18) . ?
P5 C10 1.8372(18) . ?
P5 C14 1.8467(17) . ?
O1 C1 1.220(2) . ?
O2 C1 1.371(2) . ?
O2 C6 1.418(2) . ?
C1 C3 1.447(2) . ?
C2 H2a 1.10(2) . ?
C2 H2b 1.10(2) . ?
C2 H2c 1.12(2) . ?
C2 C5 1.514(2) . ?
C3 H3 1.09(2) . ?
C3 C5 1.448(2) . ?
C4 H4a 1.10(2) . ?
C4 H4b 1.14(3) . ?
C4 H4c 1.08(3) . ?
C5 H5 1.14(2) . ?
C6 H6a 1.03(3) . ?
C6 H6b 1.05(3) . ?
C6 H6c 1.08(3) . ?
C7 H7a 1.08(2) . ?
C7 H7b 1.12(2) . ?
C7 C16 1.518(3) . ?
C8 H8a 1.10(3) . ?
C8 H8b 1.05(2) . ?
C8 H8c 1.07(3) . ?
C10 H10a 1.08(2) . ?
C10 H10b 1.12(2) . ?
C10 H10c 1.08(2) . ?
C11 H11a 1.06(3) . ?
C11 H11b 1.10(3) . ?
C11 H11c 1.09(2) . ?
C13 H13a 1.05(3) . ?
C13 H13b 1.09(3) . ?
C13 H13c 1.09(3) . ?
C14 H14a 1.00(2) . ?
C14 H14b 1.09(2) . ?
C14 H14c 1.09(2) . ?
C15 H15a 1.08(2) . ?
C15 H15b 1.12(2) . ?
C15 C18 1.525(3) . ?
C16 H16a 1.11(2) . ?
C16 H16b 1.11(2) . ?
C17 H17a 1.04(3) . ?
C17 H17b 1.08(3) . ?
C17 H17c 1.14(3) . ?
C18 H18a 1.10(3) . ?
C18 H18b 1.12(3) . ?
C19 H19a 1.05(3) . ?
C19 H19b 1.11(3) . ?
C19 H19c 1.07(3) . ?

loop_
_geom_angle_atom_site_label_1
_geom_angle_atom_site_label_2
_geom_angle_atom_site_label_3
_geom_angle
_geom_angle_site_symmetry_1
_geom_angle_site_symmetry_3
_geom_angle_publ_flag
P3 Fe1 P2 83.868(18) . . ?
P4 Fe1 P2 91.129(18) . . ?
P4 Fe1 P3 171.622(19) . . ?
P5 Fe1 P2 109.327(18) . . ?
P5 Fe1 P3 91.653(17) . . ?
P5 Fe1 P4 83.646(17) . . ?
C3 Fe1 P2 143.65(5) . . ?
C3 Fe1 P3 97.25(5) . . ?
C3 Fe1 P4 90.76(5) . . ?
C3 Fe1 P5 106.96(5) . . ?
C5 Fe1 P2 103.12(5) . . ?
C5 Fe1 P3 91.56(5) . . ?
C5 Fe1 P4 96.12(5) . . ?
C5 Fe1 P5 147.56(5) . . ?
C5 Fe1 C3 40.64(7) . . ?
C13 P2 Fe1 122.41(7) . . ?
C18 P2 Fe1 112.79(7) . . ?
C18 P2 C13 98.96(10) . . ?
C19 P2 Fe1 120.68(8) . . ?
C19 P2 C13 99.00(11) . . ?
C19 P2 C18 98.52(10) . . ?
C4 P3 Fe1 125.50(7) . . ?
C11 P3 Fe1 121.33(7) . . ?
C11 P3 C4 98.08(9) . . ?
C15 P3 Fe1 108.20(7) . . ?
C15 P3 C4 100.98(9) . . ?
C15 P3 C11 97.95(9) . . ?
C8 P4 Fe1 126.88(7) . . ?
C16 P4 Fe1 109.10(6) . . ?
C16 P4 C8 100.17(9) . . ?
C17 P4 Fe1 119.65(6) . . ?
C17 P4 C8 97.94(9) . . ?
C17 P4 C16 98.15(9) . . ?
C7 P5 Fe1 112.46(6) . . ?
C10 P5 Fe1 119.62(6) . . ?
C10 P5 C7 98.96(9) . . ?
C14 P5 Fe1 123.09(6) . . ?
C14 P5 C7 99.41(8) . . ?
C14 P5 C10 99.03(9) . . ?
C6 O2 C1 115.54(16) . . ?
O2 C1 O1 119.83(16) . . ?
C3 C1 O1 129.11(17) . . ?
C3 C1 O2 111.04(15) . . ?
H2b C2 H2a 103(2) . . ?
H2c C2 H2a 104(2) . . ?
H2c C2 H2b 110(2) . . ?
C5 C2 H2a 111.3(13) . . ?
C5 C2 H2b 112.8(14) . . ?
C5 C2 H2c 115.2(14) . . ?
C1 C3 Fe1 116.45(11) . . ?
H3 C3 Fe1 110.6(11) . . ?
H3 C3 C1 111.4(12) . . ?
C5 C3 Fe1 68.31(9) . . ?
C5 C3 C1 123.91(16) . . ?
C5 C3 H3 118.4(13) . . ?
H4a C4 P3 109.8(14) . . ?
H4b C4 P3 108.7(13) . . ?
H4b C4 H4a 111(2) . . ?
H4c C4 P3 107.0(15) . . ?
H4c C4 H4a 113(2) . . ?
H4c C4 H4b 107(2) . . ?
C2 C5 Fe1 124.22(12) . . ?
C3 C5 Fe1 71.05(9) . . ?
C3 C5 C2 118.86(16) . . ?
H5 C5 Fe1 112.9(12) . . ?
H5 C5 C2 109.1(13) . . ?
H5 C5 C3 116.5(14) . . ?
H6a C6 O2 106(2) . . ?
H6b C6 O2 112.5(16) . . ?
H6b C6 H6a 114(3) . . ?
H6c C6 O2 110.8(17) . . ?
H6c C6 H6a 113(3) . . ?
H6c C6 H6b 101(3) . . ?
H7a C7 P5 107.6(12) . . ?
H7b C7 P5 110.9(14) . . ?
H7b C7 H7a 111(2) . . ?
C16 C7 P5 108.60(12) . . ?
C16 C7 H7a 107.7(13) . . ?
C16 C7 H7b 111.0(13) . . ?
H8a C8 P4 108.8(13) . . ?
H8b C8 P4 110.3(13) . . ?
H8b C8 H8a 104(2) . . ?
H8c C8 P4 111.3(14) . . ?
H8c C8 H8a 108(2) . . ?
H8c C8 H8b 114(2) . . ?
H10a C10 P5 108.1(13) . . ?
H10b C10 P5 110.3(13) . . ?
H10b C10 H10a 110.7(19) . . ?
H10c C10 P5 109.2(13) . . ?
H10c C10 H10a 107(2) . . ?
H10c C10 H10b 111.9(19) . . ?
H11a C11 P3 110.1(13) . . ?
H11b C11 P3 111.1(16) . . ?
H11b C11 H11a 106(2) . . ?
H11c C11 P3 106.9(13) . . ?
H11c C11 H11a 109(2) . . ?
H11c C11 H11b 113(2) . . ?
H13a C13 P2 107.2(15) . . ?
H13b C13 P2 109.5(16) . . ?
H13b C13 H13a 107(2) . . ?
H13c C13 P2 113.0(17) . . ?
H13c C13 H13a 110(2) . . ?
H13c C13 H13b 111(2) . . ?
H14a C14 P5 109.0(15) . . ?
H14b C14 P5 110.9(13) . . ?
H14b C14 H14a 105(2) . . ?
H14c C14 P5 111.3(13) . . ?
H14c C14 H14a 111(2) . . ?
H14c C14 H14b 109(2) . . ?
H15a C15 P3 107.3(13) . . ?
H15b C15 P3 108.0(16) . . ?
H15b C15 H15a 107.1(19) . . ?
C18 C15 P3 106.12(13) . . ?
C18 C15 H15a 111.5(13) . . ?
C18 C15 H15b 116.4(15) . . ?
C7 C16 P4 106.82(12) . . ?
H16a C16 P4 114.8(14) . . ?
H16a C16 C7 110.2(14) . . ?
H16b C16 P4 107.7(13) . . ?
H16b C16 C7 111.4(14) . . ?
H16b C16 H16a 105.9(19) . . ?
H17a C17 P4 108.3(16) . . ?
H17b C17 P4 109.7(15) . . ?
H17b C17 H17a 111(2) . . ?
H17c C17 P4 107.1(13) . . ?
H17c C17 H17a 107(3) . . ?
H17c C17 H17b 113(2) . . ?
C15 C18 P2 107.77(12) . . ?
H18a C18 P2 110.5(16) . . ?
H18a C18 C15 110.5(16) . . ?
H18b C18 P2 105.6(13) . . ?
H18b C18 C15 110.7(15) . . ?
H18b C18 H18a 112(2) . . ?
H19a C19 P2 111.4(14) . . ?
H19b C19 P2 108.8(15) . . ?
H19b C19 H19a 102(2) . . ?
H19c C19 P2 110.0(16) . . ?
H19c C19 H19a 112(2) . . ?
H19c C19 H19b 112(2) . . ?

loop_
_geom_torsion_atom_site_label_1
_geom_torsion_atom_site_label_2
_geom_torsion_atom_site_label_3
_geom_torsion_atom_site_label_4
_geom_torsion
_geom_torsion_site_symmetry_1
_geom_torsion_site_symmetry_2
_geom_torsion_site_symmetry_3
_geom_torsion_site_symmetry_4
_geom_torsion_publ_flag
Fe1 C3 C1 O1 -72.21(15) . . . . ?
Fe1 C3 C1 O2 109.11(12) . . . . ?
Fe1 C3 C5 C2 -119.32(9) . . . . ?
Fe1 C5 C3 C1 -108.07(9) . . . . ?
P2 C18 C15 P3 45.71(12) . . . . ?
P4 C16 C7 P5 42.86(11) . . . . ?
O1 C1 O2 C6 6.9(2) . . . . ?
O1 C1 C3 C5 8.4(2) . . . . ?
O2 C1 C3 C5 -170.27(13) . . . . ?
C1 C3 C5 C2 132.62(17) . . . . ?

loop_
_diffrn_refln_index_h
_diffrn_refln_index_k
_diffrn_refln_index_l
_diffrn_refln_intensity_net
_diffrn_refln_intensity_u
_diffrn_refln_scale_group_code
0 0 -2 334.609 80.7333 9
0 0 -3 55.6969 103.733 9
0 0 -4 156986 4006.45 9
0 0 -5 -119.598 164.655 9
0 0 -6 18001.1 848.448 9
0 0 -7 104.267 190.196 9
0 0 7 20.7413 102.831 7
0 0 -8 200864 5373.28 9
0 0 8 192913 5003.84 7
0 0 -9 -181.045 234.576 9
0 0 -10 22381.9 1257.93 9
0 0 -11 59.6199 215.244 9
0 0 -12 1686.67 424.235 9
0 0 -13 -188.45 263.766 9
0 0 -13 182.442 278.994 30
0 0 -13 57.0304 265.805 36
0 0 -13 -97.2163 181.842 23
0 0 -13 -81.5225 240.32 19
0 0 -13 -216.801 185.093 14
0 0 -14 28636.1 1428.53 19
0 0 -14 26916.5 1306.88 23
0 0 -14 24673.5 1366.68 14
0 0 -14 27443.8 1727.97 9
0 0 -14 28054.9 1422.8 30
0 0 -15 -450.769 356.055 9
0 0 -15 -449.677 370.317 33
0 0 -15 -44.1581 210.032 23
0 0 -15 -226.767 315.142 30
0 0 -15 136.592 304.539 19
0 0 -15 -10.0497 230.103 14
0 0 -16 34586.8 1539.32 23
0 0 -16 33974.1 1614.73 19
0 0 -16 32745.2 1637.2 30
0 0 -16 33263.4 1561.07 28
0 0 -16 31214.2 1520.37 26
0 0 -16 33253 1646.74 33
0 0 -16 30903.9 1581.49 14
0 0 -17 49.8549 352.372 33
0 0 -17 -111.315 244.859 23
0 0 -17 -155.381 362.034 30
0 0 -17 123.498 228.56 26
0 0 -17 -101.582 297.21 28
0 0 -17 1068.95 571.037 31
0 0 -17 118.411 285.686 19
0 0 -17 -299.219 273.577 14
0 0 -18 -336.519 407.334 30
0 0 -18 -136.229 323.128 28
0 0 -18 475.77 490.765 31
0 0 -18 -128.165 242.029 26
0 0 -18 146.299 254.166 19
0 0 -18 -322.236 360.948 33
0 0 -18 -144.705 207.038 23
0 0 -19 -32.833 172.05 26
0 0 -19 -363.735 428.504 31
0 0 -19 -81.2879 301.912 30
0 0 -19 -61.2788 276.043 28
0 0 -19 118.875 206.796 19
0 0 -19 -40.2733 165.248 23
0 0 -19 -331.448 347.88 33
0 0 -20 7991.34 541.981 19
0 0 -20 9223.45 652.145 33
0 0 -20 9077.1 643.476 30
0 0 -20 8844.38 623.063 28
0 0 -20 8243.03 726.111 31
0 0 -21 216.462 178.705 33
0 0 -21 133.317 159.994 28
0 0 -21 -163.586 189.417 30
0 1 -1 4.43707 39.6058 2
0 1 1 32.5458 49.0985 2
0 1 -1 -39.2918 47.4609 9
0 1 2 66.838 53.2028 2
0 1 2 93.9143 54.337 4
0 1 -2 -24.156 52.5603 4
0 1 -2 -8.73332 48.1133 2
0 -1 -2 127.536 70.5235 9
0 1 -3 29.7664 44.1303 2
0 1 3 71.4841 52.2648 4
0 1 -3 27.4886 46.2277 4
0 1 3 -17.0939 46.8915 2
0 -1 -3 73.2573 95.7658 9
0 1 3 -14.0076 42.1189 7
0 1 4 80.5728 39.3329 4
0 1 4 -15.8048 38.8043 2
0 -1 -4 -0.25095 48.7823 1
0 1 -4 -2.41423 36.2019 4
0 -1 4 -11.4784 61.246 1
0 1 -4 10.3604 40.4765 2
0 -1 -4 5.77532 37.4225 3
0 -1 4 64.1824 44.8754 3
0 -1 -4 -15.655 118.234 9
0 -1 -5 96.1891 130.157 9
0 1 5 45.0519 60.2665 7
0 -1 -6 -18.6425 173.394 9
0 1 6 151.199 75.6204 7
0 1 -6 -114.919 196.15 9
0 -1 -7 131.178 181.958 9
0 1 -7 242.299 234.792 9
0 1 7 -17.8632 70.255 7
0 -1 -8 298.639 237.938 9
0 1 -8 381.41 279.996 9
0 1 -9 207.688 267.206 9
0 -1 -9 96.8778 216.26 9
0 -1 9 -67.5714 120.846 7
0 1 -10 -127.829 238.549 9
0 -1 -10 67.812 216.364 9
0 -1 -11 253.237 232.157 9
0 1 -11 -215.767 314.371 9
0 -1 -12 102.639 229.62 9
0 1 -12 406.285 284.469 9
0 1 -13 -115.754 274.958 9
0 -1 -13 548.085 315.606 9
0 -1 -13 388.244 236.43 30
0 1 -13 -172.538 241.689 30
0 -1 -13 45.6301 226.465 36
0 1 -13 170.422 189.141 23
0 1 -13 55.0152 193.488 19
0 -1 -13 110.334 253.592 19
0 1 -13 468.185 290.306 14
0 1 -14 112.242 266.884 9
0 -1 -14 716.86 409.16 9
0 -1 -14 -221.657 260.007 30
0 1 -14 203.862 306.136 30
0 -1 -14 279.01 311.793 36
0 1 -14 340.637 301.807 33
0 1 -14 299.179 212.038 23
0 -1 -14 107.845 201.564 23
0 1 -14 -6.54337 221.883 19
0 -1 -14 135.501 285.289 19
0 1 -14 126.985 263.719 14
0 -1 -14 -260.491 230.923 14
0 1 -15 -12.5056 263.056 9
0 -1 -15 -120.659 299.378 9
0 1 -15 320.705 328.42 33
0 -1 -15 272.278 233.794 23
0 1 -15 -106.212 195.906 23
0 -1 -15 233.001 325.862 30
0 1 -15 -163.563 306.016 30
0 1 -15 370.39 418.816 31
0 1 -15 259.948 298.063 28
0 -1 -15 374.467 307.362 19
0 1 -15 86.433 257.945 19
0 -1 -15 -270.363 247.267 14
0 1 -15 -198.532 320.784 14
0 -1 -16 -226.082 392.948 33
0 1 -16 9.76294 352.054 33
0 1 -16 -315.951 249.394 23
0 -1 -16 283.471 252.772 23
0 1 -16 224.991 298.084 28
0 -1 -16 -196.667 356.495 30
0 1 -16 763.974 553.77 31
0 1 -16 -8.55187 333.816 30
0 1 -16 59.2086 226.111 26
0 -1 -16 275.04 317.224 19
0 1 -16 287.089 290.164 19
0 1 -16 387.263 315.103 14
0 -1 -17 -554.901 416.997 33
0 1 -17 -272.414 354.45 33
0 1 -17 402.088 220.742 23
0 -1 -17 138.456 215.96 23
0 1 -17 140.241 205.694 26
0 -1 -17 414.722 359.567 30
0 -1 -17 -42.4285 304.366 28
0 -1 -17 159.865 466.55 31
0 1 -17 189.645 374.076 30
0 1 -17 -100.048 468.051 31
0 1 -17 -141.913 317.171 28
0 -1 -17 -235.207 300.222 26
0 1 -17 264.951 288.043 19
0 -1 -17 -511.116 321.706 19
0 1 -17 -40.8756 280.516 14
0 1 -18 381.651 460.596 31
0 1 -18 -373.438 305.764 28
0 -1 -18 73.632 242.527 26
0 1 -18 -89.4824 365.35 30
0 -1 -18 -475.088 337.386 28
0 -1 -18 390.812 494.965 31
0 -1 -18 189.695 336.573 30
0 1 -18 -303.587 249.917 26
0 -1 -18 -344.406 332.832 19
0 1 -18 -244.044 220.202 19
0 -1 -18 202.005 340.746 33
0 1 -18 351.382 353.325 33
0 -1 -18 213.228 224.327 23
0 1 -18 197.127 206.191 23
0 -1 -19 -329.09 248.194 26
0 -1 -19 -520.823 340.464 28
0 1 -19 -54.7676 380.479 31
0 -1 -19 158.17 405.368 31
0 1 -19 134.619 319.233 28
0 1 -19 61.3141 301.557 30
0 -1 -19 -114.649 291.999 30
0 -1 -19 -511.805 277.949 19
0 1 -19 79.2669 191.049 19
0 1 -19 -49.3647 278.438 33
0 -1 -19 -196.993 311.947 33
0 -1 -19 -162.693 202.47 23
0 -1 -20 -84.5895 306.721 31
0 -1 -20 173.932 170.677 26
0 -1 -20 306.555 230.19 28
0 1 -20 81.3195 199.862 28
0 1 -20 -747.704 405.83 31
0 1 -20 -32.8717 259.718 30
0 -1 -20 455.472 289.939 30
0 1 -20 -94.3246 230.767 33
0 -1 -20 -149.547 248.54 33
0 -1 -20 91.4325 177.106 19
0 1 -20 131.582 153.327 19
0 -1 -21 50.0596 159.658 30
0 -1 -21 -251.089 178.838 28
0 -1 -21 -192.59 224.113 31
0 1 -21 -383.325 182.001 30
0 -1 -21 19.8487 103.347 19
0 1 -21 125.225 177.298 33
0 -1 -21 -153.179 171.01 33
0 2 0 999999 23381.1 2
0 2 -1 416.543 92.5982 9
0 -2 1 517.471 133.241 8
0 2 -1 172.645 93.5281 2
0 2 1 194.453 105.599 4
0 2 -1 221.817 113.94 4
0 2 1 201.486 93.4636 2
0 2 -2 49309.6 1355.32 9
0 2 -2 51286.1 1335.65 2
0 2 -2 42993.4 1348.07 4
0 2 2 51369.8 1332.22 2
0 2 2 42733.5 1339.32 4
0 -2 -3 24271.8 775.295 9
0 2 -3 25114.9 771.026 2
0 2 3 22869.1 783.354 4
0 2 -3 22532.7 779.906 4
0 2 3 25414 768.436 2
0 -2 -4 17169.5 656.985 9
0 2 4 16955.6 579.142 2
0 2 -4 16910.3 605.655 4
0 2 -4 17735.6 602.258 2
0 2 4 16613.9 606.228 4
0 -2 -5 95289.2 2689.33 9
0 2 -5 103988 2529.98 2
0 2 -5 100350 2515.8 4
0 -2 -5 96180.4 2578.37 1
0 2 5 103370 2518.16 4
0 -2 5 101139 2593.29 1
0 2 5 91637.9 2488.92 2
0 -2 -6 4402.36 373.118 9
0 2 -6 4817.96 446.764 9
0 -2 6 3697.48 221.833 1
0 2 -6 4342.11 209.405 4
0 -2 6 4126.02 208.484 3
0 2 6 4208.24 196.321 4
0 -2 -6 4317.28 209.973 3
0 -2 -6 4322.12 237.568 1
0 -2 -7 5635.69 450.752 9
0 2 -7 5017.3 515.818 9
0 -2 -8 163404 4463.88 9
0 2 -8 155121 4577.25 9
0 2 -9 119152 3756.08 9
0 -2 -9 119421 3611.66 9
0 -2 10 8329.87 643.926 7
0 2 -10 7937.88 782.407 9
0 -2 -10 8095.06 714.214 9
0 -2 -11 4007.8 529.717 9
0 2 -11 4363.77 586.245 9
0 -2 -12 6367.56 709.036 9
0 2 -12 6502.1 776.852 9
0 -2 -13 13719.2 925.812 30
0 2 -13 14850.9 952.559 30
0 2 -13 17174 1191.25 31
0 2 -13 13851.4 959.306 41
0 2 -13 13906 933.972 33
0 -2 -13 14040 994.762 36
0 2 -13 13470 849.539 23
0 2 -13 13979.1 898.823 19
0 -2 -13 15358.5 1020.93 19
0 2 -13 13622.4 997.581 14
0 2 -13 13886.3 1196.49 9
0 -2 -13 14024.5 1097.38 9
0 2 -14 5735.07 801.873 9
0 -2 -14 5925.95 750.082 9
0 2 -14 5784.72 548.96 38
0 2 -14 6012.18 638.599 33
0 -2 -14 5375.49 661.235 36
0 2 -14 5756.72 566.125 23
0 2 -14 6210.07 619.059 19
0 2 -14 6636.9 671.962 30
0 2 -14 5782.16 586.044 28
0 -2 -14 5119.62 601.425 30
0 2 -14 7359.71 856.785 31
0 -2 -14 6505.41 682.676 19
0 2 -14 5397.19 652.379 14
0 -2 -15 8543.01 825.041 19
0 -2 -15 8582.59 722.687 23
0 2 -15 8027 661.049 23
0 2 -15 7958.95 707.421 19
0 -2 -15 8018.48 790.435 30
0 2 -15 8471.2 784.299 30
0 2 -15 9040 974.145 31
0 2 -15 7549.67 687.289 28
0 2 -15 7853.39 730.827 33
0 -2 -15 7548.77 790.842 36
0 2 -15 6643.94 741.364 14
0 2 -16 36546.9 1644.26 19
0 2 -16 39428.6 1604.98 23
0 -2 -16 37722.5 1780.21 19
0 -2 -16 36353.8 1622.22 23
0 2 -16 35850.1 1617.41 28
0 2 -16 36811.5 1731.94 30
0 2 -16 37334.3 1998.12 31
0 -2 -16 37433.6 1741.63 30
0 2 -16 35439.6 1720.18 33
0 2 -16 33828.6 1760.46 14
0 2 -17 2536.38 521.541 33
0 -2 -17 1862.93 447.865 33
0 2 -17 2358.56 371.771 23
0 -2 -17 2206.8 391.193 23
0 -2 -17 2185.78 422.277 28
0 -2 -17 2412 463.236 26
0 2 -17 2558.3 652.207 31
0 2 -17 2699.28 477.654 28
0 -2 -17 2403.32 499.245 30
0 2 -17 2546.24 518.422 30
0 -2 -17 2692.3 513.937 19
0 2 -17 3009.64 456.526 19
0 2 -17 1819.23 444.783 14
0 2 -18 479.71 437.523 31
0 -2 -18 234.788 304.292 30
0 2 -18 -147.334 325.028 28
0 -2 -18 -261.639 354.931 28
0 -2 -18 40.2028 265.166 26
0 2 -18 -254.52 369.296 30
0 -2 -18 1234.99 623.39 31
0 2 -18 249.074 218.597 19
0 -2 -18 304.023 315.893 19
0 -2 -18 165.245 334.435 33
0 2 -18 339.283 375.486 33
0 -2 -18 120.918 212.846 23
0 2 -19 999.103 319.537 28
0 -2 -19 1187.78 476.882 31
0 -2 -19 655.237 304.666 28
0 2 -19 202.293 373.447 31
0 -2 -19 413.843 289.975 30
0 -2 -19 881.202 304.507 26
0 2 -19 656.359 305.077 30
0 -2 -19 358.383 227.106 19
0 2 -19 634.743 211.071 19
0 2 -19 894.28 349.396 33
0 -2 -19 658.954 292.788 33
0 -2 -19 1006.33 243.729 23
0 2 -20 7645.55 587.59 30
0 -2 -20 6542.59 513.123 28
0 -2 -20 6878.81 502.31 26
0 -2 -20 6782.5 531.288 30
0 2 -20 7299.68 541.365 28
0 -2 -20 6072.17 621.108 31
0 2 -20 5047.09 574.795 31
0 -2 -20 6899.23 561.579 33
0 2 -20 6472.01 556.217 33
0 -2 -20 5890.1 397.017 23
0 -2 -20 6207.39 498.075 19
0 -2 -21 16.7771 131.002 30
0 -2 -21 -314.767 237.606 31
0 -2 -21 43.243 141.229 28
0 -2 -21 66.4595 117.582 19
0 -2 -21 127.041 174.981 33
0 3 0 170.598 145.291 2
0 3 1 42.3387 138.642 2
0 3 -1 23.9874 127.517 2
0 3 1 -28.1223 162.689 4
0 3 -1 31.716 84.2576 9
0 3 -2 239.908 144.024 2
0 3 -2 -7.06274 148.019 4
0 3 2 -14.7141 142.298 4
0 3 2 -11.5959 118.604 2
0 -3 2 214.328 164.874 8
0 3 -2 133.677 109.294 9
0 3 -3 23.4376 128.954 4
0 3 -3 -22.2628 106.747 2
0 3 3 -2.39295 131.848 4
0 3 3 -195.489 132.429 2
0 -3 -3 -24.2649 90.8507 9
0 -3 3 -351.48 196.83 8
0 3 -3 -5.85471 132.006 9
0 3 4 -106.848 124.819 4
0 3 4 88.7007 94.6308 2
0 3 -4 59.2131 121.407 4
0 3 -4 139.923 112.325 2
0 3 -4 222.077 181.193 9
0 -3 -4 4.10053 102.368 9
0 -3 -5 -57.096 126.341 1
0 -3 5 47.6497 140.243 1
0 3 -5 -11.6963 95.9178 4
0 3 5 64.8099 97.2075 2
0 3 -5 91.557 95.7594 2
0 3 5 158.312 110.893 4
0 -3 -5 -46.4991 110.836 9
0 3 -5 180.152 217.796 9
0 -3 -6 -60.036 80.3802 3
0 3 6 122.077 91.7154 2
0 3 -6 -80.9532 94.861 2
0 3 -6 -18.6863 80.5945 4
0 -3 -6 -9.48224 99.6179 1
0 -3 6 52.1673 128.097 1
0 -3 6 -179.013 115.801 3
0 3 6 -14.6786 98.013 4
0 3 -6 127.324 217.195 9
0 -3 -6 -26.3622 133.971 9
0 3 -7 89.8866 73.959 4
0 -3 -7 139.5 71.1339 3
0 -3 -7 391.61 102.825 1
0 3 -7 123.108 281.299 9
0 -3 -7 396.587 186.293 9
0 3 -8 55.1687 260.088 9
0 -3 -8 78.8063 172.201 9
0 3 -9 63.0974 265.821 9
0 -3 -9 24.8488 172.569 9
0 -3 -10 160.344 170.007 9
0 3 -10 289.243 323.973 9
0 -3 11 63.0182 182.007 7
0 -3 -11 66.1599 196.455 9
0 3 -11 81.5459 353.412 9
0 -3 -12 -31.4271 200.432 9
0 3 -12 371.008 325.226 9
0 3 -13 149.761 298.282 9
0 3 -13 -177.806 249.715 30
0 3 -13 -275.918 218.5 28
0 -3 -13 -103.075 278.831 30
0 3 -13 321.185 377.93 31
0 -3 -13 290.175 274.327 36
0 3 -13 178.912 235.162 33
0 3 -13 332.82 226.748 38
0 3 -13 170.619 172.652 23
0 3 -13 192.953 190.528 19
0 -3 -13 -224.001 288.668 19
0 3 -13 -27.5183 244.852 14
0 3 -14 -507.228 364.256 9
0 -3 -14 264.98 312.044 36
0 3 -14 -19.5471 248.821 33
0 3 -14 213.334 220.548 38
0 3 -14 290.262 205.235 23
0 3 -14 153.967 310.526 30
0 3 -14 -154.827 382.688 31
0 3 -14 -114.843 253.098 28
0 -3 -14 -355.773 282.191 30
0 3 -14 13.1515 242.56 19
0 -3 -14 -65.5394 290.502 19
0 3 -14 229.847 284.361 14
0 -3 -15 -526.982 413.601 36
0 3 -15 368.986 356.776 33
0 3 -15 -306.612 215.24 23
0 3 -15 67.0308 381.66 31
0 -3 -15 110.063 281.302 30
0 3 -15 -107.329 236.86 28
0 3 -15 -214.92 304.548 30
0 -3 -15 -32.2056 316.221 19
0 3 -15 126.422 225.949 19
0 3 -15 -8.71657 332.358 14
0 3 -16 -61.2229 232.218 34
0 3 -16 -141.814 323.736 33
0 -3 -16 345.642 328.57 36
0 -3 -16 -26.8314 250.083 23
0 3 -16 661.227 287.614 23
0 3 -16 67.2466 418.694 31
0 3 -16 -341.238 305.488 28
0 -3 -16 -259.799 298.713 30
0 3 -16 -42.9095 295.624 30
0 -3 -16 200.088 342.49 19
0 3 -16 164.355 253.501 19
0 3 -16 -409.295 380.549 14
0 3 -17 -293.785 389.545 33
0 -3 -17 286.997 260.289 23
0 3 -17 -338.128 323.514 28
0 3 -17 46.8072 461.502 31
0 -3 -17 325.593 349.416 26
0 -3 -17 371.132 351.566 30
0 3 -17 -40.681 326.436 30
0 -3 -17 -170.375 341.669 19
0 3 -17 -236.372 205.992 19
0 3 -17 43.2315 337.07 14
0 3 -18 -120.577 425.476 31
0 -3 -18 182.657 317.106 26
0 3 -18 -180.709 321.958 30
0 3 -18 192.803 272.772 28
0 -3 -18 2.86032 295.183 30
0 -3 -18 -401.565 321.861 28
0 -3 -18 -195.119 340.962 19
0 -3 -18 172.424 320.875 33
0 3 -18 -19.9126 338.372 33
0 -3 -18 -115.842 204.598 23
0 -3 -19 47.6766 239.254 26
0 3 -19 -6.70051 249.126 30
0 -3 -19 129.371 353.476 31
0 3 -19 151.272 232.881 28
0 -3 -19 -55.6033 250.204 28
0 3 -19 -207.543 369.55 31
0 -3 -19 146.107 255.758 30
0 -3 -19 -250.586 282.973 19
0 3 -19 327.802 295.067 33
0 -3 -19 -176.86 309.909 33
0 -3 -19 -38.8395 178.738 23
0 -3 -20 -137.68 265.754 31
0 -3 -20 505.444 222.967 26
0 -3 -20 -248.59 193.024 30
0 -3 -20 -68.4829 191.234 28
0 3 -20 -103.899 193.544 30
0 -3 -20 67.1881 198.955 19
0 3 -20 33.2388 209.804 33
0 -3 -20 -84.2108 197.951 33
0 -3 -20 -140.11 124.764 23
0 -3 -21 -17.7302 125.674 28
0 -3 -21 -232.466 205.284 31
0 -3 -21 153.729 132.665 19
0 -3 -21 113.743 152.296 33
0 4 0 142920 3752.7 2
0 4 -1 12873.2 621.373 2
0 4 1 12663.4 618.948 2
0 4 -2 62588.5 1811.27 9
0 -4 2 63353.7 1999.71 8
0 4 -2 62456.9 1969.86 4
0 4 2 66143.9 1908.63 2
0 4 -2 67422.2 1915.49 2
0 4 2 58821 1943.96 4
0 -4 3 12941.7 699.223 8
0 4 -3 12291.6 605.496 9
0 4 3 12229.5 655.288 4
0 4 -3 13185.9 625.013 2
0 4 -3 11798.8 652.349 4
0 4 3 12660.9 612.635 2
0 -4 4 22606.9 972.55 8
0 4 -4 23526.6 950.459 9
0 -4 -4 21656.7 774.828 9
0 4 -4 23376.9 904.191 2
0 4 -4 21944.1 928.809 4
0 4 4 21384.1 920.01 4
0 4 4 22498.9 880.346 2
0 -4 -5 174435 4605.82 9
0 4 -5 189100 4899.53 9
0 -4 5 183094 4876.28 8
0 -4 5 186649 4894.6 1
0 -4 -5 185842 4892.61 1
0 4 -5 182404 4707.83 2
0 4 5 179344 4675.68 2
0 4 5 189504 4769.55 4
0 4 -5 182671 4749.03 4
0 -4 6 6923.36 554.708 8
0 -4 -6 7598.76 472.663 9
0 4 -6 7934.25 611.165 9
0 4 6 8197.22 477.461 2
0 4 -6 7793.4 475.176 2
0 -4 -6 8141.18 558.297 1
0 4 6 8167.77 495.236 4
0 -4 6 7643.55 544.235 1
0 4 -6 8318.66 503.343 4
0 4 -7 59896 2127.31 9
0 -4 -7 58719.6 1891.5 9
0 4 7 60332.4 1778.1 4
0 -4 -7 55664.3 1895.88 1
0 -4 7 58784.8 1898.84 1
0 4 7 58654.9 1772.77 2
0 4 -7 57760 1766.64 4
0 4 -7 60151.1 1801.33 2
0 -4 -7 55989.5 1778.89 3
0 -4 7 62111.5 1807.81 3
0 -4 -8 128902 3649.74 9
0 4 -8 125514 3908.9 9
0 -4 -9 7120.03 576.719 9
0 4 -9 8736.61 778.991 9
0 -4 -10 10302.9 766.465 9
0 4 -10 9872.41 895.778 9
0 4 -11 2591.17 519.244 9
0 -4 -12 7051.45 699.148 36
0 4 -12 7537.61 658.655 33
0 4 -12 7338.28 595.558 28
0 4 -12 8287.96 801.167 31
0 4 -12 7389.5 629.85 30
0 -4 -12 7242.09 696.623 19
0 4 -12 5707.79 660.899 14
0 4 -12 6486.55 815.143 9
0 4 -13 -71.7632 334.197 9
0 -4 13 -176.187 221.527 8
0 4 -13 524.99 274.77 37
0 4 -13 -243.789 225.46 38
0 -4 -13 806.191 380.223 36
0 4 -13 -192.1 268.696 33
0 -4 -13 -12.8089 224.483 30
0 4 -13 -19.619 194.324 28
0 4 -13 -1.05299 267.242 30
0 4 -13 200.968 283.932 31
0 4 -13 289.574 197.359 11
0 4 -13 476.726 211.045 23
0 -4 -13 113.387 253.319 19
0 4 -13 574.247 331.457 14
0 4 -14 960.785 373.659 9
0 4 -14 770.06 348.085 33
0 -4 -14 873.32 389.123 36
0 4 -14 1271.68 309.653 38
0 4 -14 1697.48 354.607 11
0 4 -14 844.358 399.076 31
0 -4 -14 1648.13 416.219 30
0 4 -14 1429.59 357.199 30
0 4 -14 505.34 257.983 28
0 -4 -14 1243.4 384.51 19
0 4 -14 499.565 365.196 14
0 4 -15 516.836 376.597 33
0 4 -15 -269.418 278.34 34
0 4 -15 599.467 263.129 38
0 -4 -15 -191.068 373.814 36
0 4 -15 28.508 448.143 31
0 4 -15 -124.592 293.232 30
0 -4 -15 -72.7013 285.874 30
0 4 -15 224.712 257.138 28
0 4 -15 -195.9 289.841 11
0 -4 -15 -168.522 363.611 19
0 4 -15 -31.4445 353.093 14
0 -4 -16 17769.9 1179.24 19
0 4 -16 16411.8 1066.55 30
0 4 -16 17769.1 1046.37 28
0 -4 -16 18010.9 1086.41 30
0 4 -16 14707.3 1243.03 31
0 -4 -16 14278.5 1114.96 36
0 4 -16 17077.7 1028.69 34
0 4 -16 17556.7 1144.52 33
0 4 -16 13904.7 1140.97 14
0 -4 -17 11812.4 908.032 19
0 -4 -17 11226 808.203 23
0 -4 -17 11384.1 896.374 26
0 4 -17 8815.45 955.663 31
0 4 -17 10736.5 823.159 30
0 4 -17 12371.9 849.024 28
0 -4 -17 11520.3 836.795 30
0 4 -17 10831.9 773.837 34
0 4 -17 10724 889.552 33
0 4 -17 8993.83 893.806 14
0 -4 -18 625.376 249.91 23
0 -4 -18 1034 377.344 33
0 4 -18 1081.63 408.045 33
0 -4 -18 -4.96359 302.764 19
0 -4 -18 780.498 266.84 28
0 -4 -18 807.469 267.704 30
0 4 -18 1080.89 329.928 30
0 4 -18 1125.31 324.889 28
0 4 -18 816.354 451.557 31
0 -4 -18 823.439 330.485 26
0 -4 -19 224.711 183.542 23
0 -4 -19 386.953 293.644 33
0 4 -19 821.08 326.43 33
0 -4 -19 95.0049 241.131 19
0 -4 -19 141.453 242.37 26
0 -4 -19 495.691 248.84 28
0 4 -19 -114.939 226.356 30
0 -4 -19 -29.8007 203.805 30
0 -4 -19 993.748 438.9 31
0 -4 -20 2827.13 267.256 23
0 -4 -20 3367.27 359.931 26
0 -4 -20 3424.09 346.384 28
0 4 -20 3443.88 361.754 30
0 -4 -20 2677.72 286.695 30
0 -4 -20 3111.13 432.221 31
0 -4 -20 2987.94 360.888 33
0 -4 -20 3482.94 370.296 19
0 -4 -21 917.382 224.661 31
0 -4 -21 821.712 157.784 19
0 -4 -21 949.908 187.527 33
0 5 0 127.236 186.424 2
0 5 1 26.7996 167.473 2
0 5 -1 -20.4228 173.564 2
0 5 1 336.657 235.879 4
0 5 -1 -0.69632 209.356 4
0 5 -2 254.134 177.685 2
0 5 2 72.0584 183.606 2
0 5 2 -152.935 217.265 4
0 5 -2 -145.699 224.566 4
0 5 3 12.5965 167.75 2
0 5 -3 -152.917 219.789 4
0 5 -3 32.8837 159.239 2
0 5 3 -137.131 207.178 4
0 -5 3 153.117 240.125 8
0 5 -3 21.1264 136.352 9
0 5 4 0.57397 160.706 2
0 5 -4 -15.8469 168.391 4
0 5 4 -154.668 198.511 4
0 5 -4 -92.4976 170.015 2
0 -5 -4 47.1696 81.4232 9
0 5 -4 -26.4165 157.391 9
0 -5 4 143.38 218.51 8
0 5 -5 169.497 196.346 4
0 -5 -5 82.607 188.81 1
0 5 -5 9.10076 135.1 2
0 5 5 183.271 174.484 4
0 -5 5 115.166 223.766 1
0 5 5 89.9715 141.991 2
0 -5 5 172.935 220.703 8
0 -5 -5 232.5 116.755 9
0 5 -5 226.687 198.618 9
0 5 6 252.731 143.451 2
0 -5 -6 -62.7987 146.643 1
0 5 -6 86.8889 165.529 4
0 -5 6 -102.277 201.761 1
0 5 6 358.513 190.202 4
0 5 -6 197.145 141.944 2
0 -5 -6 199.732 123.087 9
0 -5 6 83.683 200.325 8
0 5 -6 -136.223 249.327 9
0 5 7 -23.2383 130.507 2
0 5 7 98.2733 111.141 4
0 -5 7 150.072 163.939 1
0 -5 -7 104.134 131.738 3
0 5 -7 -9.13314 128.159 4
0 -5 -7 45.5687 131.45 1
0 5 -7 94.6703 112.941 2
0 -5 7 46.6771 127.633 3
0 5 -7 246.5 247.314 9
0 -5 -7 193.746 124.843 9
0 -5 7 -60.7237 222.162 8
0 -5 -8 81.3422 136.265 9
0 5 -8 344.115 295.742 9
0 -5 8 -20.5955 205.415 8
0 5 -9 -52.737 282.736 9
0 -5 9 -194.002 246.393 8
0 -5 10 19.6134 249.743 8
0 5 -10 226.896 318.281 9
0 5 -11 207.016 357.757 9
0 -5 11 37.2984 201.346 8
0 -5 12 -33.5688 187.827 8
0 5 -12 -73.0195 316.024 9
0 -5 12 121.869 218.225 7
0 5 -12 -63.411 179.625 28
0 5 -12 30.9055 187.379 30
0 5 -12 420.894 341.141 31
0 -5 -12 -284.267 211.031 30
0 5 -12 -261.498 224.059 33
0 -5 -12 697.18 351.652 36
0 5 -12 195.855 188.347 38
0 5 -12 151.954 210.932 37
0 5 -12 592.538 246.465 11
0 -5 -12 275.358 287.46 19
0 5 -12 200.854 249.827 14
0 5 -13 -112.498 390.156 9
0 -5 -13 50.7916 295.811 36
0 5 -13 -502.041 260.149 37
0 5 -13 277.073 276.704 33
0 5 -13 206.627 251.174 34
0 5 -13 -124.291 195.512 38
0 5 -13 521.519 288.163 11
0 5 -13 -191.572 376.944 31
0 5 -13 -2.78833 205.771 28
0 5 -13 20.6965 231.135 30
0 -5 -13 -19.9914 232.167 30
0 -5 -13 101.922 312.972 19
0 5 -13 -325.332 357.462 14
0 5 -14 701.883 368.754 33
0 5 -14 -177.51 191.754 38
0 -5 -14 106.43 363.245 36
0 5 -14 -139.695 286.534 34
0 5 -14 285.694 276.023 11
0 5 -14 -278.456 344.569 31
0 5 -14 -190.436 256.896 28
0 5 -14 61.5295 231.418 30
0 -5 -14 157.708 269.3 30
0 -5 -14 -58.7537 314.369 19
0 5 -14 -280.568 359.541 14
0 5 -15 -325.569 278.725 34
0 -5 -15 -11.45 349.471 36
0 5 -15 56.1097 227.951 38
0 5 -15 -59.7897 336.056 33
0 5 -15 -59.7393 288.891 11
0 5 -15 -266.197 258.449 28
0 5 -15 -93.4316 259.44 30
0 -5 -15 -67.1455 240.247 30
0 5 -15 -226.967 486.634 31
0 -5 -15 -269.663 381.024 19
0 5 -15 -123.071 353.467 14
0 5 -16 139.99 250.433 34
0 -5 -16 -362.292 409.671 36
0 5 -16 129.499 183.306 38
0 5 -16 412.633 371.498 33
0 -5 -16 -114.741 367.643 26
0 5 -16 4.88023 255.039 28
0 5 -16 105.086 464.636 31
0 -5 -16 221.002 295.784 30
0 5 -16 -94.1885 251.711 30
0 5 -16 -84.7757 264.316 11
0 -5 -16 247.316 393.948 19
0 5 -16 5.89749 384.841 14
0 -5 -17 -159.091 243.923 23
0 -5 -17 75.8611 400.663 36
0 5 -17 -240.643 209.039 34
0 5 -17 -259.188 386.64 33
0 -5 -17 -236.944 368.644 19
0 5 -17 -52.4683 269.56 28
0 -5 -17 -150.581 256.907 30
0 -5 -17 452.659 411.83 26
0 5 -17 -63.2596 253.25 30
0 -5 -18 -37.0663 223.3 23
0 5 -18 87.763 328.011 33
0 -5 -18 -362.024 329.039 19
0 -5 -18 -159.16 215.203 30
0 -5 -18 -23.4381 209.647 28
0 5 -18 183.02 229.941 30
0 -5 -18 -221.216 328.097 26
0 -5 -19 164.872 172.014 23
0 -5 -19 -66.9488 257.793 33
0 -5 -19 -215.671 238.997 19
0 -5 -19 29.2875 187.585 28
0 5 -19 -21.3347 194.822 30
0 -5 -19 691.591 378.147 31
0 -5 -19 15.6177 151.829 30
0 -5 -19 -320.012 273.264 26
0 -5 -20 116.904 99.6076 23
0 -5 -20 109.907 244.361 31
0 -5 -20 -21.2829 166.394 26
0 -5 -20 105.106 124.462 28
0 -5 -20 -297.646 195.036 19
0 -5 -20 -67.0635 172.906 33
0 6 0 114667 3262.19 2
0 6 0 106162 3331.32 4
0 6 -1 105101 3053.84 2
0 6 1 103037 3045.97 2
0 6 1 98603 3124.79 4
0 6 -1 101123 3142.92 4
0 6 2 5406.81 484.696 2
0 6 -2 5280.71 521.357 4
0 6 2 4962.89 512.509 4
0 6 -2 4983.98 464 2
0 6 -3 3631.17 401.712 2
0 6 3 3744.77 456.237 4
0 6 3 3891.21 414.088 2
0 6 -3 3809.05 476.457 4
0 6 -4 9665.2 658.599 2
0 6 -4 10307.2 722.274 4
0 6 4 9659.84 690.399 4
0 6 4 8819.42 626.951 2
0 -6 -5 348.1 264.746 1
0 6 5 692.755 257.133 4
0 6 5 467.482 221.877 2
0 6 -5 938.85 240.166 2
0 6 -5 259.316 204.878 4
0 -6 5 704.742 325.379 1
0 6 -5 513.096 219.91 9
0 -6 5 889.91 324.074 8
0 -6 -6 51967.8 2062.65 1
0 6 6 51238.5 1842.21 2
0 6 6 54576.7 1916.54 4
0 6 -6 51566.7 1874.04 2
0 6 -6 52281.6 1902.86 4
0 -6 6 51394.8 2072.36 1
0 -6 6 55167.7 2127.34 8
0 6 -6 52396.5 1959.95 9
0 -6 -7 10647.6 798.755 1
0 -6 -7 10186.5 699.304 3
0 6 -7 9191.7 653.636 2
0 6 7 11275.6 707.577 2
0 6 7 11840.9 720.759 4
0 -6 7 11601.4 735.356 3
0 -6 7 11431 821.287 1
0 6 -7 11967.4 730.551 4
0 -6 7 10399.4 846.172 8
0 6 -7 9425.27 766.051 9
0 -6 8 84266.8 3050.91 8
0 6 -8 80893.5 2900.8 9
0 6 -9 31200.6 1629.24 9
0 -6 9 31294 1687.84 8
0 -6 10 8212.56 858.507 8
0 6 -10 8077.74 836.313 9
0 6 -11 2662.86 578.571 9
0 -6 11 2723.61 557.329 8
0 6 -11 2554.69 423.073 33
0 6 -11 2443.01 409.358 34
0 6 -11 2172.84 406.194 37
0 6 -11 1578.01 417.861 31
0 6 -11 1845.73 336.408 11
0 -6 -11 2383.17 435.697 19
0 6 -11 1855.49 413.103 14
0 6 -12 31513.3 1866.07 9
0 6 -12 30225.4 1469.35 33
0 6 -12 30486.9 1542.66 34
0 6 -12 31963.5 1396.56 38
0 6 -12 35439.3 1651.48 37
0 6 -12 28482.4 1304.93 28
0 6 -12 29004.4 1364.51 30
0 6 -12 24722 1562.35 31
0 6 -12 31316.7 1533.99 11
0 -6 -12 30653.9 1545.74 19
0 6 -12 31852.8 1421.11 17
0 6 12 30975.1 1428.94 15
0 6 -12 27169.6 1564.02 14
0 6 12 32602.3 1444.47 16
0 6 -13 3243.05 525.784 37
0 6 -13 2797.81 494.098 33
0 -6 -13 3562.73 598.963 36
0 6 -13 3072.41 420.866 38
0 6 -13 2384.36 434.128 34
0 6 -13 2753.56 471.414 11
0 6 -13 2846.19 582.825 31
0 6 -13 2550.14 429.941 30
0 6 -13 2666.2 400.347 28
0 -6 -13 2642.12 494.335 19
0 6 -13 2030.7 500.279 14
0 6 -14 1809.43 370.227 38
0 6 -14 1140.2 405.162 33
0 6 -14 958.404 363.569 34
0 -6 -14 1502.03 475.457 36
0 6 -14 1080.67 354.111 11
0 6 -14 859.14 303.019 28
0 6 -14 731.347 445.701 31
0 6 -14 1097.91 310.753 30
0 -6 -14 1033.73 409.202 19
0 6 -14 1459.48 432.519 14
0 6 -15 -270.21 307.086 34
0 6 -15 313.977 228.901 38
0 -6 -15 536.381 389.602 36
0 6 -15 -5.96835 332.062 33
0 -6 -15 638.021 318.491 30
0 6 -15 492.624 294.433 30
0 6 -15 56.8333 233.917 28
0 6 -15 192.935 273.349 11
0 -6 -15 259.119 332.548 19
0 6 -15 -114.75 385.516 14
0 -6 -16 22388.1 1305.83 19
0 6 -16 24565.8 1238.61 11
0 6 -16 24556.3 1195.23 28
0 -6 -16 21713.6 1293.86 26
0 6 -16 20769.4 1147.27 30
0 -6 -16 24215.1 1183.39 30
0 6 -16 22249.2 1111.55 38
0 6 -16 21981.3 1305.6 33
0 6 -16 23892 1261.21 34
0 -6 -16 21090.8 1362.59 36
0 6 -17 1293.76 314.413 30
0 -6 -17 1186.4 260.017 30
0 -6 -17 817.426 343.413 26
0 6 -17 1619.1 315.424 11
0 -6 -17 1122.82 327.184 23
0 -6 -17 939.185 357.563 19
0 6 -17 1673.91 358.598 34
0 -6 -17 528.365 368.835 36
0 -6 -18 290.739 235.221 23
0 -6 -18 254.647 139.466 20
0 6 -18 30.3423 169.153 34
0 -6 -18 310.557 292.304 19
0 6 -18 110.728 210.153 30
0 -6 -18 210.563 215.329 28
0 -6 -18 81.0668 299.817 26
0 -6 -19 2611.63 316.334 23
0 -6 -19 2523.5 360.815 26
0 -6 -19 2931.57 317.805 28
0 -6 -19 2922.99 389.301 33
0 -6 -19 2492.97 340.664 19
0 -6 -20 2062.07 205.037 28
0 -6 -20 2116.26 268.26 26
0 -6 -20 2631.53 347.461 31
0 -6 -20 2655.28 294.184 19
0 -6 -20 2022.43 265.322 33
0 7 0 130.167 278.532 2
0 7 0 -37.1161 349.676 4
0 7 -1 40.2759 250.43 2
0 7 1 143.544 298.878 4
0 7 -1 -51.5288 276.101 4
0 7 1 -30.9246 239.213 2
0 7 2 -214.871 274.213 4
0 7 -2 -280.568 336.87 4
0 7 -2 62.1489 219.322 2
0 7 2 232.796 248.51 2
0 7 -3 2.63409 260.176 2
0 7 3 -179.356 256.367 2
0 7 3 -86.6823 270.918 4
0 7 -3 196.104 261.119 4
0 7 -4 -109.141 263.817 4
0 -7 4 390.835 349.983 1
0 7 4 -13.0378 216.915 4
0 7 4 3.48852 200.785 2
0 7 -4 -53.076 191.192 2
0 -7 -4 -328.809 268.659 1
0 7 -5 -83.5002 204.724 4
0 -7 5 -54.6579 261.894 1
0 7 5 -76.4715 224.564 4
0 -7 -5 209.907 254.715 1
0 7 -5 9.24453 203.058 2
0 7 5 -8.82958 183.761 2
0 -7 6 58.7972 288.156 8
0 7 6 3.62142 182.515 2
0 7 -6 -158.656 211.329 2
0 7 6 4.81499 204.589 4
0 -7 -6 -200.081 237.823 1
0 7 -6 85.9232 225.177 4
0 -7 6 78.7789 240.747 1
0 -7 7 -134.208 208.869 8
0 -7 7 -255.901 206.283 3
0 7 7 175.773 179.936 2
0 -7 7 167.684 205.467 1
0 7 -7 82.953 181.476 4
0 -7 -7 -20.9937 159.185 3
0 7 7 -39.6637 198.684 4
0 7 -7 -97.4267 223.709 2
0 -7 -7 111.289 227.385 1
0 -7 8 477.562 295.347 8
0 7 -8 -131.11 220.269 9
0 -7 9 -12.5293 220.05 8
0 -7 10 1.9686 226.446 8
0 7 -10 455.85 260.432 37
0 7 -10 117.545 221.002 34
0 7 -10 424.851 231.665 33
0 7 -10 73.7182 235.776 11
0 -7 -10 58.7071 222.621 19
0 7 -10 -120.656 265.73 14
0 7 -11 278.1 294.109 37
0 7 -11 -321.695 251.293 33
0 7 -11 -250.918 307.46 34
0 7 -11 146.637 276.422 11
0 -7 -11 -306.766 237.821 12
0 -7 -11 -42.3936 230.399 25
0 7 -11 -76.6521 189.327 28
0 7 -11 10.7814 176.884 17
0 -7 -11 54.6311 272.091 19
0 7 11 122.399 268.777 16
0 7 11 23.1798 241.694 15
0 7 -11 -502.871 344.193 14
0 7 -12 235.902 251.356 38
0 7 -12 101.907 258.435 34
0 7 -12 534.18 314.873 33
0 7 -12 298.033 305.154 37
0 -7 -12 332.258 269.431 12
0 7 -12 192.525 295.522 11
0 7 -12 -303.112 216.839 28
0 7 -12 514.446 262.374 17
0 -7 -12 160.004 274.111 19
0 7 -12 305.876 377.606 14
0 7 12 87.8398 206.955 16
0 7 12 -60.7388 207.315 15
0 7 -13 -133.52 331.302 33
0 -7 -13 810.661 482.231 36
0 7 -13 287.581 328.418 34
0 7 -13 345.666 285.054 38
0 7 -13 196.434 354.997 37
0 7 -13 524.718 348.391 11
0 7 -13 340.784 230.662 28
0 -7 -13 57.9442 325.594 19
0 7 -13 224.872 204.047 17
0 7 13 -169.893 227.367 15
0 7 13 76.0562 208.118 16
0 7 -13 -591.931 368.639 14
0 7 -14 -326.736 355.684 33
0 -7 -14 289.448 409.814 36
0 7 -14 -280.213 329.367 34
0 7 -14 397.53 295.72 38
0 7 -14 195.496 294.734 11
0 7 -14 44.9328 251.229 30
0 -7 -14 -229.347 344.948 19
0 7 14 263.181 223.697 15
0 7 -14 634.799 464.267 14
0 7 14 101.837 218.895 16
0 7 -15 225.992 229.425 30
0 -7 -15 91.231 360.091 26
0 -7 -15 -399.597 384.934 19
0 7 -15 -271.586 269.162 38
0 -7 -15 -278.534 370.769 36
0 7 -15 -109.398 303.257 34
0 7 -15 -1134.18 415.765 11
0 -7 -16 52.2333 318.181 26
0 7 -16 354.467 218.92 30
0 -7 -16 314.715 392.393 19
0 7 -16 -115.356 271.436 34
0 7 -16 270.034 224.011 38
0 -7 -16 69.4891 370.242 36
0 7 -16 -252.237 304.6 11
0 -7 -17 39.4962 330.542 26
0 7 -17 91.3088 196.194 30
0 -7 -17 -103.706 173.465 28
0 7 -17 476.986 234.738 11
0 -7 -17 -177.611 309.052 19
0 7 -17 81.1199 227.029 34
0 -7 -17 -796.03 462.923 36
0 -7 -18 -228.756 216.267 23
0 -7 -18 314.228 166.148 20
0 7 -18 459.013 184.805 11
0 -7 -18 -27.289 239.449 19
0 -7 -18 113.464 182.675 28
0 -7 -18 195.591 236.836 26
0 -7 -19 305.777 165.315 23
0 -7 -19 9.6684 192.281 19
0 -7 -19 -126.862 191.501 26
0 -7 -19 89.128 117.298 28
0 -7 -19 66.9796 191.313 33
0 -7 -20 339.175 149.592 19
0 -7 -20 16.2047 122.507 33
0 -7 -20 90.6252 118.449 26
0 8 0 15928.3 1013.85 2
0 8 0 15028.6 1057.05 4
0 8 -1 14308.6 951.754 2
0 8 1 13764.7 936.866 2
0 8 -1 13434.5 993.462 4
0 8 1 13662.1 982.24 4
0 8 -2 336.717 252.561 2
0 8 -2 587.301 329.21 4
0 8 2 203.239 292.325 4
0 8 2 841.365 282.869 2
0 8 3 609.622 339.836 4
0 8 -3 201.771 287.745 4
0 8 3 176.031 255.249 2
0 -8 3 833.188 488.815 1
0 -8 -3 211.162 344.967 1
0 8 -3 96.2718 266.094 2
0 -8 4 33984 1843.67 1
0 -8 -4 33075.7 1776.33 1
0 8 4 32647.1 1522.71 2
0 8 -4 33924.9 1631.66 4
0 8 -4 33806.1 1569.83 2
0 8 4 32812 1599.3 4
0 8 -5 88918.8 3006.63 2
0 -8 5 91567.8 3407.29 1
0 -8 -5 89795.7 3314.83 1
0 8 5 89527.6 3056.27 4
0 8 -5 87612.3 3057.28 4
0 8 5 84031.8 2923.33 2
0 -8 -6 25995.9 1534.79 1
0 -8 6 26114 1578.08 1
0 8 6 24991.5 1311.83 2
0 8 6 27785.8 1397.24 4
0 8 -6 24768.9 1362.37 4
0 8 -6 25623.1 1350.64 2
0 8 7 4684.39 538.365 2
0 8 7 4759.42 546.361 4
0 8 -7 4625.23 558.144 4
0 -8 -7 3345.27 557.039 1
0 8 -7 3687.93 474.586 2
0 -8 -7 4151.93 533.472 3
0 -8 7 4810.5 596.934 3
0 -8 7 4475.03 624.292 1
0 8 -9 91583.3 3011.47 11
0 8 -9 87293.4 3056.13 37
0 8 -9 91202.3 3017.77 34
0 8 -10 8951.22 803.913 34
0 8 -10 8892.71 847.624 37
0 -8 -10 7861.12 716.615 25
0 -8 -10 9543.75 796.015 12
0 8 -10 10501.9 843.532 11
0 -8 -10 8555.99 738.112 19
0 8 -10 9702.31 739.451 17
0 8 10 10141.8 799.897 15
0 8 -10 8818.06 822.424 14
0 8 10 9758.93 785.003 16
0 8 -11 164.587 306.053 37
0 8 -11 -90.1894 331.42 34
0 -8 -11 385.354 292.564 25
0 8 -11 859.828 353.837 11
0 -8 -11 575.003 253.434 12
0 8 -11 775.512 245.429 17
0 -8 -11 483.028 304.479 19
0 8 11 1401.44 366.761 16
0 8 11 548.975 301.567 15
0 8 -11 316.966 304.685 14
0 8 -12 73093.7 2581.19 38
0 8 -12 75939.3 2837.96 34
0 8 -12 82110 3009.83 37
0 -8 -12 71368.8 2643.64 25
0 -8 -12 71274.9 2714.82 19
0 8 -12 82324 2697.99 17
0 8 -12 67688.6 2877.65 14
0 8 12 77676.3 2710.33 15
0 8 12 77119.6 2698.09 16
0 -8 -12 73475.3 2691.17 12
0 8 -12 79810.4 2861.31 11
0 8 -13 258.753 367.373 34
0 8 -13 766.885 410.249 37
0 8 -13 682.829 300.792 38
0 -8 -13 794.262 449.799 36
0 8 -13 59.7558 389.143 11
0 -8 -13 946.135 335.978 12
0 -8 -13 420.323 302.522 19
0 8 -13 735.297 239.714 17
0 8 13 427.754 294.541 16
0 8 13 672.798 344.525 15
0 8 -13 638.444 452.327 14
0 -8 -14 1316.7 493.78 36
0 8 -14 1869.93 469.184 34
0 8 -14 1638.23 369.87 38
0 8 -14 1278.91 409.66 11
0 -8 -14 1436.95 423.046 26
0 -8 -14 1831.62 447.415 19
0 8 14 1406.08 327.013 16
0 8 14 1318.05 352.581 15
0 8 -15 405.364 346.938 34
0 -8 -15 299.414 391.151 36
0 8 -15 599.811 277.159 38
0 -8 -15 -146.394 351.429 26
0 8 -15 82.3492 295.473 11
0 -8 -15 151.832 304.264 19
0 8 15 35.9471 233.735 16
0 8 15 133.953 209.83 15
0 -8 -16 38624.3 1709.13 19
0 -8 -16 41313.3 1761.12 26
0 8 -16 43158.9 1760.3 34
0 -8 -16 40921.7 1883.4 36
0 8 -16 38598 1548.45 38
0 8 -16 42870.7 1732.67 11
0 -8 -17 20.765 254.38 26
0 -8 -17 -177.084 153.762 28
0 8 -17 527.686 247.699 11
0 -8 -17 -117.837 274.31 19
0 -8 -17 -538.132 422.001 36
0 -8 -18 769.052 214.599 23
0 -8 -18 762.793 172.437 20
0 8 -18 1340.55 247.083 11
0 -8 -18 939.922 278.126 19
0 -8 -18 914.095 263.387 26
0 -8 -18 613.842 154.236 28
0 -8 -19 7777.97 491.793 33
0 -8 -19 7682.14 450.781 23
0 -8 -19 7195.57 483.215 19
0 -8 -19 7339.88 479.737 26
0 9 0 150.6 291.334 2
0 9 0 623.033 360.002 4
0 -9 0 96.9138 362.688 1
0 -9 -1 -42.4057 342.53 1
0 9 1 37.357 319.891 4
0 9 1 241.846 268.241 2
0 -9 1 -72.8295 378.926 1
0 9 -1 278.48 285.78 2
0 9 -1 -2.77872 291.339 4
0 -9 -2 -142.681 337.299 1
0 9 2 96.2578 323.257 4
0 9 -2 118.818 268.496 2
0 9 -2 -123.075 348.453 4
0 9 2 -182.437 273.221 2
0 -9 2 109.329 349.845 1
0 9 3 276.991 318.946 2
0 9 -3 90.9941 311.795 4
0 -9 3 355.98 427.574 1
0 9 -3 245.189 282.397 2
0 -9 -3 89.8203 355.753 1
0 9 3 -461.193 364.387 4
0 9 -4 46.082 239.769 4
0 9 -4 217.123 265.478 2
0 -9 4 -201.618 380.019 1
0 -9 -4 -178.184 395.265 1
0 9 4 89.3677 278.139 2
0 9 4 -74.9648 290.152 4
0 9 -5 531.726 340.599 4
0 9 5 43.8718 232.997 4
0 -9 -5 158.514 374.587 1
0 9 -5 24.9713 238.212 2
0 -9 5 299.588 347.178 1
0 9 5 25.0173 213.415 2
0 -9 6 51.7181 218.763 3
0 9 6 -5.07644 259.763 2
0 9 -6 -65.5768 263.504 2
0 -9 -6 -170.914 279.788 1
0 9 6 82.9757 218.88 4
0 -9 6 363.64 365.236 1
0 9 -6 228.383 280.535 4
0 -9 -6 362.522 255.818 3
0 -9 -7 206.509 291.017 1
0 -9 7 -373.853 273.98 3
0 9 7 62.2998 203.47 2
0 9 7 -3.89809 213.668 4
0 -9 -7 356.122 249.064 3
0 9 -7 -334.588 266.077 4
0 -9 7 136.327 339.025 1
0 9 -7 -616.739 294.639 2
0 9 -8 47.2889 226.129 34
0 9 -8 -379.031 311.796 37
0 9 -8 301.608 223.12 17
0 9 8 159.089 245.902 15
0 9 -8 -183.205 211.117 14
0 9 8 -242.883 230.789 16
0 -9 -8 141.122 319.107 12
0 9 -8 123.125 241.625 11
0 9 -9 -115.06 316.255 34
0 9 -9 192.142 234.411 37
0 -9 -9 62.818 265.463 12
0 9 -9 580.727 357.251 11
0 -9 -9 192.157 237.302 19
0 9 -9 168.895 198.782 17
0 9 9 127.585 264.863 15
0 9 -9 -432.256 305.87 14
0 9 9 615.549 320.418 16
0 9 -10 237.045 311.473 37
0 9 -10 73.6322 330.893 34
0 9 -10 243.471 369.095 11
0 -9 -10 -77.8386 313.588 12
0 -9 -10 -213.024 288.102 25
0 9 -10 -180.232 218.875 17
0 -9 -10 226.96 224.991 19
0 9 10 -295.696 286.18 15
0 9 10 -166.827 284.156 16
0 9 -11 -190.337 359.48 37
0 9 -11 38.9086 336.781 34
0 9 -11 -3.91292 330.821 11
0 -9 -11 -260.455 300.352 12
0 -9 -11 -120.66 246.387 25
0 -9 -11 166.346 249.086 19
0 9 -11 -272.925 233.698 17
0 9 11 594.963 355.362 15
0 9 11 504.15 350.927 16
0 9 -12 338.989 388.275 37
0 9 -12 313.54 378.887 34
0 -9 -12 -8.19003 267.469 12
0 9 -12 495.266 364.645 11
0 -9 -12 166.719 248.527 25
0 -9 -12 -345.601 321.527 26
0 9 -12 446.804 286.262 17
0 -9 -12 40.231 253.017 19
0 9 12 -21.059 265.485 16
0 9 12 -21.1851 289.502 15
0 9 -13 168.314 434.637 37
0 -9 -13 595.336 480.05 36
0 9 -13 302.225 385.793 34
0 9 -13 -98.326 273.193 38
0 9 -13 -690.582 437.655 11
0 -9 -13 140.099 222.968 12
0 -9 -13 262.264 249.749 25
0 -9 -13 -346.258 355.284 26
0 -9 -13 -195.805 303.438 19
0 9 -13 20.7838 232.89 17
0 9 13 59.7353 287.418 16
0 9 13 222.332 271.51 15
0 9 -14 -39.7744 345.312 34
0 -9 -14 -282.328 414.666 36
0 9 -14 -231.761 246.964 38
0 9 -14 -211.577 380.003 11
0 -9 -14 179.764 255.688 12
0 -9 -14 -181.018 286.944 26
0 9 -14 -257.716 257.38 17
0 -9 -14 -79.9779 273.944 19
0 9 14 299.85 258.891 16
0 9 14 294.872 248.7 15
0 -9 -15 459.041 458.707 36
0 9 -15 -12.9557 234.388 38
0 9 -15 1056.5 422.542 34
0 9 -15 137.846 316.758 11
0 -9 -15 279.717 312.814 26
0 -9 -15 -239.487 320.548 19
0 9 15 -63.6209 228.736 15
0 9 15 425.017 244.611 16
0 -9 -16 -27.0172 248.474 26
0 -9 -16 187.747 268.87 19
0 9 -16 40.2655 177.936 38
0 -9 -16 -126.68 341.58 36
0 9 -16 90.828 283.312 11
0 -9 -17 27.4275 221.891 26
0 9 -17 212.015 234.756 11
0 -9 -17 5.18231 209.376 19
0 -9 -17 -550.98 384.727 36
0 -9 -18 1.68791 160.666 19
0 -9 -18 94.7967 116.464 20
0 -9 -18 -234.859 180.087 26
0 -9 -19 298.633 124.549 19
0 -9 -19 74.5069 118.249 33
0 10 0 395974 10604.3 2
0 10 0 408490 10795.1 4
0 -10 0 379357 11036.7 1
0 10 1 31661.4 1758.57 4
0 10 -1 30674.8 1664.21 2
0 10 -1 32175.7 1774.05 4
0 -10 1 30765.9 1926.66 1
0 10 1 27426.1 1584.46 2
0 -10 -1 28905 1852.75 1
0 10 2 -68.068 263.53 2
0 10 2 7.96101 301.422 4
0 10 -2 140.792 305.768 4
0 -10 2 470.146 332.537 1
0 10 -2 289.447 299.149 2
0 -10 -2 257.51 332.997 1
0 -10 3 2460.07 665.195 1
0 10 -3 1730.88 459.027 2
0 10 3 1772.2 455.489 2
0 10 -3 1972.54 503.055 4
0 10 3 2679.64 582.408 4
0 -10 -3 1853.42 581.367 1
0 10 -4 161361 5149.73 2
0 10 -4 167549 5275.35 4
0 10 4 156763 5082.01 2
0 10 4 174292 5334.08 4
0 -10 4 168477 5753.09 1
0 -10 -4 161842 5614.76 1
0 10 -5 315.87 310.31 4
0 -10 5 524.273 386.513 1
0 -10 -5 55.9503 250.718 3
0 -10 -5 271.75 327.533 1
0 10 -5 3.05649 240.503 2
0 10 5 157.915 234.943 4
0 10 5 202.368 253.026 2
0 -10 -6 22988.9 1642.68 1
0 -10 6 23004.9 1677.32 1
0 10 6 23640.1 1429.68 2
0 10 6 23530.5 1451 4
0 -10 -6 25686.2 1569.25 3
0 10 -6 24650.1 1480.19 2
0 10 -6 25130 1513.79 4
0 -10 6 24481.5 1514.12 3
0 10 6 23478.6 1200.76 10
0 10 -6 23818.9 1264.46 11
0 -10 -6 25045.7 1395.14 12
0 10 -6 24598.7 1340.37 37
0 10 -6 23581.8 1282.72 34
0 10 -6 26571.6 1268.02 17
0 10 6 23622.6 1262.98 16
0 10 6 25069.9 1301.38 15
0 10 -7 29574.9 1645.01 4
0 -10 -7 27840.4 1798.81 1
0 -10 7 29257.2 1879.12 1
0 10 -7 24796.5 1534.98 2
0 -10 -7 27636.6 1642.61 3
0 -10 7 30744.2 1721.78 3
0 10 -7 29656 1525.21 37
0 10 -7 30237.6 1494.87 34
0 10 -7 28283.5 1368.3 21
0 -10 -7 28552.5 1536.85 12
0 10 7 28901.1 1366.73 10
0 10 -7 31323.5 1493.41 11
0 10 -7 31615.4 1430.12 17
0 10 7 29325.9 1444.2 16
0 10 7 29970.9 1445.92 15
0 10 -8 37259 1743.29 34
0 10 -8 35802.3 1785.23 37
0 -10 -8 34889.9 1750.82 12
0 10 -8 37554.1 1718.08 11
0 10 8 35678.4 1568.11 10
0 10 -8 35251 1561.94 21
0 10 -8 38395.9 1643.16 17
0 10 8 35798.2 1681.18 16
0 10 8 36304.1 1695.68 15
0 10 -9 3638.79 601.825 37
0 10 -9 4554.35 635.006 34
0 -10 -9 3646.27 542.577 25
0 10 9 3629.09 449.64 10
0 -10 -9 3346.48 563.117 12
0 10 -9 3808.4 567.981 11
0 10 -9 4193 490.853 21
0 10 -9 3374.92 474 17
0 -10 -9 2953.68 430.218 19
0 10 9 3932.37 553.214 15
0 10 9 3118.31 486.993 16
0 10 -10 663.242 416.416 34
0 10 -10 -484.034 368.275 37
0 -10 -10 296.857 270.913 25
0 10 -10 -442.497 407.41 11
0 -10 -10 -198.638 341.794 12
0 -10 -10 252.416 213.93 19
0 10 -10 261.023 267.016 17
0 10 10 328.297 346.53 15
0 10 10 102.173 329.944 16
0 10 -11 11781.7 1012.55 34
0 10 -11 12169.1 1056.65 37
0 -10 -11 11905.3 933.383 25
0 -10 -11 13671.9 921.206 26
0 10 -11 12010.2 979.069 11
0 -10 -11 12404.3 946.375 12
0 -10 -11 12104.1 894.977 19
0 10 -11 14425.4 935.205 17
0 10 11 13067.1 971.567 16
0 10 11 12246.6 961.503 15
0 10 -12 7191.49 792.714 34
0 10 -12 6939.54 856.733 37
0 10 -12 7154.35 762.104 11
0 -10 -12 5647.08 636.887 12
0 -10 -12 5638.86 581.827 26
0 -10 -12 5440.26 617.034 25
0 10 -12 5962.42 605.236 17
0 -10 -12 4938.55 601.074 19
0 10 12 5379.66 661.339 15
0 10 12 6496.4 684.171 16
0 -10 -13 4332.43 693.527 36
0 10 -13 3080.53 597.503 34
0 10 -13 2496.06 412.361 38
0 -10 -13 3221.64 449.913 25
0 -10 -13 3084.88 459.815 26
0 10 -13 2741.19 525.692 11
0 -10 -13 2978.24 460.867 12
0 10 -13 2698 374.478 17
0 -10 -13 2670.07 436.603 19
0 10 13 2915.87 479.299 16
0 10 13 3268.39 525.027 15
0 -10 -14 18699.2 1230.99 36
0 10 -14 16514.4 960.61 38
0 10 -14 18252.8 1161.94 34
0 -10 -14 15385.9 894.638 25
0 -10 -14 16686.5 1007.65 26
0 -10 -14 17190.9 965.121 12
0 10 -14 19526.8 1172.72 11
0 -10 -14 14877.4 961.237 19
0 10 -14 18101.9 940.693 17
0 10 14 17182.2 1008.4 15
0 10 14 17396.9 1011.7 16
0 10 -15 242.111 218.552 38
0 -10 -15 533.811 353.247 36
0 -10 -15 378.642 224.941 26
0 10 -15 967.713 402.437 11
0 -10 -15 -69.2601 232.269 19
0 10 15 293.94 203.004 16
0 10 15 620.892 259.452 15
0 -10 -16 10652.2 690.689 26
0 10 -16 11606.2 768.198 11
0 -10 -16 9941.64 679.427 19
0 10 -16 9264.21 589.399 38
0 -10 -16 9913.11 808.057 36
0 10 16 11639.5 664.655 16
0 10 16 11560.9 664.306 15
0 -10 -17 -175.517 183.941 26
0 10 -17 440.451 232.908 11
0 -10 -17 326.536 197.228 23
0 -10 -17 12.7671 164.563 19
0 -10 -17 61.7722 248.695 36
0 -10 -18 91.9204 109.684 19
0 -10 -18 190.477 120.39 23
0 -10 -18 213.169 106.627 20
0 -10 -18 42.6847 109.222 26
0 -11 0 380.213 407.456 1
0 11 0 435.368 369.191 4
0 11 0 -21.673 300.617 2
0 11 1 61.3727 330.296 4
0 11 -1 412.609 355.718 2
0 -11 1 75.9034 411.87 1
0 11 1 -167.12 295.073 2
0 -11 -1 53.4899 423.812 1
0 11 -1 283.177 321.373 4
0 11 2 715.781 416.815 4
0 -11 2 -355.444 420.995 1
0 11 -2 1.68385 340.235 2
0 11 -2 -34.729 362.316 4
0 -11 -2 -415.697 483.409 1
0 11 2 -65.4154 345.158 2
0 -11 -3 -172.46 301.072 12
0 11 3 252.862 216.816 10
0 11 3 -144.157 303.844 2
0 -11 3 -227.871 509.979 1
0 -11 -3 -191.337 360.833 1
0 11 -3 80.9509 322.725 4
0 11 -3 411.862 368.772 2
0 11 3 -291.559 379.895 4
0 11 -3 117.777 221.841 21
0 11 3 -89.7735 272.979 17
0 11 -3 267.054 260.625 17
0 11 3 229.884 198.102 6
0 11 -3 295.63 218.535 6
0 11 -4 13.2351 225.068 6
0 11 4 -31.1096 220.878 6
0 11 -4 138.363 232.811 40
0 11 -4 -283.003 270.041 37
0 11 4 118.743 205.253 10
0 11 -4 623.102 245.921 11
0 -11 -4 197.647 345.104 12
0 11 -4 -248.707 341.995 2
0 -11 -4 218.03 404.065 1
0 -11 -4 204.589 356.503 3
0 11 4 351.212 278.642 4
0 -11 4 -475.292 424.915 3
0 -11 4 -78.9673 418.376 1
0 11 4 448.598 347.383 2
0 11 -4 194.974 335.404 4
0 11 -4 -31.4975 255.946 21
0 11 4 362.783 304.511 17
0 11 -4 376.004 265.999 17
0 11 4 70.0745 264.331 16
0 11 4 426.186 240.196 15
0 11 5 -519.207 275.728 6
0 11 -5 -394.249 268.524 6
0 11 -5 454.666 222.657 40
0 11 -5 -356.751 274.09 37
0 11 5 -28.83 226.048 10
0 11 -5 -235.968 236.623 11
0 -11 -5 -160.515 306.839 12
0 -11 -5 325.558 284.882 3
0 -11 -5 -336.709 397.814 1
0 -11 5 109.132 374.021 1
0 11 5 -206.728 292.444 2
0 11 5 201.716 264.095 4
0 11 -5 237.538 280.529 4
0 11 -5 10.4688 278.333 2
0 -11 5 -101.242 282.531 3
0 11 -5 337.907 282.371 21
0 11 -5 315.891 273.77 17
0 11 5 -147.353 263.905 16
0 11 5 -178.596 240.589 15
0 11 -6 -293.635 259.739 6
0 11 6 -198.259 239.803 6
0 -11 -6 -424.153 364.038 1
0 -11 -6 -340.911 367.786 3
0 -11 6 327.425 339.059 1
0 11 6 -239.429 242.58 2
0 11 6 27.5353 260.686 4
0 -11 6 -423.412 419.874 3
0 11 -6 -897.513 403.452 4
0 11 -6 -485.615 371.276 2
0 -11 -6 -418.006 366.396 12
0 11 -6 -630.122 314.472 11
0 11 6 291.668 267.672 10
0 11 -6 -162.958 277.8 37
0 11 -6 -198.076 176.593 40
0 11 -6 -454.834 315.279 21
0 11 -6 98.7037 259.692 17
0 11 6 70.3061 231.303 16
0 11 6 35.9525 241.54 15
0 11 -7 260.244 295.971 2
0 11 -7 -457.677 239.016 4
0 11 -7 -568.955 252.662 40
0 11 -7 308.173 256.818 37
0 11 7 103.995 210.736 10
0 11 -7 -232.343 251.494 11
0 -11 -7 482.953 378.807 12
0 11 -7 106.534 213.602 21
0 11 -7 -8.45678 246.279 17
0 11 7 -304.02 299.75 16
0 11 7 213.909 288.738 15
0 11 -8 518.044 411.777 34
0 11 -8 54.7751 337.505 37
0 -11 -8 -248.939 348.943 25
0 11 -8 -271.564 384.585 11
0 11 8 -280.339 270.099 10
0 -11 -8 93.9923 312.794 12
0 11 -8 238.02 250.126 21
0 11 -8 317.174 252.595 17
0 11 8 91.6055 295.198 16
0 11 8 -218.702 287.566 15
0 11 -9 933.221 503.745 34
0 11 -9 62.3144 348.168 37
0 -11 -9 -582.693 438.865 25
0 11 9 -309.42 254.55 10
0 -11 -9 408.757 368.601 12
0 11 -9 -73.7256 350.211 11
0 11 -9 470.998 295.467 21
0 11 -9 425.33 321.747 17
0 11 9 245.44 298.085 16
0 11 9 174.207 311.627 15
0 11 -10 1063.46 466.926 34
0 11 -10 163.097 356.639 37
0 -11 -10 -703.027 396.473 12
0 11 -10 -295.663 363.309 11
0 -11 -10 205.923 334.59 25
0 -11 -10 181.505 213.662 19
0 11 -10 -387.893 266.572 17
0 11 10 -249.149 341.722 15
0 11 10 -96.3188 327.478 16
0 11 -11 264.385 427.509 37
0 11 -11 -516.665 452.741 11
0 -11 -11 -8.47632 297.972 12
0 -11 -11 -71.0194 336.041 25
0 -11 -11 -302.892 273.587 19
0 11 -11 110.086 260.949 17
0 11 11 302.554 335.206 15
0 11 11 806.553 392.549 16
0 -11 -12 83.0144 262.142 12
0 11 -12 -617.553 437.593 11
0 -11 -12 293.464 325.723 25
0 -11 -12 -131.821 207.378 26
0 -11 -12 144.5 250.018 19
0 11 -12 162.387 227.114 17
0 11 12 -12.7198 359.407 15
0 11 12 270.745 337.072 16
0 11 -13 -246.166 254.011 38
0 -11 -13 705.794 426.803 36
0 -11 -13 20.0374 226.327 12
0 11 -13 -119.135 395.173 11
0 -11 -13 191.126 240.138 25
0 -11 -13 -124.886 215.367 26
0 11 -13 132.646 224.422 17
0 -11 -13 119.871 216.131 19
0 11 13 28.0028 307.962 15
0 11 13 3.10376 293.545 16
0 -11 -14 -3.3176 363.759 36
0 11 -14 -91.5199 235.323 38
0 11 -14 167.246 361.595 11
0 -11 -14 -338.517 214.435 12
0 -11 -14 281.15 193.186 26
0 -11 -14 -89.8421 205.57 25
0 -11 -14 566.57 260.486 19
0 11 14 29.1593 257.914 15
0 11 14 100.626 256.79 16
0 11 -15 -112.338 170.836 38
0 -11 -15 -335.946 336.157 36
0 11 -15 103.228 273.28 11
0 -11 -15 76.9185 139.886 12
0 -11 -15 33.1574 208.498 26
0 -11 -15 18.2025 170.897 19
0 11 15 -149.679 201.269 15
0 11 15 -72.8341 188.936 16
0 11 -16 242.143 146.195 38
0 -11 -16 -380.546 281.246 36
0 -11 -16 -32.4127 136.589 26
0 11 -16 195.656 246.486 11
0 -11 -16 -193.808 176.225 19
0 11 16 518.418 183.006 15
0 11 16 327.804 179.7 16
0 -11 -17 7.99766 133.807 23
0 -11 -17 -888.531 255.156 36
0 12 0 88792 3000.57 10
0 -12 0 85024 3140.33 12
0 12 0 85046.2 3489.01 2
0 -12 0 102940 3962.45 3
0 12 0 95696 3716.15 4
0 -12 0 77633.3 3805.92 1
0 12 0 90803.9 3000.42 21
0 12 0 88529.9 2954.19 17
0 12 0 87250.7 2945.23 6
0 12 1 4270.62 492.959 15
0 12 1 4571.36 524.696 16
0 12 -1 3762.67 497.218 10
0 -12 1 4059.68 563.434 12
0 -12 -1 6290.36 725.48 12
0 12 1 5849.86 619.112 10
0 -12 -1 4177.74 850.018 1
0 -12 -1 5504.52 842.313 3
0 12 -1 3698.42 639.117 2
0 -12 1 3559.59 750.035 1
0 12 1 4462.15 727.153 4
0 12 1 4282.2 693.999 2
0 -12 1 4861.57 813.109 3
0 12 -1 4883.13 754.725 4
0 12 -1 4230.76 511.115 21
0 12 1 4031.72 521.822 21
0 12 1 4348.84 530.119 17
0 12 -1 4792.17 535.607 17
0 12 1 4368.64 522.256 6
0 12 -1 4395.07 538.774 6
0 12 2 17686.4 1070.8 16
0 12 2 18440.2 1089.31 15
0 -12 -2 18979.7 1256.39 12
0 12 -2 18985 1112.42 10
0 12 2 19280.8 1129.74 10
0 12 2 19635 1501.93 4
0 12 -2 20287 1518.4 4
0 -12 2 19924.8 1560.07 3
0 -12 -2 19344.3 1675.65 1
0 12 -2 17977.3 1400.5 2
0 12 2 17706.3 1392.48 2
0 -12 -2 22610.2 1663.31 3
0 -12 2 19091.3 1693.87 1
0 12 -2 18051.1 1113.5 21
0 12 2 19263.6 1104.6 21
0 12 -2 20631.6 1134.69 17
0 12 2 18124 1070.3 17
0 12 2 19678.3 1105.6 6
0 12 -2 19137.9 1090.97 6
0 12 3 439.424 324.757 15
0 12 3 594.462 226.555 16
0 12 3 253.063 261.417 10
0 12 -3 -4.21008 212.182 10
0 -12 -3 -392.45 335.009 12
0 -12 3 378.246 467.428 1
0 -12 3 236.417 328.556 3
0 12 -3 743.831 363.556 4
0 -12 -3 -362.995 377.574 1
0 12 3 907.499 420.643 4
0 12 -3 634.415 360.74 2
0 12 3 -368.057 304.459 2
0 -12 -3 740.186 421.718 3
0 12 -3 22.5642 278.187 21
0 12 3 470.007 256.507 21
0 12 3 71.9751 235.778 17
0 12 -3 -122.876 238.881 17
0 12 -3 279.236 236.885 6
0 12 3 131.243 245.865 6
0 12 -4 17884.8 1053.92 6
0 12 4 17983.7 1055.02 6
0 12 -4 17898.5 1104.27 37
0 -12 -4 18291.4 1254.5 12
0 12 -4 16280.5 1014.07 10
0 12 4 18334.2 1112.36 10
0 12 -4 16715.4 1024.85 11
0 -12 -4 19705.6 1545.91 3
0 12 -4 17669.8 1398.01 4
0 -12 -4 16397.7 1555.14 1
0 12 -4 17152.3 1355.73 2
0 12 4 15720.5 1293.11 2
0 -12 4 15221.4 1363.04 3
0 -12 4 16437.9 1587.68 1
0 12 4 16876.5 1377.5 4
0 12 4 18852.6 1039.62 21
0 12 -4 18594.3 1122.48 21
0 12 4 19361.7 1143.8 17
0 12 -4 17336.6 1082.27 17
0 12 4 17994.3 1114.26 16
0 12 4 17493.3 1104.06 15
0 12 5 7115.9 656.232 6
0 12 -5 6777.54 632.515 6
0 12 -5 8649.78 805.772 37
0 -12 -5 7349.49 813.553 12
0 12 -5 7021.58 673.323 11
0 12 5 7451.39 705.89 10
0 12 5 8023.39 910.259 4
0 -12 -5 7517.8 955.04 3
0 12 5 6257.46 814.007 2
0 -12 5 6310.91 863.714 3
0 -12 5 5448.23 925.998 1
0 12 -5 6549.08 834.391 2
0 12 -5 7441.6 903.602 4
0 -12 -5 6546.02 960.671 1
0 12 -5 7772.99 729.457 21
0 12 -5 8536.46 732.384 17
0 12 5 7130.4 710.163 16
0 12 5 6872.38 690.227 15
0 12 -6 -25.2874 218.967 6
0 12 6 -108.305 232.559 6
0 12 -6 223.493 318.673 37
0 12 6 -295.742 291.485 10
0 -12 -6 832.751 407.828 12
0 12 -6 10.2946 259.556 11
0 -12 6 -98.6804 311.488 3
0 -12 -6 262.384 365.471 1
0 -12 -6 -290.39 335.653 3
0 12 -6 278.2 272.663 2
0 12 6 -210.282 327.524 4
0 -12 6 -67.0665 378.682 1
0 12 6 -476.585 281.001 2
0 12 -6 -324.867 278.859 4
0 12 -6 159.509 259.819 21
0 12 -6 -246.595 245.329 17
0 12 6 -115.173 307.35 15
0 12 6 217.028 298.1 16
0 12 -7 22820.9 1145.23 6
0 12 -7 22826.2 1396.67 37
0 -12 -7 23740.7 1439.2 12
0 12 -7 22512.1 1285.22 11
0 12 7 21354.5 1220.24 10
0 12 -7 22578.8 1254.86 21
0 12 -7 22722.2 1248.69 17
0 12 7 23506.7 1336.49 15
0 12 7 21963.5 1296.09 16
0 12 -8 3332.8 561.984 37
0 -12 -8 3068.65 528.77 25
0 -12 -8 4158.88 625.708 12
0 12 -8 3077.95 516.895 11
0 12 8 3504.25 488.904 10
0 12 -8 3626.69 519.697 21
0 12 -8 3597.8 527.343 17
0 12 8 2865.39 548.419 15
0 12 8 3559.6 571.023 16
0 12 -9 3513.22 640.853 37
0 -12 -9 2172.36 496.82 25
0 12 9 2773.64 438.821 10
0 12 -9 1886.26 448.775 11
0 -12 -9 2227.17 526.789 12
0 12 -9 2565.4 446.794 21
0 12 -9 1711.54 417.899 17
0 12 9 2438.2 570.516 15
0 12 9 1623.37 481.978 16
0 12 -10 471.396 384.808 37
0 -12 -10 450.483 392.798 25
0 12 -10 -46.7451 360.85 11
0 12 10 556.771 256.66 10
0 -12 -10 -249.647 349.426 12
0 12 -10 374.546 259.612 21
0 12 -10 605.954 337.755 17
0 12 10 170.704 367.001 15
0 12 10 118.681 336.111 16
0 12 -11 6435.12 702.882 11
0 -12 -11 5534.09 635.205 12
0 -12 -11 5031.34 633.907 25
0 12 -11 6727.88 628.581 17
0 12 11 6438.56 718.622 15
0 12 11 5345.97 680.362 16
0 12 -12 666.848 272.748 38
0 -12 -12 766.166 310.723 25
0 -12 -12 590.622 299.835 12
0 12 -12 1080.89 440.305 11
0 12 -12 1328.7 305.512 17
0 12 12 883.406 347.02 16
0 12 12 1509.3 411.874 15
0 12 -13 4185.45 472.887 38
0 -12 -13 5403.59 643.613 36
0 -12 -13 4737.01 504.494 25
0 12 -13 4306 583.82 11
0 -12 -13 4179.06 475.735 12
0 -12 -13 4412.57 428.652 19
0 12 -13 3813.82 423.796 17
0 12 13 4299.89 531.848 15
0 12 13 4262.25 513.493 16
0 -12 -14 4178.34 400.322 25
0 12 -14 5368.31 591.721 11
0 -12 -14 4670.1 438.62 12
0 -12 -14 4089.69 532.961 36
0 12 -14 4297.59 426.695 38
0 12 14 4047.45 460.997 15
0 12 14 4125.68 459.257 16
0 -12 -14 3901.64 384.465 19
0 12 -15 4221.93 465.124 11
0 -12 -15 2909.34 287.77 12
0 12 -15 3403.39 322.741 38
0 -12 -15 3313.32 435.143 36
0 12 15 3514.23 358.918 15
0 12 15 4029.31 391.734 16
0 -12 -16 976.245 241.521 36
0 12 16 1203.25 166.04 15
0 12 16 1416.27 193.852 16
0 -13 0 234.953 248.293 12
0 13 0 -319.088 322.86 10
0 -13 0 -167.081 360.061 3
0 13 0 394.133 316.233 2
0 -13 0 -469.074 550.705 1
0 13 0 -2.2129 389.827 4
0 13 0 361.13 333.721 21
0 13 0 -109.574 263.464 17
0 13 0 -93.3956 321.611 6
0 13 1 -225.093 235.387 15
0 13 1 270.346 207.972 16
0 -13 1 -450.075 322.861 12
0 -13 -1 -191.95 313.478 12
0 13 -1 -16.3134 276.905 10
0 13 1 -182.81 299.399 10
0 13 -1 -20.0395 319.588 4
0 -13 1 -779.862 611.076 1
0 -13 1 -214.408 266.124 3
0 -13 -1 356.86 394.435 3
0 -13 -1 86.8634 452.095 1
0 13 1 -302.458 291.734 2
0 13 1 372.334 424.027 4
0 13 -1 -54.2057 329.879 2
0 13 1 394.925 325.24 21
0 13 -1 -204.136 256.804 21
0 13 -1 258.371 300.354 17
0 13 1 -24.6089 267.07 17
0 13 -1 -248.567 324.559 6
0 13 1 -621.784 382.726 6
0 13 2 67.9344 260.822 16
0 13 2 266.643 274.674 15
0 13 2 -83.9109 349.022 10
0 -13 -2 -183.74 290.034 12
0 13 -2 77.6368 251.796 10
0 13 -2 -305.762 383.687 2
0 -13 -2 -74.2062 299.402 3
0 13 2 -422.425 360.683 4
0 -13 2 -1360.03 679.069 1
0 13 2 10.4434 326.602 2
0 -13 -2 211.703 498.285 1
0 -13 2 -185.938 404.497 3
0 13 -2 666.312 371.726 4
0 13 -2 -140.724 313.251 21
0 13 2 189.007 237.243 21
0 13 2 144.37 278.473 17
0 13 -2 203.124 325.836 17
0 13 -2 -393.881 332.734 6
0 13 2 -163.196 314.161 6
0 13 3 33.8837 265.496 15
0 13 3 277.222 241.007 16
0 13 -3 -96.7076 256.477 10
0 13 3 -332.333 302.691 10
0 -13 -3 132.935 292.607 12
0 -13 -3 -457.34 435.033 1
0 13 -3 -8.42435 294.036 2
0 -13 3 -1182.4 459.394 1
0 -13 3 80.4781 360.756 3
0 13 -3 22.3166 332.524 4
0 13 3 549.692 437.718 2
0 -13 -3 -17.0936 371.085 3
0 13 3 -261.001 392.049 4
0 13 3 613.407 318.136 21
0 13 -3 295.155 311.97 21
0 13 3 -197.257 308.769 17
0 13 -3 -463.405 294.132 17
0 13 -3 -41.6495 270.202 6
0 13 3 -514.275 351.415 6
0 13 4 137.809 283.356 15
0 13 4 -42.1834 279.544 16
0 13 -4 276.573 240.248 11
0 -13 -4 -256.379 370.531 12
0 13 -4 -369.55 283.911 10
0 13 4 254.257 294.347 10
0 -13 -4 -360.75 433.684 1
0 -13 4 -45.221 432.46 1
0 13 4 -94.5341 305.881 2
0 13 -4 263.202 285.892 2
0 13 -4 145.161 283.626 21
0 13 4 485.166 260.811 21
0 13 -4 118.464 320.588 17
0 13 4 -43.4812 274.115 6
0 13 -4 19.3674 293.513 6
0 13 -5 -62.3527 249.248 6
0 13 5 -260.862 246.714 6
0 13 -5 43.607 263.647 37
0 13 5 -91.9102 295.378 10
0 13 -5 -83.1066 244.669 11
0 -13 -5 -316.594 338.632 12
0 13 -5 651.611 367.045 21
0 13 -5 -100.275 284.334 17
0 13 5 -113.492 308.092 15
0 13 5 124.108 279.175 16
0 13 6 -108.388 208.168 6
0 13 -6 43.493 220.085 6
0 13 -6 -154.696 293.897 37
0 -13 -6 -581.57 471.279 25
0 13 6 -475.865 341.998 10
0 -13 -6 127.726 356.663 12
0 13 -6 249.549 268.294 11
0 13 -6 -152.159 305.192 21
0 13 -6 253.262 298.116 17
0 13 6 171.51 328.72 15
0 13 6 196.854 312.004 16
0 13 -7 77.3342 227.548 6
0 13 7 78.2452 197.536 6
0 13 -7 139.853 328.508 37
0 -13 -7 98.1425 373.144 25
0 13 7 -390.504 329.719 10
0 13 -7 -24.2239 290.703 11
0 -13 -7 533.802 440.703 12
0 13 -7 351.807 375.958 21
0 13 -7 -429.519 345.252 17
0 13 7 -70.6103 340.139 15
0 13 7 40.7243 335.761 16
0 13 -8 104.888 382.515 37
0 -13 -8 -146.589 387.955 25
0 -13 -8 191.851 393.148 12
0 13 8 -125.858 265.389 10
0 13 -8 -87.078 299.929 11
0 13 -8 78.9045 265.442 21
0 13 -8 -118.981 302.214 17
0 13 8 90.476 351.453 15
0 13 8 288.672 334.161 16
0 -13 -9 124.771 384.537 25
0 13 -9 391.856 385.763 11
0 13 9 -220.833 256.923 10
0 -13 -9 -332.991 453.503 12
0 13 -9 4.91168 275.549 21
0 13 -9 488.721 312.358 17
0 13 9 -150.984 372.946 16
0 13 9 -212.199 357.383 15
0 -13 -10 -132.645 350.741 25
0 13 10 98.1465 199.413 10
0 -13 -10 -397.44 405.905 12
0 13 -10 83.0762 343.275 11
0 13 -10 -118.661 218.569 21
0 13 -10 -742.492 314.523 17
0 13 10 -109.497 399.661 15
0 13 10 154.706 366.202 16
0 13 -11 409.9 398.601 11
0 -13 -11 3.05833 329.582 12
0 -13 -11 -66.9533 283.665 25
0 13 -11 196.942 227.581 17
0 13 11 67.7271 326.498 16
0 13 11 8.47705 341.407 15
0 13 -12 -154.415 252.763 38
0 -13 -12 717.543 387.045 36
0 13 -12 52.8971 296.443 11
0 -13 -12 65.266 233.809 12
0 -13 -12 353.969 270.868 25
0 13 -12 -126.077 181.927 17
0 13 12 -78.3702 297.696 16
0 13 12 -46.261 298.028 15
0 -13 -13 333.297 298.36 36
0 13 -13 -2.75717 213.252 38
0 13 -13 208.595 315.439 11
0 -13 -13 219.846 200.032 12
0 -13 -13 1.39754 178.543 25
0 13 -13 79.295 143.984 17
0 13 13 -295.052 238.174 16
0 13 13 -54.1456 257.026 15
0 -13 -14 140.404 140.974 25
0 13 -14 339.148 250.868 11
0 -13 -14 -113.779 140.351 12
0 13 14 56.9438 185.102 15
0 13 14 166.316 179.079 16
0 13 -14 7.66565 147.212 38
0 -13 -14 -218.62 251.998 36
0 13 15 -125.658 124.315 15
0 13 15 -74.8319 126.069 16
0 -13 -15 -108.387 183.824 36
0 13 -15 -171.753 120.56 38
0 -13 -16 41.3244 89.5793 23
0 -13 -16 -336.282 164.989 36
0 -14 0 22081.8 1292.92 25
0 -14 0 25728.8 1426.84 12
0 14 0 25600 1408.22 10
0 14 0 25573.7 1369.62 21
0 14 0 25751.4 1361.7 17
0 14 0 24490.7 1332.9 6
0 -14 -1 -266.091 346.466 25
0 -14 1 373.003 259.196 12
0 -14 -1 124.287 276.216 12
0 14 -1 -210.959 301.6 10
0 14 1 -86.47 355.713 10
0 14 1 -48.4949 280.895 21
0 14 -1 353.503 399.432 21
0 14 1 -372.629 348.07 17
0 14 -1 383.223 302.814 17
0 14 1 -177.586 336.342 6
0 14 -1 -1.1303 322.555 6
0 14 2 15594.9 1002.83 15
0 14 2 16220.1 1020.29 16
0 -14 -2 14148.4 1081.92 25
0 14 2 15680.2 1099.06 10
0 -14 -2 16482.1 1179.15 12
0 14 -2 14905.4 1025.68 10
0 14 -2 18464.9 1157.44 21
0 14 2 17873.8 1076.74 21
0 14 2 16624.8 1058.92 17
0 14 -2 16694.5 1090.18 17
0 14 2 18390.8 1103.02 6
0 14 -2 16412 1077.47 6
0 14 3 6038.69 638.475 16
0 14 3 5165.86 611.16 15
0 -14 -3 6242.69 727.685 25
0 14 -3 4898.92 581.124 10
0 -14 -3 5696.02 725.072 12
0 14 3 5181.64 665.862 10
0 14 3 7016.67 660.329 21
0 14 -3 5729.13 700.649 21
0 14 -3 6297.11 678.055 17
0 14 -3 6036.18 675.058 6
0 14 3 5711.94 641.601 6
0 14 4 2910.15 476.572 15
0 14 4 2812.76 492.877 16
0 -14 -4 2268.83 488.122 25
0 14 -4 2377.62 417.678 10
0 14 4 3267.99 524.34 10
0 -14 -4 3340.21 598.762 12
0 14 4 2413.48 391.498 21
0 14 -4 4146.9 629.515 21
0 14 -4 2716.32 496.693 17
0 14 4 2877.17 474.496 6
0 14 -4 2295.92 446.811 6
0 14 5 8972.35 806.192 15
0 14 5 8404.02 772.045 16
0 -14 -5 8086.42 844.189 25
0 14 5 6989.28 744.025 10
0 -14 -5 9179.78 893.269 12
0 14 -5 7645.71 693.228 11
0 14 -5 8797.72 817.375 21
0 14 -5 8847.86 796.535 17
0 14 -5 8538.81 734.343 6
0 14 5 9368.35 740.628 6
0 14 6 11315.4 911.707 16
0 14 6 10993.5 905.956 15
0 -14 -6 11116.4 960.221 25
0 14 6 11331.5 901.669 10
0 -14 -6 11382.2 1001.38 12
0 14 -6 11317 846.031 11
0 14 -6 12782.8 942.883 21
0 14 -6 12677.2 917.723 17
0 14 -6 12987 844.974 6
0 14 6 13460.3 847.968 6
0 14 7 5425.76 649.828 15
0 14 7 5349.3 669.309 16
0 -14 -7 5287.89 667.238 25
0 14 7 5623.89 642.658 10
0 -14 -7 7436.36 850.607 12
0 14 -7 6160.43 645.459 11
0 14 -7 6774.95 683.791 21
0 14 -7 5644.56 614.426 17
0 14 7 6274.08 528.972 6
0 14 -7 6556.33 574.887 6
0 -14 -8 6063.62 739.838 25
0 14 8 6116.87 615.199 10
0 -14 -8 5641.2 685.042 12
0 14 -8 5764.23 636.271 11
0 14 -8 7042.11 663.732 21
0 14 -8 6342.91 642.87 17
0 14 8 6195.74 689.323 16
0 14 8 5983.11 673.667 15
0 -14 -9 12.9454 359.005 25
0 14 9 387.782 252.709 10
0 14 -9 252.286 330.558 11
0 -14 -9 -173.131 373.583 12
0 14 -9 250.46 222.701 21
0 14 -9 608.736 311.433 17
0 14 9 520.932 359.183 16
0 14 9 416.492 335.833 15
0 -14 -10 181.846 307.879 25
0 14 -10 70.4883 320.815 11
0 14 10 305.73 197.734 10
0 -14 -10 -80.7077 346.488 12
0 14 -10 -175.169 182.11 21
0 14 -10 24.8609 223.759 17
0 14 10 180.003 325.28 16
0 14 10 -473.031 358.041 15
0 -14 -11 12106.4 810.633 12
0 14 -11 11951.7 842.148 11
0 -14 -11 10716.5 786.37 25
0 14 -11 11844.5 724.387 17
0 14 11 11774.8 844.367 15
0 14 11 10861.3 808.532 16
0 14 -12 2284.85 321.967 38
0 -14 -12 2141.01 415.353 36
0 -14 -12 1925.97 330.542 12
0 14 -12 2692.61 415.479 11
0 -14 -12 2466.93 358.103 25
0 14 -12 2306.64 295.932 17
0 14 12 2058.58 366.542 15
0 14 12 3030.85 432.991 16
0 -14 -13 -192.298 165.624 25
0 -14 -13 -181.534 158.584 12
0 14 13 0.63271 210.157 16
0 14 13 239.769 228.887 15
0 14 -13 145.026 176.759 38
0 -14 -13 237.847 251.198 36
0 -14 -14 350.773 117.526 12
0 14 -14 144.241 100.054 38
0 -14 -14 84.7517 172.439 36
0 14 14 336.021 165.264 16
0 14 14 380.7 153.528 15
0 -15 0 17.593 235.9 25
0 15 0 -246.38 307.077 10
0 -15 0 301.607 252.758 12
0 15 0 613.283 379.511 21
0 15 0 -148.072 377.655 17
0 15 0 -358.64 348.995 6
0 -15 -1 -33.239 291.233 25
0 15 1 -243.308 330.052 10
0 -15 -1 168.933 294.031 12
0 15 -1 -79.9819 297.12 10
0 15 -1 324.86 397.372 21
0 15 1 -155.7 291.105 21
0 15 1 176.902 327.108 17
0 15 -1 -203.808 361.361 17
0 15 1 -111.866 350.458 6
0 15 -1 141.328 342.102 6
0 15 2 15.9433 208.328 15
0 15 2 132.919 258.309 16
0 -15 -2 -67.4353 333.258 25
0 15 2 -35.8637 354.138 10
0 -15 -2 70.6411 290.513 12
0 15 -2 203.327 271.525 10
0 15 2 -184.499 285.307 21
0 15 -2 446.481 349.133 21
0 15 -2 -450.392 343.274 17
0 15 -2 -64.86 368.289 6
0 15 2 -117.011 358.228 6
0 15 3 -427.554 267.305 15
0 15 3 71.3687 237.205 16
0 -15 -3 -373.371 391.442 25
0 15 3 141.967 327.518 10
0 -15 -3 -290.136 373.87 12
0 15 -3 362.75 382.637 21
0 15 3 121.836 242.839 21
0 15 -3 -470.379 368.582 17
0 15 -3 698.423 369.807 6
0 15 3 -162.089 297.962 6
0 15 4 333.6 276.494 16
0 15 4 23.7403 280.947 15
0 -15 -4 -234.396 374.231 25
0 15 4 -335.897 359.156 10
0 -15 -4 114.302 362.855 12
0 15 4 -109.204 196.104 21
0 15 -4 -64.9553 402.293 21
0 15 -4 138.221 329.823 17
0 15 4 21.3174 274.738 6
0 15 -4 48.4113 280.325 6
0 15 5 -107.534 281.566 16
0 15 5 81.4122 286.082 15
0 -15 -5 -595.668 453.436 25
0 -15 -5 269.89 390.604 12
0 15 5 433.59 354.377 10
0 15 -5 -370.02 373.431 21
0 15 -5 -71.8802 314.02 17
0 15 -5 119.469 268.743 6
0 15 5 -314.655 243.215 6
0 15 6 -68.3232 314.735 15
0 15 6 -191.232 302.915 16
0 -15 -6 -139.279 370.4 25
0 -15 -6 -133.355 356.184 12
0 15 6 164.696 298.931 10
0 15 -6 -187.031 340.466 21
0 15 -6 -705.769 381.123 17
0 15 6 -466.11 286.021 6
0 15 -6 437.089 252.697 6
0 15 7 -397.448 317.898 16
0 15 7 -421.818 342.41 15
0 -15 -7 256.208 342.539 25
0 15 7 -424.865 322.341 10
0 -15 -7 -95.2891 376.868 12
0 15 -7 -78.7414 293.686 21
0 15 -7 131.669 314.169 17
0 15 7 51.1127 185.478 6
0 15 -7 378.434 204.298 6
0 -15 -8 -68.7225 396.445 25
0 -15 -8 106.148 351.829 12
0 15 8 -68.0944 227.634 10
0 15 -8 -50.5814 239.125 21
0 15 -8 80.6549 254.286 17
0 15 8 -22.3945 317.245 15
0 15 8 34.109 293.079 16
0 -15 -9 6.87498 343.379 25
0 -15 -9 24.2203 299.56 12
0 15 9 -203.167 190.161 10
0 15 -9 -298.127 230.553 21
0 15 -9 243.913 230.331 17
0 15 9 221.786 298.668 16
0 15 9 -282.164 295.378 15
0 -15 -10 11.0796 284.302 25
0 -15 -10 -32.5063 256.244 12
0 15 -10 -204.678 176.718 21
0 15 -10 -165.964 187.539 17
0 15 10 173.013 280.202 15
0 15 10 -64.0273 278.924 16
0 -15 -11 86.2353 215.747 36
0 15 -11 160.119 191.448 38
0 -15 -11 -286.832 220.781 12
0 -15 -11 45.9308 221.258 25
0 15 -11 -97.7845 138.031 17
0 15 11 291.845 246.167 15
0 -15 -12 69.4904 173.801 36
0 15 -12 5.55942 137.161 38
0 -15 -12 -66.6179 167.082 12
0 -15 -12 -250.475 176.532 25
0 15 -12 -127.719 114.46 17
0 15 12 -38.5031 198.062 15
0 15 12 26.1645 206.181 16
0 -15 -13 29.7948 98.2035 25
0 -15 -13 116.371 142.926 36
0 15 -13 -123.921 105.342 38
0 -15 -13 -12.6602 102.962 12
0 15 13 -70.5122 151.927 15
0 15 13 -112.339 130.907 16
0 16 0 3656.49 532.886 10
0 -16 0 4577.98 511.558 12
0 16 0 4955.73 573.777 21
0 16 0 4222.38 575.038 17
0 16 0 4064.83 551.388 6
0 -16 -1 4029.95 492.651 25
0 16 1 3572.78 526.241 10
0 16 -1 3673.65 533.811 10
0 -16 -1 4288.32 533.127 12
0 16 1 3552.1 495.743 21
0 16 -1 3900.37 564.233 21
0 16 -1 4109.36 547.541 17
0 16 -1 5263.53 633.663 6
0 16 1 3953.79 575.049 6
0 -16 -2 1528.29 384.771 25
0 -16 -2 1545.62 367.201 12
0 16 2 1270.93 440.161 10
0 16 -2 1738.76 448.725 21
0 16 2 1251.53 318.027 21
0 16 -2 1325.5 412.62 17
0 16 2 1959.62 422.358 6
0 16 -2 2396.83 485.04 6
0 16 3 13559.5 853.4 15
0 -16 -3 15686.6 1008.6 25
0 16 3 15963.4 1049.26 10
0 -16 -3 16673.8 1054.41 12
0 16 3 17189 924.028 21
0 16 -3 18050.7 1115.64 21
0 16 3 14601.6 887.225 16
0 16 -3 18561.1 1061.11 17
0 16 3 18664.1 1027.28 6
0 16 -3 17090.6 1021.42 6
0 16 4 4537.55 483.137 15
0 -16 -4 3985.88 530.492 25
0 -16 -4 4195.06 543.281 12
0 16 4 4906.7 603.105 10
0 16 4 5350.42 465.879 21
0 16 -4 5145.27 620.518 21
0 16 -4 5300.69 583.838 17
0 16 4 4649.5 522.638 16
0 16 4 5593.04 556.035 6
0 16 -4 4854.76 549.755 6
0 16 5 -106.728 249.067 15
0 16 5 125.953 257.523 16
0 -16 -5 328.651 308.277 25
0 16 5 265.69 291.926 10
0 -16 -5 -301.375 355.669 12
0 16 -5 1159.36 411.84 21
0 16 -5 -188.739 311.615 17
0 16 -5 84.9735 221.838 6
0 16 5 163.111 235.85 6
0 16 6 1148.23 295.086 16
0 16 6 1669.72 386.613 15
0 -16 -6 1717.95 403.967 25
0 -16 -6 2194.17 421.69 12
0 16 6 1775.66 355.582 10
0 16 -6 1942.21 401.231 21
0 16 -6 1076.66 333.371 17
0 16 -6 1712.08 302.167 6
0 16 6 2139.28 301.674 6
0 16 7 5272.78 538.759 16
0 16 7 5400.64 539.518 15
0 -16 -7 5771.73 604.05 25
0 16 7 5109.72 513.33 10
0 -16 -7 5237.8 578.151 12
0 16 -7 6119.44 550.274 21
0 16 -7 5757.1 538.212 17
0 16 -7 5677.49 446.337 6
0 16 7 5607.73 419.7 6
0 -16 -8 16232.5 955.449 25
0 -16 -8 16536.2 945.173 12
0 16 -8 16191.4 848.014 21
0 16 8 15662.7 891.605 16
0 16 -8 16219.7 861.793 17
0 16 8 15831.1 893.476 15
0 -16 -9 615.429 285.607 25
0 -16 -9 191.127 255.874 12
0 16 -9 -19.3987 152.195 21
0 16 -9 350.068 197.083 17
0 16 9 179.114 213.169 15
0 16 9 204.334 216.276 16
0 -16 -10 563.672 218.653 36
0 16 -10 657.966 219.093 38
0 -16 -10 765.519 246.929 25
0 -16 -10 467.537 207.462 12
0 16 -10 453.616 141.914 21
0 16 -10 504.245 165.788 17
0 16 10 522.387 201.013 15
0 16 10 662.728 214.394 16
0 -16 -11 97.9242 157.666 12
0 -16 -11 320.116 175.67 25
0 16 11 322.616 180.024 16
0 16 11 -334.755 194.521 15
0 16 -11 -105.228 140.16 38
0 -16 -11 317.558 169.167 36
0 16 12 14659.8 640.135 16
0 16 12 16058.1 659.19 15
0 17 0 291.42 290.105 21
0 17 0 -198.962 309.043 6
0 17 -1 -214.525 274.717 21
0 17 1 318.809 267.424 21
0 -17 -1 31.5144 179.269 12
0 -17 -1 -8.42444 186.366 25
0 17 1 -254.168 272.939 6
0 17 -1 81.4208 306.695 6
0 17 2 86.5835 201.143 21
0 17 -2 154.305 330.62 21
0 -17 -2 -2.45283 224.894 12
0 -17 -2 315.111 201.643 25
0 17 -2 37.2178 262.483 6
0 17 2 175.224 246.63 6
0 -17 -3 456.043 238.516 25
0 -17 -3 -180.721 230.1 12
0 17 3 -75.1328 180.943 21
0 17 -3 61.2684 289.904 21
0 17 -3 -406.264 306.546 17
0 17 -3 98.9072 258.163 6
0 17 3 126.216 245.937 6
0 17 4 -169.65 159.795 15
0 17 4 -150.882 147.893 16
0 -17 -4 18.7203 227.602 25
0 -17 -4 -41.4928 221.395 12
0 17 -4 -174.476 274.209 21
0 17 -4 -333.697 276.576 17
0 17 -4 -128.9 233.139 6
0 17 4 277.758 224.113 6
0 17 5 -121.927 179.426 16
0 17 5 163.989 177.822 15
0 -17 -5 -60.8369 215.464 25
0 -17 -5 -312.788 238.77 12
0 17 -5 49.1592 270.313 21
0 17 -5 -36.4318 233.995 17
0 17 5 -1.72893 171.232 6
0 17 -5 -9.87306 183.347 6
0 17 6 -108.515 179.862 16
0 17 6 34.0802 172.202 15
0 -17 -6 149.428 225.812 25
0 -17 -6 40.9474 217.192 12
0 17 -6 -124.9 234.937 21
0 17 -6 327.769 238.27 17
0 17 6 -419.99 174.412 6
0 17 -6 -129.848 170.592 6
0 -17 -7 377.737 248.65 25
0 -17 -7 473.538 258.842 12
0 17 -7 -260.122 197.463 21
0 17 -7 62.9363 178.854 17
0 17 7 -75.829 168.592 15
0 17 7 336.642 191.305 16
0 -17 -8 219.996 154.132 36
0 -17 -8 92.3942 190.249 25
0 -17 -8 -26.8983 196.121 12
0 17 -8 -68.6037 146.908 21
0 17 -8 321.911 164.329 17
0 17 8 314.588 174.925 15
0 17 8 103.66 152.343 16
0 -17 -9 -132.123 165.364 25
0 -17 -9 359.093 141.719 36
0 17 -9 318.452 180.03 38
0 17 9 38.5647 136.546 15
0 17 9 127.743 144.217 16
0 -17 -9 -69.0054 151.788 12
0 -17 -10 102.559 118.99 25
0 -17 -10 -66.8906 109.042 12
0 17 -10 201.573 121.968 38
0 17 10 78.7781 110.939 15
0 17 10 20.7893 106.201 16
0 18 0 1504.95 267.446 21
0 18 0 1563.92 296.749 6
0 18 -1 5278.63 460.891 21
0 18 1 4607.61 406.499 21
0 18 -1 5619.01 464.075 6
0 18 1 5335.21 462.786 6
0 18 2 8319.15 509.277 21
0 18 -2 8843.33 596.748 21
0 18 -2 10736.8 621.22 6
0 18 2 9873.57 583.058 6
0 -18 -2 8224.27 505.464 12
0 18 -3 2833.22 351.736 21
0 -18 -3 2510.98 292.733 12
0 18 -3 2514.91 319.302 6
0 18 3 2723.11 314.177 6
0 -18 -3 3037.59 310.485 25
0 18 -4 13947.7 730.351 21
0 -18 -4 12013.2 648.057 12
0 18 -4 13440.1 655.878 6
0 18 4 13281.7 635.291 6
0 -18 -4 12410.5 654.785 25
0 18 -5 5623.72 441.297 21
0 -18 -5 5198.01 403.385 12
0 18 5 4717.61 337.573 6
0 18 -5 5623.11 373.502 6
0 -18 -5 5499.58 411.396 25
0 18 -6 685.59 181.031 21
0 -18 -6 1022.14 206.475 12
0 -18 -6 889.474 202.061 25
0 18 -7 1925.36 219.798 21
0 -18 -7 1794.57 226.699 12
0 -18 -7 2153.32 237.31 25
0 19 0 -156.181 132.047 6
0 19 0 138.358 118.944 21
0 19 -1 74.4508 118.59 6
0 19 1 -171.815 144.719 6
0 19 -1 -84.0512 125.491 21
0 19 -2 -178.399 130.016 6
0 19 2 35.51 106.828 6
0 19 -2 -172.474 139.345 21
0 19 -3 -161.013 111.575 6
0 19 -3 -255.143 136.365 21
0 19 -4 -267.242 120.32 21
-1 0 1 -48.3589 49.7991 7
1 0 2 92157.4 2294.84 1
-1 0 -2 97093.5 2315.55 3
-1 0 2 95382.5 2307.77 3
1 0 -2 97017.1 2300.31 1
-1 0 -2 93547.9 2375.66 9
-1 0 2 91030.8 2360 7
1 0 -3 -0.37487 39.0264 1
-1 0 3 29.9251 47.2081 3
-1 0 -3 -55.8984 49.9225 3
1 0 3 -1.10455 41.9693 1
-1 0 3 -77.104 80.0146 7
-1 0 -3 152.274 120.226 9
1 0 -4 126833 2947.15 2
1 0 4 122034 2946.76 2
-1 0 4 118479 3137.99 7
-1 0 -4 124100 3244.84 9
-1 0 -5 166.438 164.938 9
1 0 -5 -234.542 192.407 9
-1 0 5 103.924 121.578 7
-1 0 6 13561 618.538 7
-1 0 -6 14861.9 739.708 9
1 0 -6 13743.6 739.289 9
-1 0 -7 241.939 203.788 9
1 0 -7 153.461 206.337 9
-1 0 7 230.515 145.093 7
-1 0 -8 48230.8 1813.24 9
-1 0 8 48676.4 1595.89 7
1 0 -8 48433.3 1836.27 9
1 0 -9 96.4004 252.381 9
-1 0 9 41.7183 128.674 7
-1 0 -9 -47.2504 238.192 9
1 0 -10 74.8984 247.58 9
-1 0 -10 60.4226 223.035 9
1 0 -11 231.926 300.78 9
-1 0 -11 -292.867 290.644 9
1 0 -12 992.176 344.556 9
-1 0 -12 1398.79 406.895 9
1 0 -13 129.428 290.728 9
-1 0 -13 40.0298 250.459 9
-1 0 -13 -183.917 261.809 30
1 0 -13 -77.5667 227.094 30
1 0 -13 -384.713 240.177 36
-1 0 -13 -283.126 243.042 36
[truncated: 2,072,947 more chars]
